# Supplementary material for: Alterations in the Gut Microbiome of Individuals With Tuberculosis of Different Disease States
Source: Front Cell Infect Microbiol. 2022 Mar 29;12:836987. doi: 10.3389/fcimb.2022.836987 (PMC9001989; doi:10.3389/fcimb.2022.836987)
Supplement: Supplementary Table 1 — Demographic characteristics of the cohorts. [file Table_1.xlsx]

## Sheet: Sheet1
	Table S1 Demographic characteristics of the cohorts
	Characteristics	TB	LTBI	HC	P value
		(n = 56)	(n = 36)	(n = 50)
	Age; median	52.2	50.8	47.2	0.277
	(range in years)	(18~84)	(21~81)	(20~78)
	Gender				0.261
	Male	24	11	24
	Female	32	25	26
	Male/Female	0.8	0.4	0.9
	Body mass index	23.6±4.7	24.1±4.0	23.5±3.8	0.842
