# Supplementary material for: Alterations in the Gut Microbiome of Individuals With Tuberculosis of Different Disease States
Source: Front Cell Infect Microbiol. 2022 Mar 29;12:836987. doi: 10.3389/fcimb.2022.836987 (PMC9001989; doi:10.3389/fcimb.2022.836987)
Supplement: Supplementary Table 2 — Species taxonomic annotation at different levels. [file Table_2.xlsx]

## Sheet: asv-phylum
Taxon	LTBI1	LTBI2	LTBI3	LTBI4	LTBI5	LTBI6	LTBI7	LTBI8	LTBI9	LTBI12	LTBI13	LTBI14	LTBI15	LTBI16	LTBI17	LTBI18	LTBI19	LTBI20	LTBI21	LTBI22	LTBI23	LTBI24	LTBI25	LTBI26	LTBI27	LTBI28	LTBI29	LTBI30	LTBI31	LTBI32	LTBI33	LTBI34	LTBI35	LTBI36	LTBI10	LTBI11	PTB1	PTB2	PTB3	PTB4	PTB5	PTB6	PTB7	PTB8	PTB9	PTB10	PTB11	PTB12	PTB13
d__Archaea;p__Euryarchaeota;c__Methanobacteria	0	0	0	0	0	0	0	0	0	0	0	0	0	0	0	0	0	0	0	0	0	0	0	0	0	0	0	0	0	0	0	0	0	0	0	0	0	0	0	0	0	0	0	0	0	0	0	0	0
d__Bacteria;p__AD3;c__ABS-6	0	0	0	0	0	0	0	0	0	0	0	0	0	0	0	0	0	0	0	0	0	0	0	0.000137035	0	0	0	0	0	0	0	0	0	0	0	0	0	0	0	0	0	4.74e-05	0	0	0	0	0	0	0
d__Bacteria;p__AD3;c__JG37-AG-4	0	0	0	0	0	0	0	0	0	0	0	0	0	0	0	0	0	0	0	0	0	0	3.58e-05	0	0	0	0	0	0	0	0	0	0	0	0	0	0	0	0	0	0	0	0	0	0	0	0	0	0
d__Bacteria;p__Acidobacteria;c__Acidobacteria-5	0	0	0	0	0	0	0	0	0	0	0	0	0	0	0	0	0	0	0	0	0	0	0	0	0	0	0	0	0	0	0	0	0	0	0	0	0	0	0	0	0	0	0	0	0	0	3.65e-05	0	0
d__Bacteria;p__Acidobacteria;c__Acidobacteria-6	0	0.000306179	0.000261564	0	0	0	0	0	0	0	0	0	0	0	0	0	0	0	0	0	0	0	0	0	0	0	0	0	0	0	0	6.47e-05	0	0	0	0	0	0	0	0	0	0	0.000223609	0	0	0	0.000145844	5e-05	0
d__Bacteria;p__Acidobacteria;c__Acidobacteriia	5.72e-05	3.83e-05	0	0	0	0	0	0	0	7.69e-05	0	0	0	0	0.000130965	6.42e-05	0	0	0	9.94e-05	0	0	0	0	5.3e-05	0	0	0	0	0.000258348	0.0004944	0.000646789	0.000236011	0.00106848	0.0013753	0.000140717	0.000337184	0.000541663	0.00121045	0	0	0	3.73e-05	0	0	2.62e-05	0	0	0
d__Bacteria;p__Acidobacteria;c__BPC102	0	0	0	0	0	0	0	0	0	0	0	0	0	0	0	0	0	0	0	0	0	0	0	0	0	0	0	0	0	0	0	0	0	0	0	0	0	0	0	0	0	0	0	0	0	0	0	0	0
d__Bacteria;p__Acidobacteria;c__DA052	0	0	0	0	0	0	0	0	0	0	0	0	0	5.03e-05	0	0	3.98e-05	0	0	9.94e-05	0	0	0	0	0	0	0	0	0	0	0	0	0	0	0	0	0	0	0	0	0	0	0	0	0	0	0	0	0
d__Bacteria;p__Acidobacteria;c__Solibacteres	5.72e-05	0	0	0	0	0	0	0	0	0	0	0	0	0	0	0	0	0	0	0	0	0	0	0	0	0	0	0	0	0	0.000128974	0.000129358	0	0	7.05e-05	0	3.75e-05	7.52e-05	6.72e-05	0	0	3.16e-05	0	0	0	0	0	0	0
d__Bacteria;p__Acidobacteria;c__Sva0725	0	0	0	0	0	0	0	0	0	0	0	0	0	0	0	0	0	0	6.18e-05	0	0	0	0	0	0	0	0	0	0	0	0	0	0	0	0	0	0	0	0	0	0	0	0	0	0	0	0	0	0
d__Bacteria;p__Acidobacteria;c__TM1	0	0	0	0	0	0	0	8.65e-05	0	0	0	0	0	0	0	0	0	0	0	0	0	0	0	0	0	0	0	0	0	0	0	0	0	0	0	0	0	0	0	0	0	0	0	0	0	0	0	0	0
d__Bacteria;p__Acidobacteria;c__[Chloracidobacteria]	0	0.000172226	0.000221324	0	0	0	0	0	0	0	0	0	0	0	0	0	0	0	0	0	0	0	0	0	0	0	0	0	0	0	0	0	0	0	0	0	0	0	0	0	0	0	0	0	0	0	0	0	0
d__Bacteria;p__Acidobacteria;c__iii1-8	0	9.57e-05	0	0	0	0	0	0	0	0	0	0	0	0	0	0	0	0	0	0	0	0	0	0	0	0	0	0	0	0	0	0	0	0	0	0	0	0	0	0	0	0	0	0	0	0	0	0	0
d__Bacteria;p__Actinobacteria;c__Acidimicrobiia	3.82e-05	0.000287043	0	0	0	0	3.7e-05	0	0	0	0	0	0	0	0	0	0	0	0	0	0.00014261	0	0	0	3.98e-05	0	0	0	3.49e-05	0	0	0	0	0	0	4.69e-05	0	0	6.72e-05	0	0	0.000142347	0	0	0	0	5.47e-05	8.33e-05	0
d__Bacteria;p__Actinobacteria;c__Actinobacteria	0.00484613	0.0109268	0.0260156	0.00640485	0.370105	0.0303564	0.0473724	0.025127	0.00349297	0.00634042	0.0865109	0.00136949	0.0522044	0.0107216	0.0496521	0.00966721	0.0099451	0.00949932	0.016331	0.00991929	0.00411531	0.00882323	0.205171	0.0179515	0.713837	0.0393637	0.114174	0.0104821	0.15469	0.0443712	0.0102964	0.0587931	0.000708034	0.00530423	0.070052	0.197317	0.650702	0.315458	0.184089	0.00117003	0.0120564	0.0046658	0.015839	0.0751152	0.0144991	0.304486	0.00479463	0.000249921	0.84618
d__Bacteria;p__Actinobacteria;c__Coriobacteriia	0.00316715	0.00151176	0.00609646	0.00295145	0.00477609	0.00241971	0.000887886	0.000800086	0.0042651	0.000172921	0.00258101	0.000173598	0.00861715	0.00375003	0.00879103	0.00254513	0.00485321	0.00505219	0.00512789	0.001471	0.00407456	0.00179317	0.00241905	0.000391527	0.0106895	0.00654568	0.00646789	0.0086739	0.00448806	0.00437039	0.000386922	0.00668348	0.00253712	0.00799451	8.82e-05	0.00089121	0.000162348	0	0	0.00294279	0.000893067	0.000300509	0.00452809	0.00107284	0.00133588	0.00102093	0.00275281	0.000566487	0.000356011
d__Bacteria;p__Actinobacteria;c__MB-A2-108	0	0	0	0	0	0	0	0	3.68e-05	0	0	0	6.84e-05	0	0	0	0	0	0	0	0	0	0	0	0	0	0	0	0	0	0	0	0	0	0	0	0	0	0	3.55e-05	0	0	0	0	0	0	0	0	0
d__Bacteria;p__Actinobacteria;c__Nitriliruptoria	0	0	0	0	0	0	0	0	0	0	0	0	0	0	0	0	0	0	0	0	0	0	0	0	0	0	0	0	0	0	0	0	0	0	0	0	0	0	0	0	0	0	0	0	0	0	0	0	0
d__Bacteria;p__Actinobacteria;c__OPB41	0	0	0	0	0	0	0	0	0	0	0	0	0	0	0	0	0	0	0	0	0	0	0	0	0	0	0	0	0	0	0	0	0	0	0.000123424	0	0	6.02e-05	0	0	0	0	0	0	0	0	0	0	0
d__Bacteria;p__Actinobacteria;c__Rubrobacteria	0	0	0	0	0	0	0	0	0	0	0	0	0	0	0	0	0	0	0	0	0	0	0	0	0	0	0	0	0	0	0	0	0	0	0	0	0	0	0	0	0	0	0	0	0	0	0	3.33e-05	0
d__Bacteria;p__Actinobacteria;c__Thermoleophilia	3.82e-05	0.000172226	0.000100602	0	0	0	0.000110986	0	0	0	0	0	0	0	0	0.000171101	5.97e-05	0	0	0	0	0	3.58e-05	0	0	0	0.000130518	2.72e-05	0.000279413	6.46e-05	4.3e-05	4.31e-05	0	9.54e-05	0.000105792	0	0	0	0	0	7.05e-05	0	5.59e-05	0	0	0	0.000109383	3.33e-05	0
d__Bacteria;p__BRC1;c__PRR-11	0	0	0	0	0	0	0	0	0	0	0	0	0	0	0	0	0	0	0	0	0	0	0	0	0	0	0	0	0	0	0	0	0	0	0	0	0	0	0	0	0	0	0	0	0	0	0	0	0
d__Bacteria;p__Bacteroidetes;c__Bacteroidia	0.0843684	0.147349	0.0506831	0.0687066	0.0151104	0.307183	0.00488337	0.124078	0.0144131	0.530117	0.455445	0.0258661	0.0257603	0.139028	0.0307932	0.0785781	0.159261	0.0926032	0.0372956	0.187473	0.0628705	0.11515	0.140323	0.242023	0.0200395	0.689825	0.00488717	0.0528183	0.0854828	0.0355659	0.123106	0.242999	0.119874	0.0302608	0.00915102	0.00960005	0.0260381	0.0023773	0.00566558	0.0581822	0.536169	0.116961	0.165266	0.0129578	0.476614	0.00185861	0.344721	0.193272	0.0558248
d__Bacteria;p__Bacteroidetes;c__Cytophagia	0	0	0	0	0	0	0	0	0	0	0	0	0	0	0	0	0	0	0	0	0	0	0	0	0	0	0	0	0	0	0	0	0	3.82e-05	0	0	0	0	0	0	0	0	0	0	8.15e-05	0	0	0	0
d__Bacteria;p__Bacteroidetes;c__Flavobacteriia	0	0	0	0	0	0	0	0	0	0	0	0	4.56e-05	0	0	0	0	0	0	0	0	0	0	0	0	0	2.9e-05	0	0	0.000107645	0	0	0	0.00011448	0	0	3.75e-05	0	0	0	0	0	0	0	0	0	0	0	0
d__Bacteria;p__Bacteroidetes;c__Sphingobacteriia	0	0	0	0	0	0	0	0	0	0	0	0	0	0	0	0	0	0	0	0	0	0	0	0	0	0	0	0	0	0	0	0	0	0	5.29e-05	0	0	0	0	0	0	0	0	0	0	0	0	0	0
d__Bacteria;p__Bacteroidetes;c__[Rhodothermi]	0	0	0	0	0	0	0	0	0	0	0	0	0	0	0	0	0	0	0	0	0	0	0	0	0	0	0	0	0	0	0	0	0	0	0	0	0	0	0	0	0	0	0	0	0	0	0.000164075	0	0
d__Bacteria;p__Bacteroidetes;c__[Saprospirae]	0	0	6.04e-05	0	0	0	0	6.49e-05	0	0	0	0	0	0	6.55e-05	0	5.97e-05	0	4.12e-05	0	0	0	0	0	0	0	0	0	0	0	0	0	0	0	0	0	0	0	0	0	0	0	0	0	0	0	3.65e-05	0	0
d__Bacteria;p__Bacteroidetes;c__unclassified_Bacteroidetes	0	0	0	0	0	0	0	0	0	0	0	0	0	0	0	0	0	0	0	0	0	0	0	0	0	0	0	0	0	0	0	0	0	0	0	0	0	0	0	0	0	0	0	0	0	0	0	0	0
d__Bacteria;p__Chlamydiae;c__Chlamydiia	0	0	0	0	0	0	0	0	0	0	0	0	0	0	0	0	0	0	0	0	0	0	0	0	0	0	0	0	0	0	0	0	0	0	0	0	0	0	0	0	0	0	0	0	0	0	0	0	0
d__Bacteria;p__Chlorobi;c__Chlorobia	0	0	0	0	0	0	0	0	0	0	0	0	0	0	0	0	0	0	0	0	0	0	0	0	0	0	0	0.000231123	0	0	6.45e-05	0	0	0	0	0	0	0	0	0	0	0	0	0	0	0	0	0	0
d__Bacteria;p__Chlorobi;c__OPB56	0	0	0	0	0	0	0	0	0	0	0	0	0	0	0	0	0	0	4.12e-05	0	0	0	0	0	0	5.38e-05	0	0	0	0	0	0	0	0	0	0	0	0	0	0	0	0	0	0	0	0	0	0	0
d__Bacteria;p__Chloroflexi;c__Anaerolineae	3.82e-05	0	0.000201203	0	0	0	0	0	0	0	0	0	0	0	0	0	0	0	0	0	0	0	0	0	0	0	0	0	0	0	0	0	0	0	0	0	2.5e-05	0	6.72e-05	0	0	0	0	0.000201157	0.000374697	0	0	0	0
d__Bacteria;p__Chloroflexi;c__C0119	0	0	0	0	0	0	0	0	0	0	0	0	0	0	0	0	0	0	0	0	0	0	0	0	0	0	0	0	0	0	0	0	0	0	0	0	7.49e-05	0	0	0	0	0	0	0	0	0	0	0	0
d__Bacteria;p__Chloroflexi;c__Chloroflexi	0	0	4.02e-05	0	0	0	0	0	0	0	0	0	0	0	0	0	0	0	0	0	0	0	0	0	0	0	0	0	0	0	0	4.31e-05	0	0	0	0	0	0	0	0	0	0	0	0	0	0	0	0	0
d__Bacteria;p__Chloroflexi;c__Ellin6529	0.000267109	0	0.000181083	0	0	0	9.25e-05	0	0	0	0	0.000115732	0	0	9.82e-05	0	0	0	0	0	0	0	0	0	0	0	0	0	0	0	0	0	0	0	0	0	0	0	0	0.000141821	0	0	0.000204975	0.000167631	0	0	0	0	0
d__Bacteria;p__Chloroflexi;c__Gitt-GS-136	5.72e-05	0.000191362	0	0	0	0	0	0	0	0	0	0	0	0	0	0	0	0	0	0	0	0	0	0	0	0	0	0	0	0	0	0	0	0	0	0	0	0	0	0	0	0	0	0	0	0	0	0	0
d__Bacteria;p__Chloroflexi;c__Ktedonobacteria	9.54e-05	0	6.04e-05	8.03e-05	4.99e-05	0	5.55e-05	0	0	5.76e-05	5.65e-05	0	0	0	0	0	0	0	0	0	0	0	0	0	0	0	0	0	5.24e-05	0	0	0	0	0	3.53e-05	6.25e-05	9.99e-05	0	0	0	0	0	0	0	0	0	0	0	4.59e-05
d__Bacteria;p__Chloroflexi;c__S085	0	3.83e-05	0	0	0	0	0	0	0	0	0	0	0	0	0	0	3.98e-05	0	0	0	0	0	3.58e-05	0	0	0	0	0	0	0	0	0	0	0	0	0	0	0	0	0	0	0	0	0	0	0	0	3.33e-05	0
d__Bacteria;p__Chloroflexi;c__TK10	0	0	0	0	0	0	0	0	0	0	0	0	0	0	0	0	0	0	0	0	0	0	5.38e-05	0	0	0	0	0	0	0	0	0	0	3.82e-05	0	0	0	0	0	0	0	0	0	0	0	0	0	0	0
d__Bacteria;p__Chloroflexi;c__TK17	0	0	4.02e-05	0	0	0	0	0	0	0	0	0	0	0	0	0	0	0	0	0	0	0	0	0	0	0	0	0	3.49e-05	0	0	0	0	0	0	0	0	0	0	0	0	0	0	0	0	0	0	0	0
d__Bacteria;p__Chloroflexi;c__Thermomicrobia	3.82e-05	0	0.000140842	0	0	0	0	0	0	0	0	0	0	0	0	0	0	0	0	0	0	0	0	0	0	0	0	0	0	0	0	0	0	0	0	0	0	0	0	0	4.7e-05	0	0	0	0	0	0	0	0
d__Bacteria;p__Chloroflexi;c__unidentified_Chloroflexi	0	0	0	0	0	0	0	0	0	0	0	0	0	0	0	0	0	0	0	0	4.07e-05	0	0	0	0	0	0	0	0	0	0	0	0	0	0	0	0	0	0	0	0	0	3.73e-05	0	0	0	0	0	0
d__Bacteria;p__Cyanobacteria;c__4C0d-2	0	0.00449701	0	0	0	0.00195977	0	0.000410855	0.00297822	0	0.000282592	0.000192886	0.000752291	0.00108222	8.19e-05	0	0	0	0	0	0.00594886	0.000163016	0	0	6.63e-05	0	0	0.000271909	0.000349266	0	0	0	0.00151441	0.000534239	0	0	0	0	0	0	0	3.16e-05	0	0	0	0	0	0	0
d__Bacteria;p__Cyanobacteria;c__Chloroplast	0	0	0	0	0	0.0001	7.4e-05	0	0	7.69e-05	0	0	0	0	0	0	0	0.000438663	0	0	0	0	0	0	3.98e-05	0	4.35e-05	0	0	0.000193761	6.45e-05	0	0	0	0	0	0	0	0	0.000354553	0	0	0	0	0	0	0	0	0
d__Bacteria;p__Cyanobacteria;c__Nostocophycideae	0	0	0	0	0	0	0	0	0	0	0	0	4.56e-05	0	0	0	0	0	0	0	0	0	0	0	0	0	0	0	0	0	0	0	0	0	0	0	0	0	0	0	0	0	0	0	0	0	0	0	0
d__Bacteria;p__Cyanobacteria;c__Synechococcophycideae	0	0	0	0	0	0	0	0	0	0	0	0	0	0	0	0	0	0	0	0	0	0	0	0	0	0	0	0	0	0	0	0	0	0	0	0	0	0	0	0	0	0	3.73e-05	0	0	0	0	0	0
d__Bacteria;p__Deferribacteres;c__Deferribacteres	5.72e-05	0	0.000201203	0	0	0	0	0	0	9.61e-05	0	0	0.000227967	0	0	8.56e-05	0	0.000166389	0	0.000298175	0	0	0	0.000156611	0	0	2.9e-05	0	0	0	0	0	0	0	0	0	0	0.00031597	0	0	0	0	0	0	0	0	0	0.000183275	0.000103358
d__Bacteria;p__Elusimicrobia;c__Elusimicrobia	0	0	0	0	0	0	0	0	0	0	0	0	0	0	0	0	0	0	0	0	0	0	0	0	0	0	0	0	0	0	0	0	0	0	0	0	0	0	0	0	0	0	0	0	0	0	0	0	0
d__Bacteria;p__Firmicutes;c__Bacilli	0.00410204	0.00505196	0.0223738	0.0206401	0.0541346	0.00505939	0.00375502	0.0157422	0.00801544	0.00320864	0.0282969	0.0165496	0.00841198	0.0309063	0.00682655	0.0695526	0.014122	0.0338224	0.0122946	0.204807	0.00780279	0.00745797	0.0515885	0.00743902	0.0221085	0.0105627	0.28656	0.00827963	0.118488	0.0246938	0.00750199	0.0510316	0.00444488	0.00343439	0.0553645	0.513337	0.012838	0.0134513	0.173599	0.145349	0.00427732	0.0274729	0.00298146	0.00345319	0.0738967	0.00914909	0.0172643	0.00123294	0.00241169
d__Bacteria;p__Firmicutes;c__Clostridia	0.87898	0.803127	0.852719	0.879472	0.404786	0.633764	0.906402	0.820845	0.914018	0.452629	0.393255	0.937023	0.868098	0.781567	0.873488	0.800026	0.780909	0.744789	0.88972	0.545323	0.875216	0.856811	0.583368	0.703555	0.206708	0.243589	0.47349	0.892365	0.605208	0.857263	0.846886	0.589936	0.831488	0.90273	0.821176	0.267144	0.285869	0.0115555	0.551511	0.762556	0.442515	0.845601	0.798584	0.886883	0.427741	0.679585	0.579257	0.777487	0.090243
d__Bacteria;p__Firmicutes;c__Erysipelotrichi	0.010837	0.00451614	0.00229372	0.00556158	0.00362783	0.00743911	0.0330553	0.00570873	0.0238625	3.84e-05	0.0215147	0.00306689	0.024666	0.00644301	0.0115904	0.0062238	0.00722014	0.0371351	0.00356275	0.00930306	0.00470612	0.00352522	0.00127224	0.00160526	0.00306362	0.00104013	0.0136609	0.00471762	0.000488972	0.00600659	0.00735152	0.00340642	0.00721802	0.0258915	0.00855153	0.00229838	0.0157852	0.0492311	0.00897751	0.0277083	0.000164512	0.000395407	0.00352185	0.0175677	0.00213414	0.00238217	0.0202359	0.0172779	0.00362901
d__Bacteria;p__Firmicutes;c__unclassified_Firmicutes	3.82e-05	5.74e-05	0.000845053	0.000943661	0.000515884	0	0.000147981	0.000194616	0	0	0.000131876	0.00111874	4.56e-05	0.00100672	0.000278301	0.000128326	0	0.00040841	0	0.00170954	0	0	3.58e-05	3.92e-05	2.65e-05	3.59e-05	0.00114566	0.000135955	0.000192096	8.61e-05	0	0.000172477	0	0	0.000246848	0.000859939	3.75e-05	3.01e-05	5.04e-05	0	0	0.000284693	0	0.000184394	0	0	0	0	0
d__Bacteria;p__Fusobacteria;c__Fusobacteriia	0	0	0	0	0.00023298	0	0	0	0	0	0	0	0	0	0	0	0	0	0	0	0	0.000122262	7.17e-05	0	0.000238724	0	0	0	0	0	0	0	0	0	0.000123424	3.13e-05	0	0	8.41e-05	0	0	0	5.59e-05	0	3.26e-05	0	0	0	2.3e-05
d__Bacteria;p__Gemmatimonadetes;c__Gemm-1	0.000171713	0.000210498	0.000241444	0	4.99e-05	0	0	0	0	0	0	0	0	0	0	0	0	0	0	0	0	0	0	0	0	0	0	0	0	0	0	0	0	0	0	0	0	0	0	0	0	0	0	0	0	0	0	0	0
d__Bacteria;p__Gemmatimonadetes;c__Gemm-2	0	0	0	0	0	0	0	0	0	0	0	0	0	0	0	0	0	0	0	0	0	0	0	0	0	0	0	0	0	0	0	0	0	0	0	0	0	0	0	0	0	0	0	0	4.89e-05	0	0	0	0
d__Bacteria;p__Gemmatimonadetes;c__Gemm-3	0	0	0	0	0	0	0	0	0	0	0	0	0	0	0	0	0	0	0	0	0	0	0	0	0	0	2.9e-05	0	0	0	0	0	0	0	0	0	0	0	0	0	4.7e-05	0	0	0	0	0	0	0	0
d__Bacteria;p__Gemmatimonadetes;c__Gemmatimonadetes	0	0.000172226	0	0	0	0	0	0	0	0	0	0	0	0	0	0	0	0	0	0	0	0	0	0	0	0	4.35e-05	0	0	0	0	0	0	0	0	0	0	0	0	0	0	0	0	0	0	0	0	0	0
d__Bacteria;p__Gemmatimonadetes;c__unidentified_Gemmatimonadetes	0	0	4.02e-05	0	0	0	0	0	0	0	0	0	0	0	0	0	0	0	0	0	0	0	0	0	0	0	0	0	0	0	0	0	0	0	0	0	0	0	0	0	4.7e-05	0	0	0	0	0	0	0	0
d__Bacteria;p__Lentisphaerae;c__[Lentisphaeria]	0	0	4.02e-05	0	0	0	0	0	0	0	0	0	0	0	0	0	3.98e-05	0	0	0	0	0	0	0	0	0	0	0	0	0	0	8.62e-05	5.9e-05	0	0	0	0	0	0	0	0	0	0	0	0	0	0	0.000133291	0
d__Bacteria;p__Nitrospirae;c__Nitrospira	0	0	0.000120722	0	0	0	0	0	0	0	0	0	0	0	0	0	0	0	0	0	0	0	0	0	0	0	0	0	0	0	0	0	0	0	0	0	0	3.01e-05	0	0	0	0	9.32e-05	6.71e-05	8.15e-05	0	0	0	0
d__Bacteria;p__Planctomycetes;c__Phycisphaerae	0	0	0	0	0	0	0	0	0	0	0	0	0	0	0	0	0	0	0	0	0	0	0	0	0	0	0	0	0	0	0	0	5.9e-05	0	0	0	0	0	0	0	0	0	0	0	0	0	0	0	0
d__Bacteria;p__Planctomycetes;c__Pla3	0	0	0	0	0	0	0	0	0	0	0	0	0	0	0	0	0	0	0	0	0	0	0	0	0	0	0	0	0	0	0	0	0	0	0	0	0	3.01e-05	0	0	0	0	0	0	0	0	0	0	0
d__Bacteria;p__Planctomycetes;c__Planctomycetia	0	0	0	0	0	0	0	0	0	0	0	0	0	0	0	0	0	0	0	0	0	0	0	0	0	0	0	0	0	0	0	0	0	0	0	0	0	0	0	0	0	0	0	0	0	0	0	0	0
d__Bacteria;p__Proteobacteria;c__Alphaproteobacteria	0.000114475	0.00128213	0.000865174	0.000501948	0.000499243	0.000479942	0.000184976	0.000194616	0.000496369	0.000384268	0.000339111	0.000270041	0.000638308	0.000302016	0.0020627	0.00143297	0.00131275	0.00110422	0.000967915	0.000795134	0.00079454	0.00118186	0.000430054	0.0010767	0.000530497	0.000627668	0.000406056	0.0005982	0.000681068	0.000990333	0.000687861	0.000646789	0.000983381	0.000572399	0.000740545	0.000218894	0.00112395	0.000812494	0.000672472	0.000195004	0.000540541	0.000173979	0.000167707	0.000284972	0	0.00034031	0.000546916	0	0.000252653
d__Bacteria;p__Proteobacteria;c__Betaproteobacteria	0.00885277	0.000344451	0.000865174	0.00222865	0	0.000119986	0.000240469	0.0026165	0.000496369	0.0024401	0	0.00125376	0.000159577	0.000604032	0.000605713	0.000641629	0.000576816	0.000665557	0.000885539	0.000218662	0.00065193	0.000183393	0.000537567	0.00524647	0.000424398	0.00532621	0.000478566	0.000380673	0.00235754	0.000796573	0.000730853	0.000883945	0.00082604	0.000992158	0.0172794	0.000265799	0.000312207	0.00460413	0.000537978	0.000514102	0.00150411	6.33e-05	0.00527346	0	0.000390988	0	0.000911527	0.00371549	0
d__Bacteria;p__Proteobacteria;c__Deltaproteobacteria	3.82e-05	0.00170312	0.00162975	0.00196763	0.0018472	0.000199976	9.25e-05	0.00112445	0.0199467	0.00194055	0.00135644	0.00391559	0.000410341	0.00123323	0.00947859	0.00100522	0.00535047	0.0283013	0.00992627	0.000735499	0.0247326	0.000978095	0.000125432	0.00193806	0.00115383	0.000233134	0.00094263	0.0141801	0.000436582	0.011152	8.6e-05	0.0249445	0.00867342	0.00173628	0.000423168	0.000203258	0.000124883	0.00153471	0.00018493	0	0.000517039	0.000537753	0.00063356	0	0.00171057	6.54e-05	0.00827667	0.00444859	3.45e-05
d__Bacteria;p__Proteobacteria;c__Epsilonproteobacteria	0	0.000210498	8.05e-05	0.000140545	0.000149773	8e-05	0.000166479	0	0	0	0	0	0	0	4.91e-05	0	0.000238682	0	0	9.94e-05	0	0	0	0.000254493	6.63e-05	0	0	0	0	0.000150703	0	8.62e-05	7.87e-05	0	3.53e-05	0	7.49e-05	0	0.000117683	0	0	0	0.000149073	0	0	0	0	0	0
d__Bacteria;p__Proteobacteria;c__Gammaproteobacteria	0.00185069	0.00363588	0.00344057	0.0078103	0.142184	0.00911891	0.00127634	0.00140556	0.00492692	0.00180606	0.0080633	0.00840985	0.00341951	0.0135152	0.00237374	0.00402087	0.00660355	0.0374074	0.00768153	0.0354828	0.000835286	0.00067244	0.01369	0.00865275	0.0191907	0.00190094	0.0958582	0.0050983	0.00674083	0.0133049	0.00180564	0.00808486	0.00780804	0.0158936	0.0118311	0.00470621	0.00544489	0.598808	0.0724085	0.000638196	0.000728555	0.00172397	0.00188205	0.00100578	0.000684229	0.000471198	0.0184858	0.00101635	0.0004364
d__Bacteria;p__Proteobacteria;c__unclassified_Proteobacteria	0	0	0	0	0	0	0	4.32e-05	0	0	0	0	0	0	0	0	0	3.03e-05	0	0	0	0	0	0	2.65e-05	0	0	0	0	0	0	0	0	3.82e-05	0	0	0	0	0	0	0	0	0	0	0	0	3.65e-05	0	0
d__Bacteria;p__Spirochaetes;c__Spirochaetes	0	0.00721434	0	0	0	0	0	0	0	0	0	0	0	0	0	0	0	0	0	0	0	0	0	0	0	0	0	0	0	0	0	0	0	0	0	0	0	0	0	0	0	0	0	0	0	0	0	0	0
d__Bacteria;p__Synergistetes;c__Synergistia	0	0	0	0	9.98e-05	0	0	0	0	0	0	0	0	0	0	0.000384977	0	0.000257147	0.000329503	0	0	4.08e-05	0	9.79e-05	0	0	0	0	0	6.46e-05	0	4.31e-05	0	0	0.0026448	0	0	0	0	0	0	0	0	0	0	0	0	0	0
d__Bacteria;p__TM7;c__SC3	0	0	0	0	0	0	0	0	0	0	0	0	0	0	0	0	0	0	0	0	0	0	0	7.83e-05	0	0	0	0	0	0	0	0	0	0	7.05e-05	0	0	0	0	0	0	0	0	0	0	0	0	0	0
d__Bacteria;p__TM7;c__TM7-1	0	0	0	0	0	0	0	0	0	0	0	0	0	0	0	0	0	0	0	0	0	0	0	0	0	0	0	2.72e-05	0.000122243	8.61e-05	0	0	0	7.63e-05	3.53e-05	0	0	0.000135416	3.36e-05	0	0	0	0	0	0	0	0	0	0
d__Bacteria;p__TM7;c__TM7-3	0	0	0.000160963	0	0.00148109	0.000159981	0	8.65e-05	0.000404449	0	0.000113037	9.64e-05	0.000501527	0.000176176	6.55e-05	0.000427753	7.96e-05	0.000332779	4.12e-05	0	0.000183355	0	3.58e-05	0.000156611	6.63e-05	0	0.00100064	6.8e-05	0.000331802	0	6.45e-05	0.000129358	0	0.000305279	7.05e-05	0	0.000736809	7.52e-05	6.72e-05	0	0	3.16e-05	0	0	0	0.000510465	0	0	0
d__Bacteria;p__TM7;c__unidentified_TM7	0	0	0	0	0	0	0	0	0	0	0	0	0	0	0	0	0	0	0	0	0	0	0	0	0	0	0	0	0	0	0	0	0	0	0	0	0	0	0	0	0	0	0	0	0	0	0	0	0
d__Bacteria;p__Tenericutes;c__CK-1C4-19	0	0	0	0	0	0	0	0	0	0	0	0	0	0.00037752	0.000180077	0	0	0	0	0	0	0	0	0	7.96e-05	5.38e-05	0	0	0	0	0	0	0	0	0	0	0	0	0	0	0	0	0.000428585	0	0	0	0	0	0
d__Bacteria;p__Tenericutes;c__Mollicutes	0	0.00510936	0.0038631	0.00142553	0	0	0.000221971	0.00105957	0.0020774	0	0.000320271	0.000154309	0.00396663	0.00515944	0.00283212	0.0232697	0.00785663	0.000756315	0.0105647	0	0.0069675	0.0025675	0	9.79e-05	0.000344823	0	4.35e-05	0.000407864	0.00106526	0	0	0	0.0109549	0.00248039	0	0	0	3.01e-05	0	0	4.7e-05	3.16e-05	0	0.000687285	0	0	0.00187775	0	0
d__Bacteria;p__Tenericutes;c__RF3	0	3.83e-05	0	0	0	0	0	0	0	0	0	0	0.000182374	0.000176176	3.27e-05	0	0	0	6.18e-05	0	0	0	0	0	0	0	0	0	0	0	0	0	0.000373685	0	0	0	0	0	0	0	0	0	0	0	0	0	0	0	0
d__Bacteria;p__Verrucomicrobia;c__Opitutae	0	0	0	0	0	0	0	0	0	0	0	0	0	0	0	0	0	0	0	0	0	0	0	0	0	0	0	0	0	0	0	0	0	0	0	0	0	0	0	0	0	0	0	0	0	0	0	0	0
d__Bacteria;p__Verrucomicrobia;c__Verrucomicrobiae	0.00158358	0	0.0246273	0.000160623	8.32e-05	0.00107987	0.000869388	0	0	7.69e-05	0.000244913	0	0.000547121	0.00231546	0.000311042	0.000213876	9.95e-05	0.00617153	0.00451007	0.000139148	0.000244474	0.000366786	0.000179189	0.00765436	0.000663121	0.000143467	0.000493068	0.000122359	0.0179872	0	0	0.00786926	0.000944046	0	0	0.00262672	0	0.000105323	0	0	0.000164512	0	0	0	0	3.93e-05	0	0	0
d__Bacteria;p__Verrucomicrobia;c__[Methylacidiphilae]	0	0	0	0	0	0	0	0	0	0	0	0	0	0	0	0	0	0	0	0	0	0	0	0	0	0	0	0	0	0	0	0	0	0	0	0	0	0	0	0	0	0	0	0	0	0	0	0	0
d__Bacteria;p__Verrucomicrobia;c__[Pedosphaerae]	0	0	0	0	0	0	0	0	0	0	0	0	0	0	0	0	0	0	0	0	0	0	0	0	0	0	0	0	0	0	0	0	0.000137673	0.00015264	0.000123424	0	0	0	0	0	0	0	0	0	0	0	0	0	0
d__Bacteria;p__Verrucomicrobia;c__[Spartobacteria]	0	0	0	0	0	0	0	0	3.68e-05	0	0	0	0	0	0	0.000128326	0	0	6.18e-05	0	0	0	0	0	0	0	0	0	0	0	0	0	0	0	0	0	0	0	0	0	0	0	0	0	0	0	0	0	0
d__Bacteria;p__WPS-2;c__unidentified_WPS-2	0.000190792	0	0.000201203	0.000361402	0	0	0	0	0.000165456	7.69e-05	0	0	0	0	0	0	0	0	0	0	0	0	0	0	0	0	0	2.72e-05	6.99e-05	0	0	0	0	0	0	3.13e-05	0	0	0	0	0	0	0	0	0	0	0	0	0.000137811
d__Bacteria;p__[Thermi];c__Deinococci	0	0	0	0	0	0	0	0	0	0	0	0	0	0	0	0	0	0	0	0	0	0	0	0	0	0	0	0	0	0	0	0	0	0	0	0	0	0	0	0	0	0.000110714	0	0	0	0	0	0	0
d__Bacteria;p__unclassified_Bacteria;c__unclassified_Bacteria	3.82e-05	0.00135867	0.000804813	0.000461792	0.000216339	0.000479942	7.4e-05	0.000367607	0.000312529	0.000422695	0.00103617	0.000347195	0.00111704	0.00143458	0.000212818	0.00126187	0.00093484	0.000801694	0.000350097	0.00190832	0.000488948	0.000122262	0.000573405	0.00135077	0.000305036	0.000394534	8.7e-05	0.000679773	0.000261949	0.000172232	0.000300939	0.00230688	0.00082604	0.0001908	0.00017632	0.000187623	0.000137371	0.000255785	0.000453919	0.000106366	0.000141011	0.00132857	0	8.38e-05	0.00027695	6.54e-05	0.000218767	6.66e-05	0.000321558
d__Bacteria;p__unidentified_Bacteria;c__unidentified_Bacteria	7.63e-05	0.000382724	0.000482888	0.000180701	4.99e-05	0	0	4.32e-05	5.52e-05	3.84e-05	0.000452148	7.72e-05	0.000113983	0.000151008	0	0.000171101	0.000397804	0.000257147	0.000144158	0.00011927	0.000183355	4.08e-05	1.79e-05	9.79e-05	0.000238724	0.000304867	0	0.000407864	0.00015717	0.000301406	0	0.000970183	0.000255679	5.72e-05	5.29e-05	3.13e-05	0	0.000481478	0.000134494	0.000106366	7.05e-05	6.33e-05	0	0.000268209	9.77e-05	0	7.29e-05	0.00011663	0
[truncated: 93 more columns]

## Sheet: class
Taxon	LTBI1	LTBI2	LTBI3	LTBI4	LTBI5	LTBI6	LTBI7	LTBI8	LTBI9	LTBI12	LTBI13	LTBI14	LTBI15	LTBI16	LTBI17	LTBI18	LTBI19	LTBI20	LTBI21	LTBI22	LTBI23	LTBI24	LTBI25	LTBI26	LTBI27	LTBI28	LTBI29	LTBI30	LTBI31	LTBI32	LTBI33	LTBI34	LTBI35	LTBI36	LTBI10	LTBI11	PTB1	PTB2	PTB3	PTB4	PTB5	PTB6	PTB7	PTB8	PTB9	PTB10	PTB11	PTB12	PTB13
d__Archaea;p__Euryarchaeota;c__Methanobacteria	0	0	0	0	0	0	0	0	0	0	0	0	0	0	0	0	0	0	0	0	0	0	0	0	0	0	0	0	0	0	0	0	0	0	0	0	0	0	0	0	0	0	0	0	0	0	0	0	0
d__Bacteria;p__AD3;c__ABS-6	0	0	0	0	0	0	0	0	0	0	0	0	0	0	0	0	0	0	0	0	0	0	0	0.000137035	0	0	0	0	0	0	0	0	0	0	0	0	0	0	0	0	0	4.74488e-05	0	0	0	0	0	0	0
d__Bacteria;p__AD3;c__JG37-AG-4	0	0	0	0	0	0	0	0	0	0	0	0	0	0	0	0	0	0	0	0	0	0	3.58378e-05	0	0	0	0	0	0	0	0	0	0	0	0	0	0	0	0	0	0	0	0	0	0	0	0	0	0
d__Bacteria;p__Acidobacteria;c__Acidobacteria-5	0	0	0	0	0	0	0	0	0	0	0	0	0	0	0	0	0	0	0	0	0	0	0	0	0	0	0	0	0	0	0	0	0	0	0	0	0	0	0	0	0	0	0	0	0	0	3.64611e-05	0	0
d__Bacteria;p__Acidobacteria;c__Acidobacteria-6	0	0.000306179	0.000261564	0	0	0	0	0	0	0	0	0	0	0	0	0	0	0	0	0	0	0	0	0	0	0	0	0	0	0	0	6.46789e-05	0	0	0	0	0	0	0	0	0	0	0.000223609	0	0	0	0.000145844	4.99842e-05	0
d__Bacteria;p__Acidobacteria;c__Acidobacteriia	5.72377e-05	3.82724e-05	0	0	0	0	0	0	0	7.68536e-05	0	0	0	0	0.000130965	6.41629e-05	0	0	0	9.93917e-05	0	0	0	0	5.30497e-05	0	0	0	0	0.000258348	0.0004944	0.000646789	0.000236011	0.00106848	0.0013753	0.000140717	0.000337184	0.000541663	0.00121045	0	0	0	3.72682e-05	0	0	2.61777e-05	0	0	0
d__Bacteria;p__Acidobacteria;c__BPC102	0	0	0	0	0	0	0	0	0	0	0	0	0	0	0	0	0	0	0	0	0	0	0	0	0	0	0	0	0	0	0	0	0	0	0	0	0	0	0	0	0	0	0	0	0	0	0	0	0
d__Bacteria;p__Acidobacteria;c__DA052	0	0	0	0	0	0	0	0	0	0	0	0	0	5.0336e-05	0	0	3.97804e-05	0	0	9.93917e-05	0	0	0	0	0	0	0	0	0	0	0	0	0	0	0	0	0	0	0	0	0	0	0	0	0	0	0	0	0
d__Bacteria;p__Acidobacteria;c__Solibacteres	5.72377e-05	0	0	0	0	0	0	0	0	0	0	0	0	0	0	0	0	0	0	0	0	0	0	0	0	0	0	0	0	0	0.000128974	0.000129358	0	0	7.05281e-05	0	3.74649e-05	7.5231e-05	6.72472e-05	0	0	3.16326e-05	0	0	0	0	0	0	0
d__Bacteria;p__Acidobacteria;c__Sva0725	0	0	0	0	0	0	0	0	0	0	0	0	0	0	0	0	0	0	6.17818e-05	0	0	0	0	0	0	0	0	0	0	0	0	0	0	0	0	0	0	0	0	0	0	0	0	0	0	0	0	0	0
d__Bacteria;p__Acidobacteria;c__TM1	0	0	0	0	0	0	0	8.64958e-05	0	0	0	0	0	0	0	0	0	0	0	0	0	0	0	0	0	0	0	0	0	0	0	0	0	0	0	0	0	0	0	0	0	0	0	0	0	0	0	0	0
d__Bacteria;p__Acidobacteria;c__[Chloracidobacteria]	0	0.000172226	0.000221324	0	0	0	0	0	0	0	0	0	0	0	0	0	0	0	0	0	0	0	0	0	0	0	0	0	0	0	0	0	0	0	0	0	0	0	0	0	0	0	0	0	0	0	0	0	0
d__Bacteria;p__Acidobacteria;c__iii1-8	0	9.5681e-05	0	0	0	0	0	0	0	0	0	0	0	0	0	0	0	0	0	0	0	0	0	0	0	0	0	0	0	0	0	0	0	0	0	0	0	0	0	0	0	0	0	0	0	0	0	0	0
d__Bacteria;p__Actinobacteria;c__Acidimicrobiia	3.81585e-05	0.000287043	0	0	0	0	3.69952e-05	0	0	0	0	0	0	0	0	0	0	0	0	0	0.00014261	0	0	0	3.97873e-05	0	0	0	3.49266e-05	0	0	0	0	0	0	4.69058e-05	0	0	6.72472e-05	0	0	0.000142347	0	0	0	0	5.46916e-05	8.3307e-05	0
d__Bacteria;p__Actinobacteria;c__Actinobacteria	0.00484613	0.0109268	0.0260156	0.00640485	0.370105	0.0303564	0.0473724	0.025127	0.00349297	0.00634042	0.0865109	0.00136949	0.0522044	0.0107216	0.0496521	0.00966721	0.0099451	0.00949932	0.016331	0.00991929	0.00411531	0.00882323	0.205171	0.0179515	0.713837	0.0393637	0.114174	0.0104821	0.15469	0.0443712	0.0102964	0.0587931	0.000708034	0.00530423	0.070052	0.197317	0.650702	0.315458	0.184089	0.00117003	0.0120564	0.0046658	0.015839	0.0751152	0.0144991	0.304486	0.00479463	0.000249921	0.84618
d__Bacteria;p__Actinobacteria;c__Coriobacteriia	0.00316715	0.00151176	0.00609646	0.00295145	0.00477609	0.00241971	0.000887886	0.000800086	0.0042651	0.000172921	0.00258101	0.000173598	0.00861715	0.00375003	0.00879103	0.00254513	0.00485321	0.00505219	0.00512789	0.001471	0.00407456	0.00179317	0.00241905	0.000391527	0.0106895	0.00654568	0.00646789	0.0086739	0.00448806	0.00437038	0.000386922	0.00668348	0.00253712	0.0079945	8.81601e-05	0.00089121	0.000162348	0	0	0.00294279	0.000893067	0.000300509	0.00452809	0.00107284	0.00133587	0.00102093	0.00275281	0.000566487	0.000356011
d__Bacteria;p__Actinobacteria;c__MB-A2-108	0	0	0	0	0	0	0	0	3.67681e-05	0	0	0	6.83901e-05	0	0	0	0	0	0	0	0	0	0	0	0	0	0	0	0	0	0	0	0	0	0	0	0	0	0	3.54553e-05	0	0	0	0	0	0	0	0	0
d__Bacteria;p__Actinobacteria;c__Nitriliruptoria	0	0	0	0	0	0	0	0	0	0	0	0	0	0	0	0	0	0	0	0	0	0	0	0	0	0	0	0	0	0	0	0	0	0	0	0	0	0	0	0	0	0	0	0	0	0	0	0	0
d__Bacteria;p__Actinobacteria;c__OPB41	0	0	0	0	0	0	0	0	0	0	0	0	0	0	0	0	0	0	0	0	0	0	0	0	0	0	0	0	0	0	0	0	0	0	0.000123424	0	0	6.01848e-05	0	0	0	0	0	0	0	0	0	0	0
d__Bacteria;p__Actinobacteria;c__Rubrobacteria	0	0	0	0	0	0	0	0	0	0	0	0	0	0	0	0	0	0	0	0	0	0	0	0	0	0	0	0	0	0	0	0	0	0	0	0	0	0	0	0	0	0	0	0	0	0	0	3.33228e-05	0
d__Bacteria;p__Actinobacteria;c__Thermoleophilia	3.81585e-05	0.000172226	0.000100602	0	0	0	0.000110986	0	0	0	0	0	0	0	0	0.000171101	5.96706e-05	0	0	0	0	0	3.58378e-05	0	0	0	0.000130518	2.71909e-05	0.000279413	6.4587e-05	4.29913e-05	4.31192e-05	0	9.53998e-05	0.000105792	0	0	0	0	0	7.05053e-05	0	5.59024e-05	0	0	0	0.000109383	3.33228e-05	0
d__Bacteria;p__BRC1;c__PRR-11	0	0	0	0	0	0	0	0	0	0	0	0	0	0	0	0	0	0	0	0	0	0	0	0	0	0	0	0	0	0	0	0	0	0	0	0	0	0	0	0	0	0	0	0	0	0	0	0	0
d__Bacteria;p__Bacteroidetes;c__Bacteroidia	0.0843684	0.147349	0.0506831	0.0687066	0.0151104	0.307183	0.00488337	0.124078	0.0144131	0.530117	0.455445	0.0258661	0.0257603	0.139028	0.0307932	0.0785782	0.159261	0.0926032	0.0372956	0.187473	0.0628705	0.11515	0.140323	0.242023	0.0200395	0.689825	0.00488717	0.0528183	0.0854828	0.0355659	0.123106	0.242999	0.119874	0.0302608	0.00915102	0.00960005	0.0260381	0.0023773	0.00566558	0.0581822	0.536169	0.116961	0.165266	0.0129578	0.476614	0.00185861	0.344721	0.193272	0.0558248
d__Bacteria;p__Bacteroidetes;c__Cytophagia	0	0	0	0	0	0	0	0	0	0	0	0	0	0	0	0	0	0	0	0	0	0	0	0	0	0	0	0	0	0	0	0	0	3.81599e-05	0	0	0	0	0	0	0	0	0	0	8.14558e-05	0	0	0	0
d__Bacteria;p__Bacteroidetes;c__Flavobacteriia	0	0	0	0	0	0	0	0	0	0	0	0	4.55934e-05	0	0	0	0	0	0	0	0	0	0	0	0	0	2.9004e-05	0	0	0.000107645	0	0	0	0.00011448	0	0	3.74649e-05	0	0	0	0	0	0	0	0	0	0	0	0
d__Bacteria;p__Bacteroidetes;c__Sphingobacteriia	0	0	0	0	0	0	0	0	0	0	0	0	0	0	0	0	0	0	0	0	0	0	0	0	0	0	0	0	0	0	0	0	0	0	5.28961e-05	0	0	0	0	0	0	0	0	0	0	0	0	0	0
d__Bacteria;p__Bacteroidetes;c__[Rhodothermi]	0	0	0	0	0	0	0	0	0	0	0	0	0	0	0	0	0	0	0	0	0	0	0	0	0	0	0	0	0	0	0	0	0	0	0	0	0	0	0	0	0	0	0	0	0	0	0.000164075	0	0
d__Bacteria;p__Bacteroidetes;c__[Saprospirae]	0	0	6.0361e-05	0	0	0	0	6.48719e-05	0	0	0	0	0	0	6.54825e-05	0	5.96706e-05	0	4.11879e-05	0	0	0	0	0	0	0	0	0	0	0	0	0	0	0	0	0	0	0	0	0	0	0	0	0	0	0	3.64611e-05	0	0
d__Bacteria;p__Bacteroidetes;c__unclassified_Bacteroidetes	0	0	0	0	0	0	0	0	0	0	0	0	0	0	0	0	0	0	0	0	0	0	0	0	0	0	0	0	0	0	0	0	0	0	0	0	0	0	0	0	0	0	0	0	0	0	0	0	0
d__Bacteria;p__Chlamydiae;c__Chlamydiia	0	0	0	0	0	0	0	0	0	0	0	0	0	0	0	0	0	0	0	0	0	0	0	0	0	0	0	0	0	0	0	0	0	0	0	0	0	0	0	0	0	0	0	0	0	0	0	0	0
d__Bacteria;p__Chlorobi;c__Chlorobia	0	0	0	0	0	0	0	0	0	0	0	0	0	0	0	0	0	0	0	0	0	0	0	0	0	0	0	0.000231123	0	0	6.4487e-05	0	0	0	0	0	0	0	0	0	0	0	0	0	0	0	0	0	0
d__Bacteria;p__Chlorobi;c__OPB56	0	0	0	0	0	0	0	0	0	0	0	0	0	0	0	0	0	0	4.11879e-05	0	0	0	0	0	0	5.38001e-05	0	0	0	0	0	0	0	0	0	0	0	0	0	0	0	0	0	0	0	0	0	0	0
d__Bacteria;p__Chloroflexi;c__Anaerolineae	3.81585e-05	0	0.000201203	0	0	0	0	0	0	0	0	0	0	0	0	0	0	0	0	0	0	0	0	0	0	0	0	0	0	0	0	0	0	0	0	0	2.49766e-05	0	6.72472e-05	0	0	0	0	0.000201157	0.000374697	0	0	0	0
d__Bacteria;p__Chloroflexi;c__C0119	0	0	0	0	0	0	0	0	0	0	0	0	0	0	0	0	0	0	0	0	0	0	0	0	0	0	0	0	0	0	0	0	0	0	0	0	7.49298e-05	0	0	0	0	0	0	0	0	0	0	0	0
d__Bacteria;p__Chloroflexi;c__Chloroflexi	0	0	4.02406e-05	0	0	0	0	0	0	0	0	0	0	0	0	0	0	0	0	0	0	0	0	0	0	0	0	0	0	0	0	4.31192e-05	0	0	0	0	0	0	0	0	0	0	0	0	0	0	0	0	0
d__Bacteria;p__Chloroflexi;c__Ellin6529	0.000267109	0	0.000181083	0	0	0	9.24881e-05	0	0	0	0	0.000115732	0	0	9.82238e-05	0	0	0	0	0	0	0	0	0	0	0	0	0	0	0	0	0	0	0	0	0	0	0	0	0.000141821	0	0	0.000204975	0.000167631	0	0	0	0	0
d__Bacteria;p__Chloroflexi;c__Gitt-GS-136	5.72377e-05	0.000191362	0	0	0	0	0	0	0	0	0	0	0	0	0	0	0	0	0	0	0	0	0	0	0	0	0	0	0	0	0	0	0	0	0	0	0	0	0	0	0	0	0	0	0	0	0	0	0
d__Bacteria;p__Chloroflexi;c__Ktedonobacteria	9.53962e-05	0	6.0361e-05	8.03116e-05	4.99243e-05	0	5.54929e-05	0	0	5.76402e-05	5.65185e-05	0	0	0	0	0	0	0	0	0	0	0	0	0	0	0	0	0	5.23899e-05	0	0	0	0	0	3.5264e-05	6.2541e-05	9.99063e-05	0	0	0	0	0	0	0	0	0	0	0	4.59369e-05
d__Bacteria;p__Chloroflexi;c__S085	0	3.82724e-05	0	0	0	0	0	0	0	0	0	0	0	0	0	0	3.97804e-05	0	0	0	0	0	3.58378e-05	0	0	0	0	0	0	0	0	0	0	0	0	0	0	0	0	0	0	0	0	0	0	0	0	3.33228e-05	0
d__Bacteria;p__Chloroflexi;c__TK10	0	0	0	0	0	0	0	0	0	0	0	0	0	0	0	0	0	0	0	0	0	0	5.37567e-05	0	0	0	0	0	0	0	0	0	0	3.81599e-05	0	0	0	0	0	0	0	0	0	0	0	0	0	0	0
d__Bacteria;p__Chloroflexi;c__TK17	0	0	4.02406e-05	0	0	0	0	0	0	0	0	0	0	0	0	0	0	0	0	0	0	0	0	0	0	0	0	0	3.49266e-05	0	0	0	0	0	0	0	0	0	0	0	0	0	0	0	0	0	0	0	0
d__Bacteria;p__Chloroflexi;c__Thermomicrobia	3.81585e-05	0	0.000140842	0	0	0	0	0	0	0	0	0	0	0	0	0	0	0	0	0	0	0	0	0	0	0	0	0	0	0	0	0	0	0	0	0	0	0	0	0	4.70035e-05	0	0	0	0	0	0	0	0
d__Bacteria;p__Chloroflexi;c__unidentified_Chloroflexi	0	0	0	0	0	0	0	0	0	0	0	0	0	0	0	0	0	0	0	0	4.07456e-05	0	0	0	0	0	0	0	0	0	0	0	0	0	0	0	0	0	0	0	0	0	3.72682e-05	0	0	0	0	0	0
d__Bacteria;p__Cyanobacteria;c__4C0d-2	0	0.00449701	0	0	0	0.00195976	0	0.000410855	0.00297821	0	0.000282592	0.000192886	0.000752291	0.00108222	8.18532e-05	0	0	0	0	0	0.00594886	0.000163016	0	0	6.63121e-05	0	0	0.000271909	0.000349266	0	0	0	0.00151441	0.000534239	0	0	0	0	0	0	0	3.16326e-05	0	0	0	0	0	0	0
d__Bacteria;p__Cyanobacteria;c__Chloroplast	0	0	0	0	0	9.9988e-05	7.39905e-05	0	0	7.68536e-05	0	0	0	0	0	0	0	0.000438663	0	0	0	0	0	0	3.97873e-05	0	4.3506e-05	0	0	0.000193761	6.4487e-05	0	0	0	0	0	0	0	0	0.000354553	0	0	0	0	0	0	0	0	0
d__Bacteria;p__Cyanobacteria;c__Nostocophycideae	0	0	0	0	0	0	0	0	0	0	0	0	4.55934e-05	0	0	0	0	0	0	0	0	0	0	0	0	0	0	0	0	0	0	0	0	0	0	0	0	0	0	0	0	0	0	0	0	0	0	0	0
d__Bacteria;p__Cyanobacteria;c__Synechococcophycideae	0	0	0	0	0	0	0	0	0	0	0	0	0	0	0	0	0	0	0	0	0	0	0	0	0	0	0	0	0	0	0	0	0	0	0	0	0	0	0	0	0	0	3.72682e-05	0	0	0	0	0	0
d__Bacteria;p__Deferribacteres;c__Deferribacteres	5.72377e-05	0	0.000201203	0	0	0	0	0	0	9.6067e-05	0	0	0.000227967	0	0	8.55505e-05	0	0.000166389	0	0.000298175	0	0	0	0.000156611	0	0	2.9004e-05	0	0	0	0	0	0	0	0	0	0	0.00031597	0	0	0	0	0	0	0	0	0	0.000183275	0.000103358
d__Bacteria;p__Elusimicrobia;c__Elusimicrobia	0	0	0	0	0	0	0	0	0	0	0	0	0	0	0	0	0	0	0	0	0	0	0	0	0	0	0	0	0	0	0	0	0	0	0	0	0	0	0	0	0	0	0	0	0	0	0	0	0
d__Bacteria;p__Firmicutes;c__Bacilli	0.00410204	0.00505195	0.0223738	0.0206401	0.0541346	0.00505939	0.00375502	0.0157422	0.00801544	0.00320864	0.0282969	0.0165496	0.00841198	0.0309063	0.00682655	0.0695526	0.014122	0.0338224	0.0122946	0.204807	0.00780279	0.00745797	0.0515885	0.00743902	0.0221085	0.0105627	0.28656	0.00827963	0.118488	0.0246938	0.00750199	0.0510316	0.00444488	0.00343439	0.0553645	0.513337	0.012838	0.0134513	0.173599	0.145349	0.00427732	0.0274729	0.00298146	0.00345319	0.0738967	0.00914909	0.0172643	0.00123294	0.00241169
d__Bacteria;p__Firmicutes;c__Clostridia	0.87898	0.803127	0.852719	0.879472	0.404786	0.633764	0.906402	0.820845	0.914018	0.452629	0.393255	0.937023	0.868098	0.781567	0.873488	0.800026	0.780909	0.744789	0.88972	0.545323	0.875216	0.856811	0.583368	0.703555	0.206708	0.243589	0.47349	0.892365	0.605208	0.857263	0.846886	0.589936	0.831488	0.90273	0.821176	0.267144	0.285869	0.0115555	0.551511	0.762556	0.442515	0.845601	0.798584	0.886883	0.427741	0.679585	0.579257	0.777487	0.090243
d__Bacteria;p__Firmicutes;c__Erysipelotrichi	0.010837	0.00451614	0.00229372	0.00556158	0.00362783	0.00743911	0.0330553	0.00570873	0.0238625	3.84268e-05	0.0215147	0.00306689	0.024666	0.00644301	0.0115904	0.0062238	0.00722014	0.0371351	0.00356275	0.00930307	0.00470612	0.00352522	0.00127224	0.00160526	0.00306362	0.00104013	0.0136609	0.00471762	0.000488972	0.00600659	0.00735152	0.00340642	0.00721802	0.0258915	0.00855153	0.00229838	0.0157852	0.0492311	0.00897751	0.0277083	0.000164512	0.000395407	0.00352185	0.0175677	0.00213414	0.00238217	0.0202359	0.0172779	0.00362901
d__Bacteria;p__Firmicutes;c__unclassified_Firmicutes	3.81585e-05	5.74086e-05	0.000845053	0.000943661	0.000515884	0	0.000147981	0.000194616	0	0	0.000131876	0.00111874	4.55934e-05	0.00100672	0.000278301	0.000128326	0	0.00040841	0	0.00170954	0	0	3.58378e-05	3.91527e-05	2.65248e-05	3.58667e-05	0.00114566	0.000135955	0.000192096	8.6116e-05	0	0.000172477	0	0	0.000246848	0.000859939	3.74649e-05	3.00924e-05	5.04354e-05	0	0	0.000284693	0	0.000184394	0	0	0	0	0
d__Bacteria;p__Fusobacteria;c__Fusobacteriia	0	0	0	0	0.00023298	0	0	0	0	0	0	0	0	0	0	0	0	0	0	0	0	0.000122262	7.16756e-05	0	0.000238724	0	0	0	0	0	0	0	0	0	0.000123424	3.12705e-05	0	0	8.4059e-05	0	0	0	5.59024e-05	0	3.25823e-05	0	0	0	2.29684e-05
d__Bacteria;p__Gemmatimonadetes;c__Gemm-1	0.000171713	0.000210498	0.000241444	0	4.99243e-05	0	0	0	0	0	0	0	0	0	0	0	0	0	0	0	0	0	0	0	0	0	0	0	0	0	0	0	0	0	0	0	0	0	0	0	0	0	0	0	0	0	0	0	0
d__Bacteria;p__Gemmatimonadetes;c__Gemm-2	0	0	0	0	0	0	0	0	0	0	0	0	0	0	0	0	0	0	0	0	0	0	0	0	0	0	0	0	0	0	0	0	0	0	0	0	0	0	0	0	0	0	0	0	4.88735e-05	0	0	0	0
d__Bacteria;p__Gemmatimonadetes;c__Gemm-3	0	0	0	0	0	0	0	0	0	0	0	0	0	0	0	0	0	0	0	0	0	0	0	0	0	0	2.9004e-05	0	0	0	0	0	0	0	0	0	0	0	0	0	4.70035e-05	0	0	0	0	0	0	0	0
d__Bacteria;p__Gemmatimonadetes;c__Gemmatimonadetes	0	0.000172226	0	0	0	0	0	0	0	0	0	0	0	0	0	0	0	0	0	0	0	0	0	0	0	0	4.3506e-05	0	0	0	0	0	0	0	0	0	0	0	0	0	0	0	0	0	0	0	0	0	0
d__Bacteria;p__Gemmatimonadetes;c__unidentified_Gemmatimonadetes	0	0	4.02406e-05	0	0	0	0	0	0	0	0	0	0	0	0	0	0	0	0	0	0	0	0	0	0	0	0	0	0	0	0	0	0	0	0	0	0	0	0	0	4.70035e-05	0	0	0	0	0	0	0	0
d__Bacteria;p__Lentisphaerae;c__[Lentisphaeria]	0	0	4.02406e-05	0	0	0	0	0	0	0	0	0	0	0	0	0	3.97804e-05	0	0	0	0	0	0	0	0	0	0	0	0	0	0	8.62385e-05	5.90029e-05	0	0	0	0	0	0	0	0	0	0	0	0	0	0	0.000133291	0
d__Bacteria;p__Nitrospirae;c__Nitrospira	0	0	0.000120722	0	0	0	0	0	0	0	0	0	0	0	0	0	0	0	0	0	0	0	0	0	0	0	0	0	0	0	0	0	0	0	0	0	0	3.00924e-05	0	0	0	0	9.31706e-05	6.70522e-05	8.14558e-05	0	0	0	0
d__Bacteria;p__Planctomycetes;c__Phycisphaerae	0	0	0	0	0	0	0	0	0	0	0	0	0	0	0	0	0	0	0	0	0	0	0	0	0	0	0	0	0	0	0	0	5.90029e-05	0	0	0	0	0	0	0	0	0	0	0	0	0	0	0	0
d__Bacteria;p__Planctomycetes;c__Pla3	0	0	0	0	0	0	0	0	0	0	0	0	0	0	0	0	0	0	0	0	0	0	0	0	0	0	0	0	0	0	0	0	0	0	0	0	0	3.00924e-05	0	0	0	0	0	0	0	0	0	0	0
d__Bacteria;p__Planctomycetes;c__Planctomycetia	0	0	0	0	0	0	0	0	0	0	0	0	0	0	0	0	0	0	0	0	0	0	0	0	0	0	0	0	0	0	0	0	0	0	0	0	0	0	0	0	0	0	0	0	0	0	0	0	0
d__Bacteria;p__Proteobacteria;c__Alphaproteobacteria	0.000114475	0.00128212	0.000865174	0.000501948	0.000499243	0.000479942	0.000184976	0.000194616	0.000496369	0.000384268	0.000339111	0.000270041	0.000638308	0.000302016	0.0020627	0.00143297	0.00131275	0.00110422	0.000967915	0.000795134	0.00079454	0.00118186	0.000430054	0.0010767	0.000530497	0.000627668	0.000406056	0.0005982	0.000681068	0.000990333	0.000687861	0.000646789	0.000983381	0.000572399	0.000740545	0.000218894	0.00112395	0.000812494	0.000672472	0.000195004	0.000540541	0.000173979	0.000167707	0.000284972	0	0.00034031	0.000546916	0	0.000252653
d__Bacteria;p__Proteobacteria;c__Betaproteobacteria	0.00885277	0.000344451	0.000865174	0.00222865	0	0.000119986	0.000240469	0.0026165	0.000496369	0.0024401	0	0.00125376	0.000159577	0.000604032	0.000605713	0.000641629	0.000576816	0.000665557	0.000885539	0.000218662	0.00065193	0.000183393	0.000537567	0.00524647	0.000424398	0.00532621	0.000478566	0.000380673	0.00235754	0.000796573	0.000730853	0.000883945	0.00082604	0.000992158	0.0172794	0.000265799	0.000312207	0.00460413	0.000537978	0.000514102	0.00150411	6.32651e-05	0.00527346	0	0.000390988	0	0.000911527	0.00371549	0
d__Bacteria;p__Proteobacteria;c__Deltaproteobacteria	3.81585e-05	0.00170312	0.00162975	0.00196763	0.0018472	0.000199976	9.24881e-05	0.00112445	0.0199467	0.00194055	0.00135644	0.00391559	0.000410341	0.00123323	0.0094786	0.00100522	0.00535047	0.0283013	0.00992627	0.000735499	0.0247326	0.000978095	0.000125432	0.00193806	0.00115383	0.000233134	0.00094263	0.0141801	0.000436582	0.011152	8.59827e-05	0.0249445	0.00867342	0.00173628	0.000423168	0.000203258	0.000124883	0.00153471	0.00018493	0	0.000517039	0.000537753	0.00063356	0	0.00171057	6.54442e-05	0.00827667	0.00444859	3.44527e-05
d__Bacteria;p__Proteobacteria;c__Epsilonproteobacteria	0	0.000210498	8.04813e-05	0.000140545	0.000149773	7.99904e-05	0.000166479	0	0	0	0	0	0	0	4.91119e-05	0	0.000238682	0	0	9.93917e-05	0	0	0	0.000254493	6.63121e-05	0	0	0	0	0.000150703	0	8.62385e-05	7.86705e-05	0	3.5264e-05	0	7.49298e-05	0	0.000117683	0	0	0	0.000149073	0	0	0	0	0	0
d__Bacteria;p__Proteobacteria;c__Gammaproteobacteria	0.00185069	0.00363588	0.00344057	0.0078103	0.142184	0.00911891	0.00127634	0.00140556	0.00492692	0.00180606	0.0080633	0.00840984	0.0034195	0.0135152	0.00237374	0.00402087	0.00660355	0.0374074	0.00768154	0.0354828	0.000835286	0.00067244	0.01369	0.00865275	0.0191907	0.00190094	0.0958582	0.0050983	0.00674083	0.0133049	0.00180564	0.00808486	0.00780804	0.0158936	0.0118311	0.00470621	0.0054449	0.598808	0.0724085	0.000638196	0.000728555	0.00172397	0.00188205	0.00100578	0.000684229	0.000471198	0.0184858	0.00101634	0.0004364
d__Bacteria;p__Proteobacteria;c__unclassified_Proteobacteria	0	0	0	0	0	0	0	4.32479e-05	0	0	0	0	0	0	0	0	0	3.02526e-05	0	0	0	0	0	0	2.65248e-05	0	0	0	0	0	0	0	0	3.81599e-05	0	0	0	0	0	0	0	0	0	0	0	0	3.64611e-05	0	0
d__Bacteria;p__Spirochaetes;c__Spirochaetes	0	0.00721434	0	0	0	0	0	0	0	0	0	0	0	0	0	0	0	0	0	0	0	0	0	0	0	0	0	0	0	0	0	0	0	0	0	0	0	0	0	0	0	0	0	0	0	0	0	0	0
d__Bacteria;p__Synergistetes;c__Synergistia	0	0	0	0	9.98486e-05	0	0	0	0	0	0	0	0	0	0	0.000384977	0	0.000257147	0.000329503	0	0	4.07539e-05	0	9.78818e-05	0	0	0	0	0	6.4587e-05	0	4.31192e-05	0	0	0.0026448	0	0	0	0	0	0	0	0	0	0	0	0	0	0
d__Bacteria;p__TM7;c__SC3	0	0	0	0	0	0	0	0	0	0	0	0	0	0	0	0	0	0	0	0	0	0	0	7.83055e-05	0	0	0	0	0	0	0	0	0	0	7.05281e-05	0	0	0	0	0	0	0	0	0	0	0	0	0	0
d__Bacteria;p__TM7;c__TM7-1	0	0	0	0	0	0	0	0	0	0	0	0	0	0	0	0	0	0	0	0	0	0	0	0	0	0	0	2.71909e-05	0.000122243	8.6116e-05	0	0	0	7.63199e-05	3.5264e-05	0	0	0.000135416	3.36236e-05	0	0	0	0	0	0	0	0	0	0
d__Bacteria;p__TM7;c__TM7-3	0	0	0.000160963	0	0.00148109	0.000159981	0	8.64958e-05	0.000404449	0	0.000113037	9.64432e-05	0.000501527	0.000176176	6.54825e-05	0.000427753	7.95608e-05	0.000332779	4.11879e-05	0	0.000183355	0	3.58378e-05	0.000156611	6.63121e-05	0	0.00100064	6.79773e-05	0.000331802	0	6.4487e-05	0.000129358	0	0.000305279	7.05281e-05	0	0.000736809	7.5231e-05	6.72472e-05	0	0	3.16326e-05	0	0	0	0.000510465	0	0	0
d__Bacteria;p__TM7;c__unidentified_TM7	0	0	0	0	0	0	0	0	0	0	0	0	0	0	0	0	0	0	0	0	0	0	0	0	0	0	0	0	0	0	0	0	0	0	0	0	0	0	0	0	0	0	0	0	0	0	0	0	0
d__Bacteria;p__Tenericutes;c__CK-1C4-19	0	0	0	0	0	0	0	0	0	0	0	0	0	0.00037752	0.000180077	0	0	0	0	0	0	0	0	0	7.95745e-05	5.38001e-05	0	0	0	0	0	0	0	0	0	0	0	0	0	0	0	0	0.000428585	0	0	0	0	0	0
d__Bacteria;p__Tenericutes;c__Mollicutes	0	0.00510936	0.0038631	0.00142553	0	0	0.000221971	0.00105957	0.0020774	0	0.000320271	0.000154309	0.00396663	0.00515944	0.00283212	0.0232697	0.00785663	0.000756315	0.0105647	0	0.00696751	0.0025675	0	9.78818e-05	0.000344823	0	4.3506e-05	0.000407864	0.00106526	0	0	0	0.0109549	0.0024804	0	0	0	3.00924e-05	0	0	4.70035e-05	3.16326e-05	0	0.000687285	0	0	0.00187775	0	0
d__Bacteria;p__Tenericutes;c__RF3	0	3.82724e-05	0	0	0	0	0	0	0	0	0	0	0.000182374	0.000176176	3.27413e-05	0	0	0	6.17818e-05	0	0	0	0	0	0	0	0	0	0	0	0	0	0.000373685	0	0	0	0	0	0	0	0	0	0	0	0	0	0	0	0
d__Bacteria;p__Verrucomicrobia;c__Opitutae	0	0	0	0	0	0	0	0	0	0	0	0	0	0	0	0	0	0	0	0	0	0	0	0	0	0	0	0	0	0	0	0	0	0	0	0	0	0	0	0	0	0	0	0	0	0	0	0	0
d__Bacteria;p__Verrucomicrobia;c__Verrucomicrobiae	0.00158358	0	0.0246273	0.000160623	8.32071e-05	0.00107987	0.000869388	0	0	7.68536e-05	0.000244913	0	0.000547121	0.00231546	0.000311042	0.000213876	9.9451e-05	0.00617153	0.00451007	0.000139148	0.000244474	0.000366786	0.000179189	0.00765436	0.000663121	0.000143467	0.000493068	0.000122359	0.0179872	0	0	0.00786926	0.000944046	0	0	0.00262672	0	0.000105323	0	0	0.000164512	0	0	0	0	3.92665e-05	0	0	0
d__Bacteria;p__Verrucomicrobia;c__[Methylacidiphilae]	0	0	0	0	0	0	0	0	0	0	0	0	0	0	0	0	0	0	0	0	0	0	0	0	0	0	0	0	0	0	0	0	0	0	0	0	0	0	0	0	0	0	0	0	0	0	0	0	0
d__Bacteria;p__Verrucomicrobia;c__[Pedosphaerae]	0	0	0	0	0	0	0	0	0	0	0	0	0	0	0	0	0	0	0	0	0	0	0	0	0	0	0	0	0	0	0	0	0.000137673	0.00015264	0.000123424	0	0	0	0	0	0	0	0	0	0	0	0	0	0
d__Bacteria;p__Verrucomicrobia;c__[Spartobacteria]	0	0	0	0	0	0	0	0	3.67681e-05	0	0	0	0	0	0	0.000128326	0	0	6.17818e-05	0	0	0	0	0	0	0	0	0	0	0	0	0	0	0	0	0	0	0	0	0	0	0	0	0	0	0	0	0	0
d__Bacteria;p__WPS-2;c__unidentified_WPS-2	0.000190792	0	0.000201203	0.000361402	0	0	0	0	0.000165456	7.68536e-05	0	0	0	0	0	0	0	0	0	0	0	0	0	0	0	0	0	2.71909e-05	6.98531e-05	0	0	0	0	0	0	3.12705e-05	0	0	0	0	0	0	0	0	0	0	0	0	0.000137811
d__Bacteria;p__[Thermi];c__Deinococci	0	0	0	0	0	0	0	0	0	0	0	0	0	0	0	0	0	0	0	0	0	0	0	0	0	0	0	0	0	0	0	0	0	0	0	0	0	0	0	0	0	0.000110714	0	0	0	0	0	0	0
d__Bacteria;p__unclassified_Bacteria;c__unclassified_Bacteria	3.81585e-05	0.00135867	0.000804813	0.000461792	0.000216339	0.000479942	7.39905e-05	0.000367607	0.000312529	0.000422695	0.00103617	0.000347195	0.00111704	0.00143458	0.000212818	0.00126187	0.00093484	0.000801694	0.000350097	0.00190832	0.000488948	0.000122262	0.000573405	0.00135077	0.000305036	0.000394534	8.7012e-05	0.000679773	0.000261949	0.000172232	0.000300939	0.00230688	0.00082604	0.0001908	0.00017632	0.000187623	0.000137371	0.000255785	0.000453919	0.000106366	0.000141011	0.00132857	0	8.38153e-05	0.00027695	6.54442e-05	0.000218767	6.66456e-05	0.000321558
d__Bacteria;p__unidentified_Bacteria;c__unidentified_Bacteria	7.63169e-05	0.000382724	0.000482888	0.000180701	4.99243e-05	0	0	4.32479e-05	5.51521e-05	3.84268e-05	0.000452148	7.71545e-05	0.000113983	0.000151008	0	0.000171101	0.000397804	0.000257147	0.000144158	0.00011927	0.000183355	4.07539e-05	1.79189e-05	9.78818e-05	0.000238724	0.000304867	0	0.000407864	0.00015717	0.000301406	0	0.000970183	0.000255679	5.72399e-05	5.28961e-05	3.12705e-05	0	0.000481478	0.000134494	0.000106366	7.05053e-05	6.32651e-05	0	0.000268209	9.77469e-05	0	7.29222e-05	0.00011663	0
[truncated: 93 more columns]

## Sheet: order
Taxon	LTBI1	LTBI2	LTBI3	LTBI4	LTBI5	LTBI6	LTBI7	LTBI8	LTBI9	LTBI12	LTBI13	LTBI14	LTBI15	LTBI16	LTBI17	LTBI18	LTBI19	LTBI20	LTBI21	LTBI22	LTBI23	LTBI24	LTBI25	LTBI26	LTBI27	LTBI28	LTBI29	LTBI30	LTBI31	LTBI32	LTBI33	LTBI34	LTBI35	LTBI36	LTBI10	LTBI11	PTB1	PTB2	PTB3	PTB4	PTB5	PTB6	PTB7	PTB8	PTB9	PTB10	PTB11	PTB12	PTB13
d__Archaea;p__Euryarchaeota;c__Methanobacteria;o__Methanobacteriales	0	0	0	0	0	0	0	0	0	0	0	0	0	0	0	0	0	0	0	0	0	0	0	0	0	0	0	0	0	0	0	0	0	0	0	0	0	0	0	0	0	0	0	0	0	0	0	0	0
d__Bacteria;p__AD3;c__ABS-6;o__unidentified_ABS-6	0	0	0	0	0	0	0	0	0	0	0	0	0	0	0	0	0	0	0	0	0	0	0	0.000137035	0	0	0	0	0	0	0	0	0	0	0	0	0	0	0	0	0	4.74488e-05	0	0	0	0	0	0	0
d__Bacteria;p__AD3;c__JG37-AG-4;o__unidentified_JG37-AG-4	0	0	0	0	0	0	0	0	0	0	0	0	0	0	0	0	0	0	0	0	0	0	3.58378e-05	0	0	0	0	0	0	0	0	0	0	0	0	0	0	0	0	0	0	0	0	0	0	0	0	0	0
d__Bacteria;p__Acidobacteria;c__Acidobacteria-5;o__unidentified_Acidobacteria-5	0	0	0	0	0	0	0	0	0	0	0	0	0	0	0	0	0	0	0	0	0	0	0	0	0	0	0	0	0	0	0	0	0	0	0	0	0	0	0	0	0	0	0	0	0	0	3.64611e-05	0	0
d__Bacteria;p__Acidobacteria;c__Acidobacteria-6;o__CCU21	0	0	0	0	0	0	0	0	0	0	0	0	0	0	0	0	0	0	0	0	0	0	0	0	0	0	0	0	0	0	0	0	0	0	0	0	0	0	0	0	0	0	0	0	0	0	0	0	0
d__Bacteria;p__Acidobacteria;c__Acidobacteria-6;o__iii1-15	0	0.000306179	0.000261564	0	0	0	0	0	0	0	0	0	0	0	0	0	0	0	0	0	0	0	0	0	0	0	0	0	0	0	0	6.46789e-05	0	0	0	0	0	0	0	0	0	0	0.000223609	0	0	0	0.000145844	4.99842e-05	0
d__Bacteria;p__Acidobacteria;c__Acidobacteriia;o__Acidobacteriales	5.72377e-05	3.82724e-05	0	0	0	0	0	0	0	7.68536e-05	0	0	0	0	0.000130965	6.41629e-05	0	0	0	9.93917e-05	0	0	0	0	5.30497e-05	0	0	0	0	0.000258348	0.0004944	0.000646789	0.000236011	0.00106848	0.0013753	0.000140717	0.000337184	0.000541663	0.00121045	0	0	0	3.72682e-05	0	0	2.61777e-05	0	0	0
d__Bacteria;p__Acidobacteria;c__BPC102;o__MVS-40	0	0	0	0	0	0	0	0	0	0	0	0	0	0	0	0	0	0	0	0	0	0	0	0	0	0	0	0	0	0	0	0	0	0	0	0	0	0	0	0	0	0	0	0	0	0	0	0	0
d__Bacteria;p__Acidobacteria;c__DA052;o__Ellin6513	0	0	0	0	0	0	0	0	0	0	0	0	0	5.0336e-05	0	0	3.97804e-05	0	0	9.93917e-05	0	0	0	0	0	0	0	0	0	0	0	0	0	0	0	0	0	0	0	0	0	0	0	0	0	0	0	0	0
d__Bacteria;p__Acidobacteria;c__Solibacteres;o__Solibacterales	5.72377e-05	0	0	0	0	0	0	0	0	0	0	0	0	0	0	0	0	0	0	0	0	0	0	0	0	0	0	0	0	0	0.000128974	0.000129358	0	0	7.05281e-05	0	3.74649e-05	7.5231e-05	6.72472e-05	0	0	3.16326e-05	0	0	0	0	0	0	0
d__Bacteria;p__Acidobacteria;c__Sva0725;o__Sva0725	0	0	0	0	0	0	0	0	0	0	0	0	0	0	0	0	0	0	6.17818e-05	0	0	0	0	0	0	0	0	0	0	0	0	0	0	0	0	0	0	0	0	0	0	0	0	0	0	0	0	0	0
d__Bacteria;p__Acidobacteria;c__TM1;o__unidentified_TM1	0	0	0	0	0	0	0	8.64958e-05	0	0	0	0	0	0	0	0	0	0	0	0	0	0	0	0	0	0	0	0	0	0	0	0	0	0	0	0	0	0	0	0	0	0	0	0	0	0	0	0	0
d__Bacteria;p__Acidobacteria;c__[Chloracidobacteria];o__RB41	0	0.000172226	0.000221324	0	0	0	0	0	0	0	0	0	0	0	0	0	0	0	0	0	0	0	0	0	0	0	0	0	0	0	0	0	0	0	0	0	0	0	0	0	0	0	0	0	0	0	0	0	0
d__Bacteria;p__Acidobacteria;c__iii1-8;o__DS-18	0	9.5681e-05	0	0	0	0	0	0	0	0	0	0	0	0	0	0	0	0	0	0	0	0	0	0	0	0	0	0	0	0	0	0	0	0	0	0	0	0	0	0	0	0	0	0	0	0	0	0	0
d__Bacteria;p__Actinobacteria;c__Acidimicrobiia;o__Acidimicrobiales	3.81585e-05	0.000287043	0	0	0	0	3.69952e-05	0	0	0	0	0	0	0	0	0	0	0	0	0	0.00014261	0	0	0	3.97873e-05	0	0	0	3.49266e-05	0	0	0	0	0	0	4.69058e-05	0	0	6.72472e-05	0	0	0.000142347	0	0	0	0	5.46916e-05	8.3307e-05	0
d__Bacteria;p__Actinobacteria;c__Actinobacteria;o__Actinomycetales	0.00175529	0.00166485	0.00162975	0.000803116	0.00484266	0.000599928	0.000258967	0.000475727	0.000496369	0.000134494	0.000565185	0.000482216	0.00034195	0.000528528	0.000196448	0.000470528	7.95608e-05	0.00127061	0.000432473	0.000437324	2.03728e-05	0.000387163	0.00912072	0.000763478	0.000225461	0.000233134	0.00411857	0.000190336	0.00134467	0.000193761	0.000257948	0.000409633	0.000393352	0.00022896	0.000246848	0.000406517	0.0072557	0.000646986	0.00272351	0.000460919	0.00185664	0.00025306	0.000838535	0.000838153	0.000537608	0.000431932	0.000273458	0.000166614	0.000103358
d__Bacteria;p__Actinobacteria;c__Actinobacteria;o__Bifidobacteriales	0.00309084	0.00926192	0.0243858	0.00560173	0.365263	0.0297564	0.0471134	0.0246513	0.0029966	0.00620593	0.0859457	0.000887277	0.0518625	0.010193	0.0494557	0.00919668	0.00986554	0.00822871	0.0158985	0.00948197	0.00409494	0.00843607	0.196051	0.0171881	0.713558	0.0391306	0.110056	0.0102918	0.153345	0.0441775	0.0100385	0.0583835	0.000314682	0.00507527	0.0698052	0.19691	0.643447	0.314811	0.181366	0.000709107	0.0101998	0.00441274	0.0150005	0.0742771	0.0139615	0.304054	0.00452117	8.3307e-05	0.846077
d__Bacteria;p__Actinobacteria;c__Actinobacteria;o__Micrococcales	0	0	0	0	0	0	0	0	0	0	0	0	0	0	0	0	0	0	0	0	0	0	0	0	0	0	0	0	0	0	0	0	0	0	0	0	0	0	0	0	0	0	0	0	0	0	0	0	0
d__Bacteria;p__Actinobacteria;c__Actinobacteria;o__unclassified_Actinobacteria	0	0	0	0	0	0	0	0	0	0	0	0	0	0	0	0	0	0	0	0	0	0	0	0	5.30497e-05	0	0	0	0	0	0	0	0	0	0	0	0	0	0	0	0	0	0	0	0	0	0	0	0
d__Bacteria;p__Actinobacteria;c__Coriobacteriia;o__Coriobacteriales	0.00316715	0.00151176	0.00609646	0.00295145	0.00477609	0.00241971	0.000887886	0.000800086	0.0042651	0.000172921	0.00258101	0.000173598	0.00861715	0.00375003	0.00879103	0.00254513	0.00485321	0.00505219	0.00512789	0.001471	0.00407456	0.00179317	0.00241905	0.000391527	0.0106895	0.00654568	0.00646789	0.0086739	0.00448806	0.00437038	0.000386922	0.00668348	0.00253712	0.0079945	8.81601e-05	0.00089121	0.000162348	0	0	0.00294279	0.000893067	0.000300509	0.00452809	0.00107284	0.00133587	0.00102093	0.00275281	0.000566487	0.000356011
d__Bacteria;p__Actinobacteria;c__MB-A2-108;o__0319-7L14	0	0	0	0	0	0	0	0	3.67681e-05	0	0	0	6.83901e-05	0	0	0	0	0	0	0	0	0	0	0	0	0	0	0	0	0	0	0	0	0	0	0	0	0	0	0	0	0	0	0	0	0	0	0	0
d__Bacteria;p__Actinobacteria;c__MB-A2-108;o__unidentified_MB-A2-108	0	0	0	0	0	0	0	0	0	0	0	0	0	0	0	0	0	0	0	0	0	0	0	0	0	0	0	0	0	0	0	0	0	0	0	0	0	0	0	3.54553e-05	0	0	0	0	0	0	0	0	0
d__Bacteria;p__Actinobacteria;c__Nitriliruptoria;o__Euzebyales	0	0	0	0	0	0	0	0	0	0	0	0	0	0	0	0	0	0	0	0	0	0	0	0	0	0	0	0	0	0	0	0	0	0	0	0	0	0	0	0	0	0	0	0	0	0	0	0	0
d__Bacteria;p__Actinobacteria;c__OPB41;o__unidentified_OPB41	0	0	0	0	0	0	0	0	0	0	0	0	0	0	0	0	0	0	0	0	0	0	0	0	0	0	0	0	0	0	0	0	0	0	0.000123424	0	0	6.01848e-05	0	0	0	0	0	0	0	0	0	0	0
d__Bacteria;p__Actinobacteria;c__Rubrobacteria;o__Rubrobacterales	0	0	0	0	0	0	0	0	0	0	0	0	0	0	0	0	0	0	0	0	0	0	0	0	0	0	0	0	0	0	0	0	0	0	0	0	0	0	0	0	0	0	0	0	0	0	0	3.33228e-05	0
d__Bacteria;p__Actinobacteria;c__Thermoleophilia;o__Gaiellales	3.81585e-05	0.000172226	0.000100602	0	0	0	0.000110986	0	0	0	0	0	0	0	0	0	5.96706e-05	0	0	0	0	0	0	0	0	0	0.000130518	0	0.000279413	0	4.29913e-05	4.31192e-05	0	9.53998e-05	0.000105792	0	0	0	0	0	0	0	0	0	0	0	0	0	0
d__Bacteria;p__Actinobacteria;c__Thermoleophilia;o__Solirubrobacterales	0	0	0	0	0	0	0	0	0	0	0	0	0	0	0	0.000171101	0	0	0	0	0	0	3.58378e-05	0	0	0	0	2.71909e-05	0	6.4587e-05	0	0	0	0	0	0	0	0	0	0	7.05053e-05	0	5.59024e-05	0	0	0	0.000109383	3.33228e-05	0
d__Bacteria;p__BRC1;c__PRR-11;o__unidentified_PRR-11	0	0	0	0	0	0	0	0	0	0	0	0	0	0	0	0	0	0	0	0	0	0	0	0	0	0	0	0	0	0	0	0	0	0	0	0	0	0	0	0	0	0	0	0	0	0	0	0	0
d__Bacteria;p__Bacteroidetes;c__Bacteroidia;o__Bacteroidales	0.0843684	0.147349	0.0506831	0.0687066	0.0151104	0.307183	0.00488337	0.124078	0.0144131	0.530117	0.455445	0.0258661	0.0257603	0.139028	0.0307932	0.0785782	0.159261	0.0926032	0.0372956	0.187473	0.0628705	0.11515	0.140323	0.242023	0.0200395	0.689825	0.00488717	0.0528183	0.0854828	0.0355659	0.123106	0.242999	0.119874	0.0302608	0.00915102	0.00960005	0.0260381	0.0023773	0.00566558	0.0581822	0.536169	0.116961	0.165266	0.0129578	0.476614	0.00185861	0.344721	0.193272	0.0558248
d__Bacteria;p__Bacteroidetes;c__Cytophagia;o__Cytophagales	0	0	0	0	0	0	0	0	0	0	0	0	0	0	0	0	0	0	0	0	0	0	0	0	0	0	0	0	0	0	0	0	0	3.81599e-05	0	0	0	0	0	0	0	0	0	0	8.14558e-05	0	0	0	0
d__Bacteria;p__Bacteroidetes;c__Flavobacteriia;o__Flavobacteriales	0	0	0	0	0	0	0	0	0	0	0	0	4.55934e-05	0	0	0	0	0	0	0	0	0	0	0	0	0	2.9004e-05	0	0	0.000107645	0	0	0	0.00011448	0	0	3.74649e-05	0	0	0	0	0	0	0	0	0	0	0	0
d__Bacteria;p__Bacteroidetes;c__Sphingobacteriia;o__Sphingobacteriales	0	0	0	0	0	0	0	0	0	0	0	0	0	0	0	0	0	0	0	0	0	0	0	0	0	0	0	0	0	0	0	0	0	0	5.28961e-05	0	0	0	0	0	0	0	0	0	0	0	0	0	0
d__Bacteria;p__Bacteroidetes;c__[Rhodothermi];o__[Rhodothermales]	0	0	0	0	0	0	0	0	0	0	0	0	0	0	0	0	0	0	0	0	0	0	0	0	0	0	0	0	0	0	0	0	0	0	0	0	0	0	0	0	0	0	0	0	0	0	0.000164075	0	0
d__Bacteria;p__Bacteroidetes;c__[Saprospirae];o__[Saprospirales]	0	0	6.0361e-05	0	0	0	0	6.48719e-05	0	0	0	0	0	0	6.54825e-05	0	5.96706e-05	0	4.11879e-05	0	0	0	0	0	0	0	0	0	0	0	0	0	0	0	0	0	0	0	0	0	0	0	0	0	0	0	3.64611e-05	0	0
d__Bacteria;p__Bacteroidetes;c__unclassified_Bacteroidetes;o__unclassified_Bacteroidetes	0	0	0	0	0	0	0	0	0	0	0	0	0	0	0	0	0	0	0	0	0	0	0	0	0	0	0	0	0	0	0	0	0	0	0	0	0	0	0	0	0	0	0	0	0	0	0	0	0
d__Bacteria;p__Chlamydiae;c__Chlamydiia;o__Chlamydiales	0	0	0	0	0	0	0	0	0	0	0	0	0	0	0	0	0	0	0	0	0	0	0	0	0	0	0	0	0	0	0	0	0	0	0	0	0	0	0	0	0	0	0	0	0	0	0	0	0
d__Bacteria;p__Chlorobi;c__Chlorobia;o__Chlorobiales	0	0	0	0	0	0	0	0	0	0	0	0	0	0	0	0	0	0	0	0	0	0	0	0	0	0	0	0.000231123	0	0	6.4487e-05	0	0	0	0	0	0	0	0	0	0	0	0	0	0	0	0	0	0
d__Bacteria;p__Chlorobi;c__OPB56;o__unidentified_OPB56	0	0	0	0	0	0	0	0	0	0	0	0	0	0	0	0	0	0	4.11879e-05	0	0	0	0	0	0	5.38001e-05	0	0	0	0	0	0	0	0	0	0	0	0	0	0	0	0	0	0	0	0	0	0	0
d__Bacteria;p__Chloroflexi;c__Anaerolineae;o__A31	0	0	0	0	0	0	0	0	0	0	0	0	0	0	0	0	0	0	0	0	0	0	0	0	0	0	0	0	0	0	0	0	0	0	0	0	2.49766e-05	0	0	0	0	0	0	0	0	0	0	0	0
d__Bacteria;p__Chloroflexi;c__Anaerolineae;o__CFB-26	0	0	0.000100602	0	0	0	0	0	0	0	0	0	0	0	0	0	0	0	0	0	0	0	0	0	0	0	0	0	0	0	0	0	0	0	0	0	0	0	0	0	0	0	0	0	0.000195494	0	0	0	0
d__Bacteria;p__Chloroflexi;c__Anaerolineae;o__Caldilineales	0	0	6.0361e-05	0	0	0	0	0	0	0	0	0	0	0	0	0	0	0	0	0	0	0	0	0	0	0	0	0	0	0	0	0	0	0	0	0	0	0	0	0	0	0	0	0	0	0	0	0	0
d__Bacteria;p__Chloroflexi;c__Anaerolineae;o__H39	3.81585e-05	0	0	0	0	0	0	0	0	0	0	0	0	0	0	0	0	0	0	0	0	0	0	0	0	0	0	0	0	0	0	0	0	0	0	0	0	0	0	0	0	0	0	0	0	0	0	0	0
d__Bacteria;p__Chloroflexi;c__Anaerolineae;o__SBR1031	0	0	4.02406e-05	0	0	0	0	0	0	0	0	0	0	0	0	0	0	0	0	0	0	0	0	0	0	0	0	0	0	0	0	0	0	0	0	0	0	0	0	0	0	0	0	0.000201157	0.000179203	0	0	0	0
d__Bacteria;p__Chloroflexi;c__Anaerolineae;o__SHA-20	0	0	0	0	0	0	0	0	0	0	0	0	0	0	0	0	0	0	0	0	0	0	0	0	0	0	0	0	0	0	0	0	0	0	0	0	0	0	6.72472e-05	0	0	0	0	0	0	0	0	0	0
d__Bacteria;p__Chloroflexi;c__C0119;o__unidentified_C0119	0	0	0	0	0	0	0	0	0	0	0	0	0	0	0	0	0	0	0	0	0	0	0	0	0	0	0	0	0	0	0	0	0	0	0	0	7.49298e-05	0	0	0	0	0	0	0	0	0	0	0	0
d__Bacteria;p__Chloroflexi;c__Chloroflexi;o__[Roseiflexales]	0	0	4.02406e-05	0	0	0	0	0	0	0	0	0	0	0	0	0	0	0	0	0	0	0	0	0	0	0	0	0	0	0	0	4.31192e-05	0	0	0	0	0	0	0	0	0	0	0	0	0	0	0	0	0
d__Bacteria;p__Chloroflexi;c__Ellin6529;o__unidentified_Ellin6529	0.000267109	0	0.000181083	0	0	0	9.24881e-05	0	0	0	0	0.000115732	0	0	9.82238e-05	0	0	0	0	0	0	0	0	0	0	0	0	0	0	0	0	0	0	0	0	0	0	0	0	0.000141821	0	0	0.000204975	0.000167631	0	0	0	0	0
d__Bacteria;p__Chloroflexi;c__Gitt-GS-136;o__unidentified_Gitt-GS-136	5.72377e-05	0.000191362	0	0	0	0	0	0	0	0	0	0	0	0	0	0	0	0	0	0	0	0	0	0	0	0	0	0	0	0	0	0	0	0	0	0	0	0	0	0	0	0	0	0	0	0	0	0	0
d__Bacteria;p__Chloroflexi;c__Ktedonobacteria;o__JG30-KF-AS9	9.53962e-05	0	6.0361e-05	8.03116e-05	4.99243e-05	0	5.54929e-05	0	0	5.76402e-05	5.65185e-05	0	0	0	0	0	0	0	0	0	0	0	0	0	0	0	0	0	5.23899e-05	0	0	0	0	0	3.5264e-05	0	7.49298e-05	0	0	0	0	0	0	0	0	0	0	0	4.59369e-05
d__Bacteria;p__Chloroflexi;c__Ktedonobacteria;o__Thermogemmatisporales	0	0	0	0	0	0	0	0	0	0	0	0	0	0	0	0	0	0	0	0	0	0	0	0	0	0	0	0	0	0	0	0	0	0	0	6.2541e-05	2.49766e-05	0	0	0	0	0	0	0	0	0	0	0	0
d__Bacteria;p__Chloroflexi;c__S085;o__unidentified_S085	0	3.82724e-05	0	0	0	0	0	0	0	0	0	0	0	0	0	0	3.97804e-05	0	0	0	0	0	3.58378e-05	0	0	0	0	0	0	0	0	0	0	0	0	0	0	0	0	0	0	0	0	0	0	0	0	3.33228e-05	0
d__Bacteria;p__Chloroflexi;c__TK10;o__B07_WMSP1	0	0	0	0	0	0	0	0	0	0	0	0	0	0	0	0	0	0	0	0	0	0	5.37567e-05	0	0	0	0	0	0	0	0	0	0	3.81599e-05	0	0	0	0	0	0	0	0	0	0	0	0	0	0	0
d__Bacteria;p__Chloroflexi;c__TK17;o__mle1-48	0	0	0	0	0	0	0	0	0	0	0	0	0	0	0	0	0	0	0	0	0	0	0	0	0	0	0	0	3.49266e-05	0	0	0	0	0	0	0	0	0	0	0	0	0	0	0	0	0	0	0	0
d__Bacteria;p__Chloroflexi;c__TK17;o__unidentified_TK17	0	0	4.02406e-05	0	0	0	0	0	0	0	0	0	0	0	0	0	0	0	0	0	0	0	0	0	0	0	0	0	0	0	0	0	0	0	0	0	0	0	0	0	0	0	0	0	0	0	0	0	0
d__Bacteria;p__Chloroflexi;c__Thermomicrobia;o__AKYG1722	0	0	8.04813e-05	0	0	0	0	0	0	0	0	0	0	0	0	0	0	0	0	0	0	0	0	0	0	0	0	0	0	0	0	0	0	0	0	0	0	0	0	0	4.70035e-05	0	0	0	0	0	0	0	0
d__Bacteria;p__Chloroflexi;c__Thermomicrobia;o__JG30-KF-CM45	3.81585e-05	0	6.0361e-05	0	0	0	0	0	0	0	0	0	0	0	0	0	0	0	0	0	0	0	0	0	0	0	0	0	0	0	0	0	0	0	0	0	0	0	0	0	0	0	0	0	0	0	0	0	0
d__Bacteria;p__Chloroflexi;c__unidentified_Chloroflexi;o__unidentified_Chloroflexi	0	0	0	0	0	0	0	0	0	0	0	0	0	0	0	0	0	0	0	0	4.07456e-05	0	0	0	0	0	0	0	0	0	0	0	0	0	0	0	0	0	0	0	0	0	3.72682e-05	0	0	0	0	0	0
d__Bacteria;p__Cyanobacteria;c__4C0d-2;o__MLE1-12	0	0	0	0	0	0	0	0	0	0	0	0	0	0	0	0	0	0	0	0	0	0	0	0	0	0	0	0	0	0	0	0	0	0	0	0	0	0	0	0	0	0	0	0	0	0	0	0	0
d__Bacteria;p__Cyanobacteria;c__4C0d-2;o__YS2	0	0.00449701	0	0	0	0.00195976	0	0.000410855	0.00297821	0	0.000282592	0.000192886	0.000752291	0.00108222	8.18532e-05	0	0	0	0	0	0.00594886	0.000163016	0	0	6.63121e-05	0	0	0.000271909	0.000349266	0	0	0	0.00151441	0.000534239	0	0	0	0	0	0	0	3.16326e-05	0	0	0	0	0	0	0
d__Bacteria;p__Cyanobacteria;c__Chloroplast;o__Streptophyta	0	0	0	0	0	9.9988e-05	7.39905e-05	0	0	7.68536e-05	0	0	0	0	0	0	0	0.000438663	0	0	0	0	0	0	3.97873e-05	0	4.3506e-05	0	0	0.000193761	6.4487e-05	0	0	0	0	0	0	0	0	0.000354553	0	0	0	0	0	0	0	0	0
d__Bacteria;p__Cyanobacteria;c__Nostocophycideae;o__Nostocales	0	0	0	0	0	0	0	0	0	0	0	0	4.55934e-05	0	0	0	0	0	0	0	0	0	0	0	0	0	0	0	0	0	0	0	0	0	0	0	0	0	0	0	0	0	0	0	0	0	0	0	0
d__Bacteria;p__Cyanobacteria;c__Synechococcophycideae;o__Pseudanabaenales	0	0	0	0	0	0	0	0	0	0	0	0	0	0	0	0	0	0	0	0	0	0	0	0	0	0	0	0	0	0	0	0	0	0	0	0	0	0	0	0	0	0	3.72682e-05	0	0	0	0	0	0
d__Bacteria;p__Cyanobacteria;c__Synechococcophycideae;o__Synechococcales	0	0	0	0	0	0	0	0	0	0	0	0	0	0	0	0	0	0	0	0	0	0	0	0	0	0	0	0	0	0	0	0	0	0	0	0	0	0	0	0	0	0	0	0	0	0	0	0	0
d__Bacteria;p__Deferribacteres;c__Deferribacteres;o__Deferribacterales	5.72377e-05	0	0.000201203	0	0	0	0	0	0	9.6067e-05	0	0	0.000227967	0	0	8.55505e-05	0	0.000166389	0	0.000298175	0	0	0	0.000156611	0	0	2.9004e-05	0	0	0	0	0	0	0	0	0	0	0.00031597	0	0	0	0	0	0	0	0	0	0.000183275	0.000103358
d__Bacteria;p__Elusimicrobia;c__Elusimicrobia;o__Elusimicrobiales	0	0	0	0	0	0	0	0	0	0	0	0	0	0	0	0	0	0	0	0	0	0	0	0	0	0	0	0	0	0	0	0	0	0	0	0	0	0	0	0	0	0	0	0	0	0	0	0	0
d__Bacteria;p__Firmicutes;c__Bacilli;o__Bacillales	9.53962e-05	0	0.000764572	0.000261013	8.32071e-05	0	0	0	0.000110304	0.000345841	3.7679e-05	0	0	0.000302016	8.18532e-05	0.000598854	0.00097462	0.000257147	0.000844351	0.00083489	0.000427829	0.00193581	0.000716756	0.000411104	9.2837e-05	0.000394534	0	0.000176741	0.00139706	0.00271265	0.00275145	0.00142294	0.00234045	0.00116388	0.000687649	0.00223584	0.00173587	0.00401733	0.000756531	0.000443192	0.000352526	0.00118622	0.000167707	0.000150867	0	0.000379576	0.000255228	0.000299905	5.74211e-05
d__Bacteria;p__Firmicutes;c__Bacilli;o__Gemellales	0.000190792	0	0	0	0.000183056	0	0	0	0	0	0	0	0	0	0	0	0	0.000211768	0	5.9635e-05	0	0	0	0	0	0	0.0014647	0	0	4.3058e-05	6.4487e-05	0	0	0	0.000405536	0	0.000549485	0.000421293	0.000218554	0.000372281	0.000258519	9.48977e-05	0	0.000117341	0.000244367	0	0	0	0.000149295
d__Bacteria;p__Firmicutes;c__Bacilli;o__Haloplasmatales	0	0	0	0	0	0	0	0	0	0	0	0	0	0	0	0	0	0	0	0	0	0	0	0	0	0	0	0	0	0	0	0	0	0	0	0	0	0	0	0	0	0.000110714	0	0	0	0	0	0	0
d__Bacteria;p__Firmicutes;c__Bacilli;o__Lactobacillales	0.00381585	0.00493714	0.0206636	0.0202385	0.0537185	0.0050194	0.0030891	0.0156341	0.00704109	0.0028628	0.0267144	0.0161253	0.00750011	0.0293711	0.0067447	0.0677774	0.0123916	0.0316291	0.011409	0.203693	0.00647856	0.00531839	0.0491157	0.00438511	0.0211403	0.00995301	0.28334	0.00768143	0.114035	0.0217658	0.00455708	0.0494578	0.00123906	0.00173628	0.022234	0.510992	0.0104902	0.00892239	0.172624	0.144534	0.00366627	0.026002	0.00259014	0.00318498	0.0734731	0.00876952	0.0169362	0.000899715	0.00220497
d__Bacteria;p__Firmicutes;c__Bacilli;o__Turicibacterales	0	0.000114817	0.000945655	0.000120467	0.000149773	0	0.000665914	0.00010812	0.00086405	0	0.00154484	0.000212175	0.000911868	0.00123323	0	0.00104799	0.000755828	0.00166389	0	0.000198783	0.000896404	0.00020377	0.00175605	0.00264281	0.00087532	0.0002152	0.00172574	0.000421459	0.00305607	8.6116e-05	0.000128974	0.000107798	0.000865375	0.000496079	0.0320374	0.000109447	0	6.01848e-05	0	0	0	6.32651e-05	0.000223609	0	0.00014662	0	7.29222e-05	3.33228e-05	0
d__Bacteria;p__Firmicutes;c__Bacilli;o__unclassified_Bacilli	0	0	0	2.00779e-05	0	3.99952e-05	0	0	0	0	0	0.000212175	0	0	0	0.000128326	0	6.05052e-05	4.11879e-05	1.98783e-05	0	0	0	0	0	0	2.9004e-05	0	0	8.6116e-05	0	4.31192e-05	0	3.81599e-05	0	0	6.24415e-05	3.00924e-05	0	0	0	1.58163e-05	0	0	3.25823e-05	0	0	0	0
d__Bacteria;p__Firmicutes;c__Clostridia;o__Clostridiales	0.87898	0.803127	0.852719	0.879412	0.404786	0.633764	0.906402	0.820845	0.914018	0.452629	0.393255	0.937023	0.868098	0.781567	0.873488	0.800026	0.780909	0.744789	0.88972	0.545323	0.875216	0.856689	0.583368	0.703555	0.206708	0.243463	0.47349	0.892365	0.605208	0.857263	0.846886	0.589936	0.831193	0.90273	0.821176	0.267144	0.285869	0.0115555	0.551461	0.762556	0.442515	0.845412	0.798584	0.886883	0.427741	0.679585	0.579257	0.777487	0.090243
d__Bacteria;p__Firmicutes;c__Clostridia;o__MBA08	0	0	0	0	0	0	0	0	0	0	0	0	0	0	0	0	0	0	0	0	0	0	0	0	0	0	0	0	0	0	0	0	0	0	0	0	0	0	0	0	0	0.000189795	0	0	0	0	0	0	0
d__Bacteria;p__Firmicutes;c__Clostridia;o__SHA-98	0	0	0	0	0	0	0	0	0	0	0	0	0	0	0	0	0	0	0	0	0	0.000122262	0	0	0	0.000125534	0	0	0	0	0	0	0.000295014	0	0	0	0	0	0	0	0	0	0	0	0	0	0	0	0
d__Bacteria;p__Firmicutes;c__Clostridia;o__unclassified_Clostridia	0	0	0	6.02337e-05	0	0	0	0	0	0	0	0	0	0	0	0	0	0	0	0	0	0	0	0	0	0	0	0	0	0	0	0	0	0	0	0	0	0	5.04354e-05	0	0	0	0	0	0	0	0	0	0
d__Bacteria;p__Firmicutes;c__Erysipelotrichi;o__Erysipelotrichales	0.010837	0.00451614	0.00229372	0.00556158	0.00362783	0.00743911	0.0330553	0.00570873	0.0238625	3.84268e-05	0.0215147	0.00306689	0.024666	0.00644301	0.0115904	0.0062238	0.00722014	0.0371351	0.00356275	0.00930307	0.00470612	0.00352522	0.00127224	0.00160526	0.00306362	0.00104013	0.0136609	0.00471762	0.000488972	0.00600659	0.00735152	0.00340642	0.00721802	0.0258915	0.00855153	0.00229838	0.0157852	0.0492311	0.00897751	0.0277083	0.000164512	0.000395407	0.00352185	0.0175677	0.00213414	0.00238217	0.0202359	0.0172779	0.00362901
d__Bacteria;p__Firmicutes;c__unclassified_Firmicutes;o__unclassified_Firmicutes	3.81585e-05	5.74086e-05	0.000845053	0.000943661	0.000515884	0	0.000147981	0.000194616	0	0	0.000131876	0.00111874	4.55934e-05	0.00100672	0.000278301	0.000128326	0	0.00040841	0	0.00170954	0	0	3.58378e-05	3.91527e-05	2.65248e-05	3.58667e-05	0.00114566	0.000135955	0.000192096	8.6116e-05	0	0.000172477	0	0	0.000246848	0.000859939	3.74649e-05	3.00924e-05	5.04354e-05	0	0	0.000284693	0	0.000184394	0	0	0	0	0
d__Bacteria;p__Fusobacteria;c__Fusobacteriia;o__Fusobacteriales	0	0	0	0	0.00023298	0	0	0	0	0	0	0	0	0	0	0	0	0	0	0	0	0.000122262	7.16756e-05	0	0.000238724	0	0	0	0	0	0	0	0	0	0.000123424	3.12705e-05	0	0	8.4059e-05	0	0	0	5.59024e-05	0	3.25823e-05	0	0	0	2.29684e-05
d__Bacteria;p__Gemmatimonadetes;c__Gemm-1;o__unidentified_Gemm-1	0.000171713	0.000210498	0.000241444	0	4.99243e-05	0	0	0	0	0	0	0	0	0	0	0	0	0	0	0	0	0	0	0	0	0	0	0	0	0	0	0	0	0	0	0	0	0	0	0	0	0	0	0	0	0	0	0	0
d__Bacteria;p__Gemmatimonadetes;c__Gemm-2;o__unidentified_Gemm-2	0	0	0	0	0	0	0	0	0	0	0	0	0	0	0	0	0	0	0	0	0	0	0	0	0	0	0	0	0	0	0	0	0	0	0	0	0	0	0	0	0	0	0	0	4.88735e-05	0	0	0	0
d__Bacteria;p__Gemmatimonadetes;c__Gemm-3;o__unidentified_Gemm-3	0	0	0	0	0	0	0	0	0	0	0	0	0	0	0	0	0	0	0	0	0	0	0	0	0	0	2.9004e-05	0	0	0	0	0	0	0	0	0	0	0	0	0	4.70035e-05	0	0	0	0	0	0	0	0
d__Bacteria;p__Gemmatimonadetes;c__Gemmatimonadetes;o__N1423WL	0	3.82724e-05	0	0	0	0	0	0	0	0	0	0	0	0	0	0	0	0	0	0	0	0	0	0	0	0	0	0	0	0	0	0	0	0	0	0	0	0	0	0	0	0	0	0	0	0	0	0	0
d__Bacteria;p__Gemmatimonadetes;c__Gemmatimonadetes;o__unclassified_Gemmatimonadetes	0	0	0	0	0	0	0	0	0	0	0	0	0	0	0	0	0	0	0	0	0	0	0	0	0	0	0	0	0	0	0	0	0	0	0	0	0	0	0	0	0	0	0	0	0	0	0	0	0
d__Bacteria;p__Gemmatimonadetes;c__Gemmatimonadetes;o__unidentified_Gemmatimonadetes	0	0.000133953	0	0	0	0	0	0	0	0	0	0	0	0	0	0	0	0	0	0	0	0	0	0	0	0	4.3506e-05	0	0	0	0	0	0	0	0	0	0	0	0	0	0	0	0	0	0	0	0	0	0
d__Bacteria;p__Gemmatimonadetes;c__unidentified_Gemmatimonadetes;o__unidentified_Gemmatimonadetes	0	0	4.02406e-05	0	0	0	0	0	0	0	0	0	0	0	0	0	0	0	0	0	0	0	0	0	0	0	0	0	0	0	0	0	0	0	0	0	0	0	0	0	4.70035e-05	0	0	0	0	0	0	0	0
d__Bacteria;p__Lentisphaerae;c__[Lentisphaeria];o__Victivallales	0	0	4.02406e-05	0	0	0	0	0	0	0	0	0	0	0	0	0	3.97804e-05	0	0	0	0	0	0	0	0	0	0	0	0	0	0	8.62385e-05	5.90029e-05	0	0	0	0	0	0	0	0	0	0	0	0	0	0	0.000133291	0
d__Bacteria;p__Nitrospirae;c__Nitrospira;o__Nitrospirales	0	0	0.000120722	0	0	0	0	0	0	0	0	0	0	0	0	0	0	0	0	0	0	0	0	0	0	0	0	0	0	0	0	0	0	0	0	0	0	3.00924e-05	0	0	0	0	9.31706e-05	6.70522e-05	8.14558e-05	0	0	0	0
d__Bacteria;p__Planctomycetes;c__Phycisphaerae;o__Phycisphaerales	0	0	0	0	0	0	0	0	0	0	0	0	0	0	0	0	0	0	0	0	0	0	0	0	0	0	0	0	0	0	0	0	5.90029e-05	0	0	0	0	0	0	0	0	0	0	0	0	0	0	0	0
d__Bacteria;p__Planctomycetes;c__Pla3;o__unidentified_Pla3	0	0	0	0	0	0	0	0	0	0	0	0	0	0	0	0	0	0	0	0	0	0	0	0	0	0	0	0	0	0	0	0	0	0	0	0	0	3.00924e-05	0	0	0	0	0	0	0	0	0	0	0
d__Bacteria;p__Planctomycetes;c__Planctomycetia;o__Gemmatales	0	0	0	0	0	0	0	0	0	0	0	0	0	0	0	0	0	0	0	0	0	0	0	0	0	0	0	0	0	0	0	0	0	0	0	0	0	0	0	0	0	0	0	0	0	0	0	0	0
d__Bacteria;p__Proteobacteria;c__Alphaproteobacteria;o__BD7-3	0	0	0	0	0	0	0	0	0	0	0	0	0	0	0	0	0	0	0	0	0	0	0	0	0	0	0	0	0	0	0	0	0	0	0	4.69058e-05	0	0	0	0	0	0	0	0	0	0	0	0	0
d__Bacteria;p__Proteobacteria;c__Alphaproteobacteria;o__Caulobacterales	0	0	0	0	0	0	0	6.48719e-05	0	3.84268e-05	0	0	0	0	0	0	0	0	0	0	0	0	0	0	0	0	0	0	0	0	0	0	0	0	0.000141056	0	0	0	0	0	0	0	0	0	0	0	0	0	0
d__Bacteria;p__Proteobacteria;c__Alphaproteobacteria;o__Ellin329	0	0	0	0	0	0	0	0	0	0	0	0	0	0	0	0	0	0	0	0	0	0	0	0	0	0	4.3506e-05	0	0	0	0	0	0	0	0	0	0	0	0	0	0	0	0	0	0	0	0	0	0
d__Bacteria;p__Proteobacteria;c__Alphaproteobacteria;o__RF32	0	0.000459269	0	0	0	0.000119986	0	0	0	5.76402e-05	0	0	0	0	0.00175166	0.000213876	0	0	0	0	0	8.15079e-05	0	0	0	0	0	0	6.98531e-05	0	0	0	0	0	0	0	0	0	0	0	0	0	0	0	0	0	0	0	0
d__Bacteria;p__Proteobacteria;c__Alphaproteobacteria;o__Rhizobiales	0	0.000459269	0.000684091	0.000401558	0.000316187	0.000359957	0.000184976	0.000129744	0.000496369	0.000288201	0.000282592	0.000270041	0.000638308	0.000302016	0.000311042	0.000427753	0.000437585	0.000317652	0.000514848	0.000377689	0.000488948	0.000366786	0	0.000313222	0.000225461	0	0	0.000203932	0.000279413	0.000452109	0.000257948	0.000237156	0.000354017	0.000400679	0.000528961	0.000109447	0.000274742	0	0.000218554	8.86383e-05	0.000540541	0.000142347	0.000111805	0.000117341	0	0.000274866	0.00032815	0	0.000172263
d__Bacteria;p__Proteobacteria;c__Alphaproteobacteria;o__Rhodobacterales	0	0	6.0361e-05	0	0	0	0	0	0	0	0	0	0	0	0	0	0	0	0	0	0	0	0	0	5.30497e-05	0.0001614	0	0	0	0	0	0	0	0	0	0	0	0.000707171	0.000453919	0	0	0	0	0.000167631	0	0	0	0	0
d__Bacteria;p__Proteobacteria;c__Alphaproteobacteria;o__Rhodospirillales	0	0.000133953	0.000120722	0	8.32071e-05	0	0	0	0	0	5.65185e-05	0	0	0	0	0	0	0	0	0	0	0	0	0	0	0	0	0	0	0	0	0	0	0	0	6.2541e-05	0.000674368	7.5231e-05	0	0	0	0	0	0	0	3.92665e-05	3.64611e-05	0	0
d__Bacteria;p__Proteobacteria;c__Alphaproteobacteria;o__Rickettsiales	0	0	0	0	0	0	0	0	0	0	0	0	0	0	0	0	0	4.53789e-05	0	0	0	0	0	0	0	0	0	0	0	0	0	0	0	0	0	0	0	0	0	0.000106366	0	0	0	0	0	0	0	0	0
d__Bacteria;p__Proteobacteria;c__Alphaproteobacteria;o__Sphingomonadales	0.000114475	0.000191362	0	0.00010039	9.98486e-05	0	0	0	0	0	0	0	0	0	0	0.000791342	0.000875169	0.000741189	0.000453066	0.000417445	0.000305592	0.000733571	0.000430054	0.000763478	0.000251986	0.000466267	0.00036255	0.000394268	0.000331802	0.000538225	0.000429913	0.000172477	0.00041302	0	7.05281e-05	0	0.000174836	3.00924e-05	0	0	0	0	0	0	0	0	0.000182305	0	8.03895e-05
d__Bacteria;p__Proteobacteria;c__Alphaproteobacteria;o__unclassified_Alphaproteobacteria	0	3.82724e-05	0	0	0	0	0	0	0	0	0	0	0	0	0	0	0	0	0	0	0	0	0	0	0	0	0	0	0	0	0	0	0	0	0	0	0	0	0	0	0	3.16326e-05	5.59024e-05	0	0	2.61777e-05	0	0	0
d__Bacteria;p__Proteobacteria;c__Alphaproteobacteria;o__unidentified_Alphaproteobacteria	0	0	0	0	0	0	0	0	0	0	0	0	0	0	0	0	0	0	0	0	0	0	0	0	0	0	0	0	0	0	0	0.000237156	0.000216344	0.00017172	0	0	0	0	0	0	0	0	0	0	0	0	0	0	0
d__Bacteria;p__Proteobacteria;c__Betaproteobacteria;o__ASSO-13	0	0	0	0	0	0	0	0	0	0	0	0	0	0	0	0	0	0	0	0	0	0	0	0	0	0	0	0	6.98531e-05	0	0	0	0.00041302	0	8.81601e-05	0	0	0	0.000100871	0.000212732	0	0	0	0	0	0	0	0	0
d__Bacteria;p__Proteobacteria;c__Betaproteobacteria;o__Burkholderiales	0.00885277	9.5681e-05	0.000684091	0.00222865	0	0.000119986	0.000240469	0.00255163	0.000496369	0.0024401	0	0.00125376	0.000159577	0.000604032	0.000605713	0.000641629	0.000576816	0.000665557	0.000844351	0.000218662	0.00065193	0.000142639	0.000537567	0.00524647	0.000424398	0.00532621	0.000478566	0.000380673	0.00216545	0.00064587	0.000730853	0.000883945	0.00041302	0.000992158	0.0171383	0.000140717	0.000249766	0.00391201	0.000420295	0.00030137	0.00150411	3.16326e-05	0.00523619	0	0.000342114	0	0.000820374	0.00363218	0
d__Bacteria;p__Proteobacteria;c__Betaproteobacteria;o__Ellin6067	0	0	0	0	0	0	0	0	0	0	0	0	0	0	0	0	0	0	0	0	0	0	0	0	0	0	0	0	3.49266e-05	0	0	0	0	0	0	0	0	0	0	0	0	0	0	0	0	0	0	0	0
d__Bacteria;p__Proteobacteria;c__Betaproteobacteria;o__Hydrogenophilales	0	0	0	0	0	0	0	0	0	0	0	0	0	0	0	0	0	0	0	0	0	0	0	0	0	0	0	0	0	0	0	0	0	0	0	0	0	0	0	0	0	0	0	0	0	0	0	0	0
d__Bacteria;p__Proteobacteria;c__Betaproteobacteria;o__IS-44	0	0	0	0	0	0	0	0	0	0	0	0	0	0	0	0	0	0	0	0	0	0	0	0	0	0	0	0	0	0	0	0	0	0	0	0	0	0	0	0	0	0	0	0	0	0	9.11527e-05	4.99842e-05	0
d__Bacteria;p__Proteobacteria;c__Betaproteobacteria;o__MND1	0	0.000172226	0	0	0	0	0	0	0	0	0	0	0	0	0	0	0	0	0	0	0	0	0	0	0	0	0	0	8.73164e-05	0.000107645	0	0	0	0	0	0	0	0	0	0	0	0	3.72682e-05	0	0	0	0	0	0
d__Bacteria;p__Proteobacteria;c__Betaproteobacteria;o__Methylophilales	0	0	0	0	0	0	0	0	0	0	0	0	0	0	0	0	0	0	0	0	0	0	0	0	0	0	0	0	0	0	0	0	0	0	0	0	6.24415e-05	0	0	0	0	0	0	0	0	0	0	0	0
d__Bacteria;p__Proteobacteria;c__Betaproteobacteria;o__Nitrosomonadales	0	5.74086e-05	0.000181083	0	0	0	0	0	0	0	0	0	0	0	0	0	0	0	0	0	0	0	0	0	0	0	0	0	0	0	0	0	0	0	0	3.12705e-05	0	0	0	0	0	0	0	0	0	0	0	0	0
d__Bacteria;p__Proteobacteria;c__Betaproteobacteria;o__Rhodocyclales	0	0	0	0	0	0	0	0	0	0	0	0	0	0	0	0	0	0	0	0	0	0	0	0	0	0	0	0	0	0	0	0	0	0	3.5264e-05	0	0	0	0	0	0	0	0	0	0	0	0	0	0
d__Bacteria;p__Proteobacteria;c__Betaproteobacteria;o__SC-I-84	0	0	0	0	0	0	0	6.48719e-05	0	0	0	0	0	0	0	0	0	0	0	0	0	0	0	0	0	0	0	0	0	0	0	0	0	0	0	0	0	0	0	0	0	0	0	0	0	0	0	0	0
d__Bacteria;p__Proteobacteria;c__Betaproteobacteria;o__unclassified_Betaproteobacteria	0	1.91362e-05	0	0	0	0	0	0	0	0	0	0	0	0	0	0	0	0	4.11879e-05	0	0	4.07539e-05	0	0	0	0	0	0	0	0	0	0	0	0	1.7632e-05	9.38116e-05	0	0.000692125	1.68118e-05	0	0	3.16326e-05	0	0	4.88735e-05	0	0	3.33228e-05	0
d__Bacteria;p__Proteobacteria;c__Betaproteobacteria;o__unidentified_Betaproteobacteria	0	0	0	0	0	0	0	0	0	0	0	0	0	0	0	0	0	0	0	0	0	0	0	0	0	0	0	0	0	4.3058e-05	0	0	0	0	0	0	0	0	0	0	0	0	0	0	0	0	0	0	0
d__Bacteria;p__Proteobacteria;c__Deltaproteobacteria;o__Desulfovibrionales	3.81585e-05	0.00164571	0.00156938	0.00196763	0.0018472	0.000159981	9.24881e-05	0.00112445	0.0199467	0.00194055	0.00135644	0.00391559	0.000410341	0.00123323	0.0094786	0.00100522	0.00535047	0.0283013	0.00988509	0.000735499	0.0247326	0.000978095	0.000125432	0.00193806	0.00115383	0.000233134	0.00094263	0.0141801	0.000436582	0.011152	0	0.0244486	0.00843741	0.00129744	0	4.69058e-05	0	0.00121874	0	0	0.000235018	0.000537753	0.000540389	0	0.00162912	0	0.00822198	0.00444859	3.44527e-05
d__Bacteria;p__Proteobacteria;c__Deltaproteobacteria;o__Desulfuromonadales	0	0	0	0	0	0	0	0	0	0	0	0	0	0	0	0	0	0	0	0	0	0	0	0	0	0	0	0	0	0	8.59827e-05	0.000323394	0.000196676	0	0	6.2541e-05	0	0	0	0	0	0	0	0	0	0	0	0	0
d__Bacteria;p__Proteobacteria;c__Deltaproteobacteria;o__MIZ46	0	0	0	0	0	0	0	0	0	0	0	0	0	0	0	0	0	0	0	0	0	0	0	0	0	0	0	0	0	0	0	0	3.93352e-05	0	0	0	0	0	0	0	0	0	0	0	0	0	0	0	0
d__Bacteria;p__Proteobacteria;c__Deltaproteobacteria;o__Myxococcales	0	5.74086e-05	6.0361e-05	0	0	3.99952e-05	0	0	0	0	0	0	0	0	0	0	0	0	4.11879e-05	0	0	0	0	0	0	0	0	0	0	0	0	0.000172477	0	0.000438839	0.000423168	9.38116e-05	0.000124883	0.00031597	0.00018493	0	0.000282021	0	9.31706e-05	0	8.14558e-05	6.54442e-05	5.46916e-05	0	0
d__Bacteria;p__Proteobacteria;c__Deltaproteobacteria;o__Syntrophobacterales	0	0	0	0	0	0	0	0	0	0	0	0	0	0	0	0	0	0	0	0	0	0	0	0	0	0	0	0	0	0	0	0	0	0	0	0	0	0	0	0	0	0	0	0	0	0	0	0	0
d__Bacteria;p__Proteobacteria;c__Deltaproteobacteria;o__[Entotheonellales]	0	0	0	0	0	0	0	0	0	0	0	0	0	0	0	0	0	0	0	0	0	0	0	0	0	0	0	0	0	0	0	0	0	0	0	0	0	0	0	0	0	0	0	0	0	0	0	0	0
d__Bacteria;p__Proteobacteria;c__Epsilonproteobacteria;o__Campylobacterales	0	0.000210498	8.04813e-05	0.000140545	0.000149773	7.99904e-05	0.000166479	0	0	0	0	0	0	0	4.91119e-05	0	0.000238682	0	0	9.93917e-05	0	0	0	0.000254493	6.63121e-05	0	0	0	0	0.000150703	0	8.62385e-05	7.86705e-05	0	3.5264e-05	0	7.49298e-05	0	0.000117683	0	0	0	0.000149073	0	0	0	0	0	0
d__Bacteria;p__Proteobacteria;c__Gammaproteobacteria;o__Aeromonadales	0	0.0029087	0.000281684	0.00582259	0	7.99904e-05	0.000647417	0	0.00163618	0	0.00578372	0.00368413	0	0.00911081	0	0.000128326	0.00544992	0	0.00380988	0.000298175	0	0	0	0	0	0.000197267	0.00175474	0.00372515	0.0025671	0.0116041	0	0.00056055	0.00538893	0	0	0	0	0	0	0	0	0	0	0	0	0	0.0162981	0	0
d__Bacteria;p__Proteobacteria;c__Gammaproteobacteria;o__Alteromonadales	0.000190792	9.5681e-05	0.000301805	0.000140545	0.000166414	0.000519938	9.24881e-05	0.000324359	0.000147072	0.000441908	0.000301432	0.000308618	0.000410341	0.000201344	0.000196448	0.000278039	0.000338134	0	0	0	0	0	0	0	0	0	0	0	0	0	0	0	0	0	0	0	0	0	0	0	0	0.000142347	0.000167707	0.000502892	0.000407279	0.000209421	0.000455764	0.000299905	0.000172263
d__Bacteria;p__Proteobacteria;c__Gammaproteobacteria;o__Enterobacteriales	0.00139278	0.000497541	0.0025754	0.000803116	0.141935	0.00819902	0.000351455	0.000908206	0.00281276	0.00111438	0.000715901	0.00376128	0.00255323	0.00357386	0.00155521	0.00271623	0.000735938	0.0363485	0.00362453	0.0340317	0.000672303	0.000590932	0.0105542	0.00818292	0.0188592	0.00138087	0.0933349	0.00115561	0.00364983	0.000796573	0.00111777	0.00648945	0.00123906	0.0152067	0.0112492	0.00450296	0.00488292	0.598808	0.0722235	0.000602741	0.000282021	0.00012653	0.0014721	0.00021792	8.14558e-05	0.000196333	0.000875066	0.000699778	0.000206716
d__Bacteria;p__Proteobacteria;c__Gammaproteobacteria;o__HOC36	0	0	0	0	0	0	0	0	0	0	0	0	0	0	0	0	0	0	0	0	0	0	0	0	0	0	0	0	0	0	0	0	0	0	0	0	0	0	0	0	0	0	0	0	0	0	0	0	0
d__Bacteria;p__Proteobacteria;c__Gammaproteobacteria;o__Legionellales	0	0	0	0	0	0	0	0	0	0	0	0	0	0	0	0	0	0	0	0	0	0	0	0	0	0	0	0	0	0	0	0	0	0	0	0	0	0	0	0	0	0	0	0	0	0	0	0	0
d__Bacteria;p__Proteobacteria;c__Gammaproteobacteria;o__Methylococcales	0	0	0	0	0	0	0	0	0	0	0	0	0	0	0	0	0	0	0	0	0	0	0	0	0	0	0	0	0	0	0	0	0	0	0	0	0	0	0	0	0	0	0	0	0	0	7.29222e-05	0	0
d__Bacteria;p__Proteobacteria;c__Gammaproteobacteria;o__Oceanospirillales	0	0	0	0	0	0	0	0	3.67681e-05	0	0	0	0	0	0	0	0	0	0	0	0	0	0	0	0	0	0	0	0	0	0	0	0	0	0	0	2.49766e-05	0	0	0	0	0	0	0	0.000130329	0	0.000109383	0	0
d__Bacteria;p__Proteobacteria;c__Gammaproteobacteria;o__PYR10d3	0	0	0	0	0	0	0	0	0	0	0	0	0	0	0	0	0	0	0	0	0	0	0	0	3.97873e-05	0	0	0	0	0	0	0	0	0	0	0	0	0	0	0	0	0	0	0	0	0	0	0	0
d__Bacteria;p__Proteobacteria;c__Gammaproteobacteria;o__Pasteurellales	0	0	0	0.000963739	0	0	3.69952e-05	0	0	0	0.000715901	0	0	0	0	0	0	0.000559673	0	0	0	0	0.000573405	0	0	0	0.000319044	0.000122359	0.000139706	0	0	0	0	0	0.00017632	0	0	0	8.4059e-05	0	0	0.00129693	0	0	0	0	0.000364611	0	0
d__Bacteria;p__Proteobacteria;c__Gammaproteobacteria;o__Pseudomonadales	0	0	0	0	0	0.000119986	0	0	0.000128688	0	0.00035795	0.000173598	0	0.000151008	0	0.000149713	0	0.000423537	0	0.000397567	0	0	0.00249073	0.000137035	0.000225461	0.0003228	0.000420558	0	0.000296876	0.00064587	0.000322435	0.000733027	0.000865375	0.000362519	0	0	0	0	0	0	9.40071e-05	4.74488e-05	0.000111805	6.70522e-05	4.88735e-05	3.92665e-05	5.46916e-05	0	0
d__Bacteria;p__Proteobacteria;c__Gammaproteobacteria;o__Thiotrichales	0	0	0	0	0	0	0	0	0	0	0	0	0	0	0	0	0	0	0	0	0	0	0	0	0	0	0	0	0	0	0	0	0	0	0	0	0	0	0	3.54553e-05	7.05053e-05	0	0	0	0	0	0	0	0
d__Bacteria;p__Proteobacteria;c__Gammaproteobacteria;o__Vibrionales	0	0	0	0	0	0	0	0	0	0	0	0	0	0	8.18532e-05	2.13876e-05	0	0	0	0	0	0	0	0	0	0	0	0	0	0	0	0	0	0	0	0	0	0	0	0	0	0	0	0	0	0	0	0	0
d__Bacteria;p__Proteobacteria;c__Gammaproteobacteria;o__Xanthomonadales	0.000114475	5.74086e-05	0.000221324	0	0	0	0	4.32479e-05	0	0	0	7.71545e-05	0.000455934	0.000478192	0.000458378	0.000705792	5.96706e-05	7.56315e-05	0.000247127	0.00071562	0.000162983	8.15079e-05	7.16756e-05	0.000332798	0	0	0	9.51682e-05	8.73164e-05	0.000258348	0.000365426	0.000301835	0.000314682	0.000324359	0.000405536	0.000203258	0.000536997	0	0.000100871	0	0.000282021	6.32651e-05	9.31706e-05	0.00021792	0	0	0	0	3.44527e-05
d__Bacteria;p__Proteobacteria;c__Gammaproteobacteria;o__unclassified_Gammaproteobacteria	0	0	0	0	0	3.99952e-05	1.84976e-05	0	1.8384e-05	0	0	0	0	0	0	2.13876e-05	1.98902e-05	0	0	3.97567e-05	0	0	0	0	0	0	2.9004e-05	0	0	0	0	0	0	0	0	0	0	0	0	0	0	1.58163e-05	0	0	0	0	0.000109383	1.66614e-05	0
d__Bacteria;p__Proteobacteria;c__Gammaproteobacteria;o__unidentified_Gammaproteobacteria	0.000152634	7.65448e-05	6.0361e-05	8.03116e-05	8.32071e-05	0.000159981	0.000129483	0.000129744	0.000147072	0.000249774	0.000188395	0.000405061	0	0	8.18532e-05	0	0	0	0	0	0	0	0	0	6.63121e-05	0	0	0	0	0	0	0	0	0	0	0	0	0	0	0	0	3.16326e-05	3.72682e-05	0	1.62912e-05	2.61777e-05	0.000145844	0	2.29684e-05
d__Bacteria;p__Proteobacteria;c__unclassified_Proteobacteria;o__unclassified_Proteobacteria	0	0	0	0	0	0	0	4.32479e-05	0	0	0	0	0	0	0	0	0	3.02526e-05	0	0	0	0	0	0	2.65248e-05	0	0	0	0	0	0	0	0	3.81599e-05	0	0	0	0	0	0	0	0	0	0	0	0	3.64611e-05	0	0
d__Bacteria;p__Spirochaetes;c__Spirochaetes;o__Spirochaetales	0	0.00721434	0	0	0	0	0	0	0	0	0	0	0	0	0	0	0	0	0	0	0	0	0	0	0	0	0	0	0	0	0	0	0	0	0	0	0	0	0	0	0	0	0	0	0	0	0	0	0
d__Bacteria;p__Synergistetes;c__Synergistia;o__Synergistales	0	0	0	0	9.98486e-05	0	0	0	0	0	0	0	0	0	0	0.000384977	0	0.000257147	0.000329503	0	0	4.07539e-05	0	9.78818e-05	0	0	0	0	0	6.4587e-05	0	4.31192e-05	0	0	0.0026448	0	0	0	0	0	0	0	0	0	0	0	0	0	0
d__Bacteria;p__TM7;c__SC3;o__unidentified_SC3	0	0	0	0	0	0	0	0	0	0	0	0	0	0	0	0	0	0	0	0	0	0	0	7.83055e-05	0	0	0	0	0	0	0	0	0	0	7.05281e-05	0	0	0	0	0	0	0	0	0	0	0	0	0	0
d__Bacteria;p__TM7;c__TM7-1;o__unidentified_TM7-1	0	0	0	0	0	0	0	0	0	0	0	0	0	0	0	0	0	0	0	0	0	0	0	0	0	0	0	2.71909e-05	0.000122243	8.6116e-05	0	0	0	7.63199e-05	3.5264e-05	0	0	0.000135416	3.36236e-05	0	0	0	0	0	0	0	0	0	0
d__Bacteria;p__TM7;c__TM7-3;o__CW040	0	0	0	0	0.000133131	0	0	0	0	0	0	0	0.00027356	0	0	8.55505e-05	0	0	0	0	8.14913e-05	0	0	0.000156611	6.63121e-05	0	7.251e-05	0	0	0	6.4487e-05	0	0	0	0	0	0	0	0	0	0	0	0	0	0	0	0	0	0
d__Bacteria;p__TM7;c__TM7-3;o__EW055	0	0	0	0	0	0	0	0	0	0	0	0	0	0	0	0	0	0	0	0	0	0	0	0	0	0	0	0	0	0	0	0	0	0	0	0	0	0	0	0	0	0	0	0	0	0	0	0	0
d__Bacteria;p__TM7;c__TM7-3;o__I025	0	0	0	0	0.00011649	0	0	0	7.35362e-05	0	0	0	0	0	0	4.27753e-05	0	0	0	0	0	0	0	0	0	0	0	0	0	0	0	0	0	0	0	0	0	0	0	0	0	0	0	0	0	0	0	0	0
d__Bacteria;p__TM7;c__TM7-3;o__unidentified_TM7-3	0	0	0.000160963	0	0.00123147	0.000159981	0	8.64958e-05	0.000330913	0	0.000113037	9.64432e-05	0.000227967	0.000176176	6.54825e-05	0.000299427	7.95608e-05	0.000332779	4.11879e-05	0	0.000101864	0	3.58378e-05	0	0	0	0.000928128	6.79773e-05	0.000331802	0	0	0.000129358	0	0.000305279	7.05281e-05	0	0.000736809	7.5231e-05	6.72472e-05	0	0	3.16326e-05	0	0	0	0.000510465	0	0	0
d__Bacteria;p__TM7;c__unidentified_TM7;o__unidentified_TM7	0	0	0	0	0	0	0	0	0	0	0	0	0	0	0	0	0	0	0	0	0	0	0	0	0	0	0	0	0	0	0	0	0	0	0	0	0	0	0	0	0	0	0	0	0	0	0	0	0
d__Bacteria;p__Tenericutes;c__CK-1C4-19;o__unidentified_CK-1C4-19	0	0	0	0	0	0	0	0	0	0	0	0	0	0.00037752	0.000180077	0	0	0	0	0	0	0	0	0	7.95745e-05	5.38001e-05	0	0	0	0	0	0	0	0	0	0	0	0	0	0	0	0	0.000428585	0	0	0	0	0	0
d__Bacteria;p__Tenericutes;c__Mollicutes;o__Anaeroplasmatales	0	3.82724e-05	4.02406e-05	0	0	0	0	0.000194616	0	0	0	0	0	0	0	0	0	0	0	0	0	0	0	0	0	0	0	0	0	0	0	0	0	0	0	0	0	0	0	0	0	3.16326e-05	0	0	0	0	0	0	0
d__Bacteria;p__Tenericutes;c__Mollicutes;o__Mycoplasmatales	0	0	0	0	0	0	0	0	0	0	0	0	0	0	0	0	0	0	0	0	0	0	0	0	0	0	0	0	0	0	0	0	0	0	0	0	0	0	0	0	0	0	0	0	0	0	0	0	0
d__Bacteria;p__Tenericutes;c__Mollicutes;o__RF39	0	0.00507109	0.00382286	0.00142553	0	0	0.000221971	0.000864958	0.0020774	0	0.000320271	0.000154309	0.00396663	0.00515944	0.00283212	0.023227	0.00785663	0.000756315	0.0105647	0	0.00696751	0.0025675	0	9.78818e-05	0.000344823	0	4.3506e-05	0.000407864	0.00106526	0	0	0	0.0109549	0.0024804	0	0	0	3.00924e-05	0	0	4.70035e-05	0	0	0.000687285	0	0	0.00187775	0	0
d__Bacteria;p__Tenericutes;c__Mollicutes;o__unclassified_Mollicutes	0	0	0	0	0	0	0	0	0	0	0	0	0	0	0	4.27753e-05	0	0	0	0	0	0	0	0	0	0	0	0	0	0	0	0	0	0	0	0	0	0	0	0	0	0	0	0	0	0	0	0	0
d__Bacteria;p__Tenericutes;c__RF3;o__ML615J-28	0	3.82724e-05	0	0	0	0	0	0	0	0	0	0	0.000182374	0.000176176	3.27413e-05	0	0	0	6.17818e-05	0	0	0	0	0	0	0	0	0	0	0	0	0	0.000373685	0	0	0	0	0	0	0	0	0	0	0	0	0	0	0	0
d__Bacteria;p__Verrucomicrobia;c__Opitutae;o__[Cerasicoccales]	0	0	0	0	0	0	0	0	0	0	0	0	0	0	0	0	0	0	0	0	0	0	0	0	0	0	0	0	0	0	0	0	0	0	0	0	0	0	0	0	0	0	0	0	0	0	0	0	0
d__Bacteria;p__Verrucomicrobia;c__Verrucomicrobiae;o__Verrucomicrobiales	0.00158358	0	0.0246273	0.000160623	8.32071e-05	0.00107987	0.000869388	0	0	7.68536e-05	0.000244913	0	0.000547121	0.00231546	0.000311042	0.000213876	9.9451e-05	0.00617153	0.00451007	0.000139148	0.000244474	0.000366786	0.000179189	0.00765436	0.000663121	0.000143467	0.000493068	0.000122359	0.0179872	0	0	0.00786926	0.000944046	0	0	0.00262672	0	0.000105323	0	0	0.000164512	0	0	0	0	3.92665e-05	0	0	0
d__Bacteria;p__Verrucomicrobia;c__[Methylacidiphilae];o__Methylacidiphilales	0	0	0	0	0	0	0	0	0	0	0	0	0	0	0	0	0	0	0	0	0	0	0	0	0	0	0	0	0	0	0	0	0	0	0	0	0	0	0	0	0	0	0	0	0	0	0	0	0
d__Bacteria;p__Verrucomicrobia;c__[Pedosphaerae];o__[Pedosphaerales]	0	0	0	0	0	0	0	0	0	0	0	0	0	0	0	0	0	0	0	0	0	0	0	0	0	0	0	0	0	0	0	0	0.000137673	0.00015264	0.000123424	0	0	0	0	0	0	0	0	0	0	0	0	0	0
d__Bacteria;p__Verrucomicrobia;c__[Spartobacteria];o__[Chthoniobacterales]	0	0	0	0	0	0	0	0	3.67681e-05	0	0	0	0	0	0	0.000128326	0	0	6.17818e-05	0	0	0	0	0	0	0	0	0	0	0	0	0	0	0	0	0	0	0	0	0	0	0	0	0	0	0	0	0	0
d__Bacteria;p__WPS-2;c__unidentified_WPS-2;o__unidentified_WPS-2	0.000190792	0	0.000201203	0.000361402	0	0	0	0	0.000165456	7.68536e-05	0	0	0	0	0	0	0	0	0	0	0	0	0	0	0	0	0	2.71909e-05	6.98531e-05	0	0	0	0	0	0	3.12705e-05	0	0	0	0	0	0	0	0	0	0	0	0	0.000137811
d__Bacteria;p__[Thermi];c__Deinococci;o__Deinococcales	0	0	0	0	0	0	0	0	0	0	0	0	0	0	0	0	0	0	0	0	0	0	0	0	0	0	0	0	0	0	0	0	0	0	0	0	0	0	0	0	0	0.000110714	0	0	0	0	0	0	0
d__Bacteria;p__unclassified_Bacteria;c__unclassified_Bacteria;o__unclassified_Bacteria	3.81585e-05	0.00135867	0.000804813	0.000461792	0.000216339	0.000479942	7.39905e-05	0.000367607	0.000312529	0.000422695	0.00103617	0.000347195	0.00111704	0.00143458	0.000212818	0.00126187	0.00093484	0.000801694	0.000350097	0.00190832	0.000488948	0.000122262	0.000573405	0.00135077	0.000305036	0.000394534	8.7012e-05	0.000679773	0.000261949	0.000172232	0.000300939	0.00230688	0.00082604	0.0001908	0.00017632	0.000187623	0.000137371	0.000255785	0.000453919	0.000106366	0.000141011	0.00132857	0	8.38153e-05	0.00027695	6.54442e-05	0.000218767	6.66456e-05	0.000321558
d__Bacteria;p__unidentified_Bacteria;c__unidentified_Bacteria;o__unidentified_Bacteria	7.63169e-05	0.000382724	0.000482888	0.000180701	4.99243e-05	0	0	4.32479e-05	5.51521e-05	3.84268e-05	0.000452148	7.71545e-05	0.000113983	0.000151008	0	0.000171101	0.000397804	0.000257147	0.000144158	0.00011927	0.000183355	4.07539e-05	1.79189e-05	9.78818e-05	0.000238724	0.000304867	0	0.000407864	0.00015717	0.000301406	0	0.000970183	0.000255679	5.72399e-05	5.28961e-05	3.12705e-05	0	0.000481478	0.000134494	0.000106366	7.05053e-05	6.32651e-05	0	0.000268209	9.77469e-05	0	7.29222e-05	0.00011663	0
[truncated: 93 more columns]

## Sheet: family
Taxon	LTBI1	LTBI2	LTBI3	LTBI4	LTBI5	LTBI6	LTBI7	LTBI8	LTBI9	LTBI12	LTBI13	LTBI14	LTBI15	LTBI16	LTBI17	LTBI18	LTBI19	LTBI20	LTBI21	LTBI22	LTBI23	LTBI24	LTBI25	LTBI26	LTBI27	LTBI28	LTBI29	LTBI30	LTBI31	LTBI32	LTBI33	LTBI34	LTBI35	LTBI36	LTBI10	LTBI11	PTB1	PTB2	PTB3	PTB4	PTB5	PTB6	PTB7	PTB8	PTB9	PTB10	PTB11	PTB12	PTB13
d__Archaea;p__Euryarchaeota;c__Methanobacteria;o__Methanobacteriales;f__Methanobacteriaceae	0	0	0	0	0	0	0	0	0	0	0	0	0	0	0	0	0	0	0	0	0	0	0	0	0	0	0	0	0	0	0	0	0	0	0	0	0	0	0	0	0	0	0	0	0	0	0	0	0
d__Bacteria;p__AD3;c__ABS-6;o__unidentified_ABS-6;f__unidentified_ABS-6	0	0	0	0	0	0	0	0	0	0	0	0	0	0	0	0	0	0	0	0	0	0	0	0.000137035	0	0	0	0	0	0	0	0	0	0	0	0	0	0	0	0	0	4.74488e-05	0	0	0	0	0	0	0
d__Bacteria;p__AD3;c__JG37-AG-4;o__unidentified_JG37-AG-4;f__unidentified_JG37-AG-4	0	0	0	0	0	0	0	0	0	0	0	0	0	0	0	0	0	0	0	0	0	0	3.58378e-05	0	0	0	0	0	0	0	0	0	0	0	0	0	0	0	0	0	0	0	0	0	0	0	0	0	0
d__Bacteria;p__Acidobacteria;c__Acidobacteria-5;o__unidentified_Acidobacteria-5;f__unidentified_Acidobacteria-5	0	0	0	0	0	0	0	0	0	0	0	0	0	0	0	0	0	0	0	0	0	0	0	0	0	0	0	0	0	0	0	0	0	0	0	0	0	0	0	0	0	0	0	0	0	0	3.64611e-05	0	0
d__Bacteria;p__Acidobacteria;c__Acidobacteria-6;o__CCU21;f__unidentified_CCU21	0	0	0	0	0	0	0	0	0	0	0	0	0	0	0	0	0	0	0	0	0	0	0	0	0	0	0	0	0	0	0	0	0	0	0	0	0	0	0	0	0	0	0	0	0	0	0	0	0
d__Bacteria;p__Acidobacteria;c__Acidobacteria-6;o__iii1-15;f__mb2424	0	0	4.02406e-05	0	0	0	0	0	0	0	0	0	0	0	0	0	0	0	0	0	0	0	0	0	0	0	0	0	0	0	0	0	0	0	0	0	0	0	0	0	0	0	0	0	0	0	0	0	0
d__Bacteria;p__Acidobacteria;c__Acidobacteria-6;o__iii1-15;f__unidentified_iii1-15	0	0.000306179	0.000221324	0	0	0	0	0	0	0	0	0	0	0	0	0	0	0	0	0	0	0	0	0	0	0	0	0	0	0	0	6.46789e-05	0	0	0	0	0	0	0	0	0	0	0.000223609	0	0	0	0.000145844	4.99842e-05	0
d__Bacteria;p__Acidobacteria;c__Acidobacteriia;o__Acidobacteriales;f__Acidobacteriaceae	5.72377e-05	0	0	0	0	0	0	0	0	7.68536e-05	0	0	0	0	6.54825e-05	6.41629e-05	0	0	0	0	0	0	0	0	0	0	0	0	0	0	0	0	0	0	0	0	0	0	0	0	0	0	0	0	0	0	0	0	0
d__Bacteria;p__Acidobacteria;c__Acidobacteriia;o__Acidobacteriales;f__Koribacteraceae	0	3.82724e-05	0	0	0	0	0	0	0	0	0	0	0	0	6.54825e-05	0	0	0	0	9.93917e-05	0	0	0	0	5.30497e-05	0	0	0	0	0.000258348	0.0004944	0.000646789	0.000236011	0.00106848	0.0013753	0.000140717	0.000337184	0.000541663	0.00121045	0	0	0	3.72682e-05	0	0	2.61777e-05	0	0	0
d__Bacteria;p__Acidobacteria;c__BPC102;o__MVS-40;f__unidentified_MVS-40	0	0	0	0	0	0	0	0	0	0	0	0	0	0	0	0	0	0	0	0	0	0	0	0	0	0	0	0	0	0	0	0	0	0	0	0	0	0	0	0	0	0	0	0	0	0	0	0	0
d__Bacteria;p__Acidobacteria;c__DA052;o__Ellin6513;f__unidentified_Ellin6513	0	0	0	0	0	0	0	0	0	0	0	0	0	5.0336e-05	0	0	3.97804e-05	0	0	9.93917e-05	0	0	0	0	0	0	0	0	0	0	0	0	0	0	0	0	0	0	0	0	0	0	0	0	0	0	0	0	0
d__Bacteria;p__Acidobacteria;c__Solibacteres;o__Solibacterales;f__AKIW659	0	0	0	0	0	0	0	0	0	0	0	0	0	0	0	0	0	0	0	0	0	0	0	0	0	0	0	0	0	0	0	0	0	0	7.05281e-05	0	0	0	0	0	0	0	0	0	0	0	0	0	0
d__Bacteria;p__Acidobacteria;c__Solibacteres;o__Solibacterales;f__MVS-65	5.72377e-05	0	0	0	0	0	0	0	0	0	0	0	0	0	0	0	0	0	0	0	0	0	0	0	0	0	0	0	0	0	0	0	0	0	0	0	0	0	0	0	0	0	0	0	0	0	0	0	0
d__Bacteria;p__Acidobacteria;c__Solibacteres;o__Solibacterales;f__Solibacteraceae	0	0	0	0	0	0	0	0	0	0	0	0	0	0	0	0	0	0	0	0	0	0	0	0	0	0	0	0	0	0	0.000128974	0.000129358	0	0	0	0	3.74649e-05	7.5231e-05	6.72472e-05	0	0	0	0	0	0	0	0	0	0
d__Bacteria;p__Acidobacteria;c__Solibacteres;o__Solibacterales;f__unidentified_Solibacterales	0	0	0	0	0	0	0	0	0	0	0	0	0	0	0	0	0	0	0	0	0	0	0	0	0	0	0	0	0	0	0	0	0	0	0	0	0	0	0	0	0	3.16326e-05	0	0	0	0	0	0	0
d__Bacteria;p__Acidobacteria;c__Sva0725;o__Sva0725;f__unidentified_Sva0725	0	0	0	0	0	0	0	0	0	0	0	0	0	0	0	0	0	0	6.17818e-05	0	0	0	0	0	0	0	0	0	0	0	0	0	0	0	0	0	0	0	0	0	0	0	0	0	0	0	0	0	0
d__Bacteria;p__Acidobacteria;c__TM1;o__unidentified_TM1;f__unidentified_TM1	0	0	0	0	0	0	0	8.64958e-05	0	0	0	0	0	0	0	0	0	0	0	0	0	0	0	0	0	0	0	0	0	0	0	0	0	0	0	0	0	0	0	0	0	0	0	0	0	0	0	0	0
d__Bacteria;p__Acidobacteria;c__[Chloracidobacteria];o__RB41;f__unidentified_RB41	0	0.000172226	0.000221324	0	0	0	0	0	0	0	0	0	0	0	0	0	0	0	0	0	0	0	0	0	0	0	0	0	0	0	0	0	0	0	0	0	0	0	0	0	0	0	0	0	0	0	0	0	0
d__Bacteria;p__Acidobacteria;c__iii1-8;o__DS-18;f__unidentified_DS-18	0	9.5681e-05	0	0	0	0	0	0	0	0	0	0	0	0	0	0	0	0	0	0	0	0	0	0	0	0	0	0	0	0	0	0	0	0	0	0	0	0	0	0	0	0	0	0	0	0	0	0	0
d__Bacteria;p__Actinobacteria;c__Acidimicrobiia;o__Acidimicrobiales;f__C111	0	0	0	0	0	0	0	0	0	0	0	0	0	0	0	0	0	0	0	0	0	0	0	0	0	0	0	0	3.49266e-05	0	0	0	0	0	0	0	0	0	0	0	0	0	0	0	0	0	0	0	0
d__Bacteria;p__Actinobacteria;c__Acidimicrobiia;o__Acidimicrobiales;f__EB1017	0	0	0	0	0	0	0	0	0	0	0	0	0	0	0	0	0	0	0	0	0	0	0	0	0	0	0	0	0	0	0	0	0	0	0	0	0	0	6.72472e-05	0	0	0	0	0	0	0	5.46916e-05	0	0
d__Bacteria;p__Actinobacteria;c__Acidimicrobiia;o__Acidimicrobiales;f__Iamiaceae	0	9.5681e-05	0	0	0	0	0	0	0	0	0	0	0	0	0	0	0	0	0	0	0	0	0	0	0	0	0	0	0	0	0	0	0	0	0	0	0	0	0	0	0	0	0	0	0	0	0	0	0
d__Bacteria;p__Actinobacteria;c__Acidimicrobiia;o__Acidimicrobiales;f__unidentified_Acidimicrobiales	3.81585e-05	0.000191362	0	0	0	0	3.69952e-05	0	0	0	0	0	0	0	0	0	0	0	0	0	0.00014261	0	0	0	3.97873e-05	0	0	0	0	0	0	0	0	0	0	4.69058e-05	0	0	0	0	0	0.000142347	0	0	0	0	0	8.3307e-05	0
d__Bacteria;p__Actinobacteria;c__Actinobacteria;o__Actinomycetales;f__ACK-M1	0	0	0	0	0	0	0	0	0	0	0	0	0	0	0	0	0	0	0	0	0	0	0	0	0	0	0	0	0	0	0	0	0	0	0	0	0	0	0	0	0	0	9.31706e-05	0	0	0	0	0	0
d__Bacteria;p__Actinobacteria;c__Actinobacteria;o__Actinomycetales;f__Actinomycetaceae	0.000228951	1.91362e-05	0.000342045	0	0.00364447	0.000379954	1.84976e-05	0.00021624	0.000349297	0.000134494	0	0	4.55934e-05	0	0.000196448	0.000235264	1.98902e-05	0.00069581	4.11879e-05	0.000278297	0	0	0.000662999	0	0.000119362	0	0.00342247	0.000135955	0.000558825	0	0	2.15596e-05	0.000196676	0.00022896	0.000246848	0	0.00621917	0.000646986	0.00215191	0.000177277	0.000658049	0	0.000260878	0.000452602	0.000325823	0.000366487	0.000127614	0	0
d__Bacteria;p__Actinobacteria;c__Actinobacteria;o__Actinomycetales;f__Actinosynnemataceae	5.72377e-05	3.82724e-05	0	0	0	0	9.24881e-05	0	0	0	0	0	0	0	0	0	0	0	0	0	0	0	0	0	0	0	0	0	0	0	0	0.000344954	0	0	0	0	0	0	0	0	0	0	0	0	0.000130329	0	0	0	0
d__Bacteria;p__Actinobacteria;c__Actinobacteria;o__Actinomycetales;f__Bogoriellaceae	0	0	0	0	0	0	0	0	0	0	0	0	0	0	0	0	0	0	0	0	0	0	0	0	0	0	0	0	0	0	0	0	0	0	0	0	0	0	0	0	0	0	0	0	0	0	0	0	0
d__Bacteria;p__Actinobacteria;c__Actinobacteria;o__Actinomycetales;f__Brevibacteriaceae	0	0	0	0	0	0	0	0	0	0	0	0	0	0	0	0	0	0	0	0	0	0	0.000394216	0	0	0	0	0	0	0	0	0	0	0	0	0	0	0	0	0	0	0	0	0	0	0	0	0	0
d__Bacteria;p__Actinobacteria;c__Actinobacteria;o__Actinomycetales;f__Cellulomonadaceae	0	0	0	0	0	0	0	0	0	0	0	0	0	0	0	0	0	0	0	0	0	0	0	0	0	0	0	0	0	0	0	0	3.93352e-05	0	0	0.000234529	0	0	0	0	0	0	0	0	0	0	0	0	0
d__Bacteria;p__Actinobacteria;c__Actinobacteria;o__Actinomycetales;f__Corynebacteriaceae	0	0	0	0	0.000432677	0	0.000110986	0	0	0	0	0	9.11868e-05	0	0	8.55505e-05	0	4.53789e-05	0	0	0	0	0.00308205	0	0	0.000197267	0	0	0.00015717	0.000193761	0	0	0.000157341	0	0	0	0	0	0	0	0	6.32651e-05	0	0	0	0	0	0	0
d__Bacteria;p__Actinobacteria;c__Actinobacteria;o__Actinomycetales;f__Dermabacteraceae	0	0	0	0	0	0	0	0	0	0	0	0	0	0	0	0	0	0	0	0	0	0	0.0018994	0	0	0	0	0	0	0	0	0	0	0	0	0	0	0	0	0	0	0	0	0	0	0	0	0	0
d__Bacteria;p__Actinobacteria;c__Actinobacteria;o__Actinomycetales;f__Dietziaceae	0	0	0	0	0	0	0	0	0	0	0	0	0	0	0	0	0	0	0	0	0	0	0	0	0	0	0	0	0	0	0	0	0	0	0	0	0	0	0	0	0	0	0	0	0	0	0	0	0
d__Bacteria;p__Actinobacteria;c__Actinobacteria;o__Actinomycetales;f__Geodermatophilaceae	0.000114475	0	0	0	0	0	0	0	0	0	0	0	0	0	0	0	0	0	0	0	0	0	0	0	0	0	0	0	0	0	0	0	0	0	0	0	9.99063e-05	0	0	0	0	0	0	0	0	0	0	0	0
d__Bacteria;p__Actinobacteria;c__Actinobacteria;o__Actinomycetales;f__Gordoniaceae	0	0	0	0	0	0	0	0	0	0	0.000244913	0	0	0	0	0	0	0	0	0	0	0	0	0	0	0	0	0	0	0	0	0	0	0	0	0	0	0	0	0	0	0	0	0	0	0	0	0	0
d__Bacteria;p__Actinobacteria;c__Actinobacteria;o__Actinomycetales;f__Intrasporangiaceae	0	0	0	0	0	0	3.69952e-05	0	0	0	0	0	0	0	0	0.000149713	0	0	0	0	0	0	0	0.000195764	0	0	0	0	0	0	0	0	0	0	0	0	0	0	0	0	0	0	0	0	0	0	0	0	0
d__Bacteria;p__Actinobacteria;c__Actinobacteria;o__Actinomycetales;f__Microbacteriaceae	0	9.5681e-05	0	0	0	0	0	0	0	0	0	0	0	0	0	0	0	0	0	0	0	0	7.16756e-05	0	0	0	0	0	0	0	6.4487e-05	0	0	0	0	0	0	0	0	0	0	0	0	0.000234683	0	0	0	0	0
d__Bacteria;p__Actinobacteria;c__Actinobacteria;o__Actinomycetales;f__Micrococcaceae	0.00049606	0.000325315	0.000221324	0.000522025	0.000499243	0	0	0.00010812	5.51521e-05	0	0.000113037	0.000115732	0	0.000226512	0	0	1.98902e-05	0.000181516	0.000164751	9.93917e-05	2.03728e-05	0.00020377	0.00279535	0	0	3.58667e-05	0.000696096	0	5.23899e-05	0	0.000107478	0	0	0	0	0	0.000636903	0	0.000537978	5.3183e-05	0.000493537	0	0.000260878	0	8.14558e-05	6.54442e-05	0.000109383	9.99683e-05	0
d__Bacteria;p__Actinobacteria;c__Actinobacteria;o__Actinomycetales;f__Micromonosporaceae	0	0.000363588	0.000482888	0.000220857	0	0	0	0	0	0	0	0	0.00020517	0	0	0	0	0.00012101	0	0	0	0	0	0	0	0	0	0	0	0	0	0	0	0	0	0	0	0	0	0	4.70035e-05	6.32651e-05	0	0	0	0	0	0	0
d__Bacteria;p__Actinobacteria;c__Actinobacteria;o__Actinomycetales;f__Mycobacteriaceae	0	0	0.000100602	0	0.000149773	0	0	0	0	0	0	0	0	0.000100672	0	0	0	0	0.000144158	0	0	0.000142639	0	0.000156611	0	0	0	5.43818e-05	3.49266e-05	0	0	0	0	0	0	0	0	0	0	0	0	0	9.31706e-05	0	0	0	0	0	0
d__Bacteria;p__Actinobacteria;c__Actinobacteria;o__Actinomycetales;f__Nakamurellaceae	0	0	0	0	0	0	0	0	0	0	0	0	0	0	0	0	0	0	0	0	0	0	0	0	0	0	0	0	0	0	0	0	0	0	0	0	0	0	0	0	0	6.32651e-05	0	0	0	0	0	0	0
d__Bacteria;p__Actinobacteria;c__Actinobacteria;o__Actinomycetales;f__Nocardiaceae	9.53962e-05	0	0	0	0	0	0	0	0	0	0	0	0	0	0	0	0	4.53789e-05	0	0	0	0	0	0	0	0	0	0	0	0	0	0	0	0	0	0	0	0	0	0	0	0	0	0	0	0	0	0	4.59369e-05
d__Bacteria;p__Actinobacteria;c__Actinobacteria;o__Actinomycetales;f__Nocardioidaceae	0.000171713	3.82724e-05	0.000342045	0	0	0	0	0	0	0	0	0	0	7.5504e-05	0	0	0	0	0	5.9635e-05	0	0	0	0	0	0	0	0	0	0	0	0	0	0	0	0	0	0	0	0	0	0	0	0	0	0	0	3.33228e-05	0
d__Bacteria;p__Actinobacteria;c__Actinobacteria;o__Actinomycetales;f__Propionibacteriaceae	0	0	0	0	0	0	0	0	0	0	0	0	0	0	0	0	0	0	0	0	0	0	0	0	0	0	0	0	0.000209559	0	0	0	0	0	0	0	0	0	0	0	0	0	0	0	0	0	0	0	0
d__Bacteria;p__Actinobacteria;c__Actinobacteria;o__Actinomycetales;f__Pseudonocardiaceae	0	0.000114817	0	0	0	0	0	0	0	0	0	0	0	0	0	0	0	0	0	0	0	0	0	0	0	0	0	0	0	0	0	0	0	0	0	0	0	0	0	0	0	3.16326e-05	7.45365e-05	0	0	0	0	0	0
d__Bacteria;p__Actinobacteria;c__Actinobacteria;o__Actinomycetales;f__Ruaniaceae	0	0	0	0	0	0	0	0	0	0	0	0	0	0	0	0	0	0	0	0	0	0	0	0	0	0	0	0	0	0	0	0	0	0	0	0	0	0	0	0	0	0	0	0	0	0	0	0	0
d__Bacteria;p__Actinobacteria;c__Actinobacteria;o__Actinomycetales;f__Streptomycetaceae	0.000228951	0.000325315	0	0	0	0	0	0.000151368	0	0	0	0	0	0	0	0	0	0	0	0	0	4.07539e-05	0	0.000156611	0	0	0	0	0	0	0	0	0	0	0	0	0	0	0	0	0.000282021	0	5.59024e-05	0	0	0	0	0	0
d__Bacteria;p__Actinobacteria;c__Actinobacteria;o__Actinomycetales;f__Streptosporangiaceae	7.63169e-05	0	0	0	0	0	0	0	0	0	0	0	0	0	0	0	0	0	0	0	0	0	0	0	0	0	0	0	0	0	0	0	0	0	0	0	0	0	0	0.00023046	0	0	0	0	0	0	0	0	0
d__Bacteria;p__Actinobacteria;c__Actinobacteria;o__Actinomycetales;f__Thermomonosporaceae	0.000114475	0	0	0	0	0	0	0	0	0	0	0	0	0	0	0	0	0	0	0	0	0	0	0	0	0	0	0	0	0	0	0	0	0	0	0	0	0	0	0	0.000164512	0	0	0	0	0	3.64611e-05	0	4.59369e-05
d__Bacteria;p__Actinobacteria;c__Actinobacteria;o__Actinomycetales;f__Williamsiaceae	0	0	0	0	0	0	0	0	0	0	0	3.85773e-05	0	0	0	0	0	0	0	0	0	0	0	0	0	0	0	0	0	0	0	0	0	0	0	0	0	0	0	0	0	0	0	0	0	0	0	0	0
d__Bacteria;p__Actinobacteria;c__Actinobacteria;o__Actinomycetales;f__Yaniellaceae	0	0	0	0	0	0	0	0	0	0	0	0	0	0	0	0	0	0	0	0	0	0	0	0	0	0	0	0	0	0	0	0	0	0	0	0	0	0	0	0	0	0	0	0	0	0	0	0	0
d__Bacteria;p__Actinobacteria;c__Actinobacteria;o__Actinomycetales;f__unclassified_Actinomycetales	9.53962e-05	0.000325315	0.000140842	6.02337e-05	4.99243e-05	9.9988e-05	0	0	0	0	0.000207234	0.000327907	0	2.5168e-05	0	0	3.97804e-05	0.000181516	8.23757e-05	0	0	0	0.000215027	0.000254493	0.000106099	0	0	0	0.000122243	0	8.59827e-05	0	0	0	0	0	7.49298e-05	0	3.36236e-05	0	0.000164512	3.16326e-05	0	0.000117341	0	0	0	3.33228e-05	1.14842e-05
d__Bacteria;p__Actinobacteria;c__Actinobacteria;o__Actinomycetales;f__unidentified_Actinomycetales	7.63169e-05	1.91362e-05	0	0	6.65657e-05	0.000119986	0	0	9.19202e-05	0	0	0	0	0.000100672	0	0	0	0	0	0	0	0	0	0	0	0	0	0	0.000209559	0	0	4.31192e-05	0	0	0	0.000171988	0.000224789	0	0	0	4.70035e-05	0	0	3.35261e-05	0	0	0	0	0
d__Bacteria;p__Actinobacteria;c__Actinobacteria;o__Bifidobacteriales;f__Bifidobacteriaceae	0.00309084	0.00926192	0.0243858	0.00560173	0.365263	0.0297564	0.0471134	0.0246513	0.0029966	0.00620593	0.0859457	0.000887277	0.0518625	0.010193	0.0494557	0.00919668	0.00986554	0.00822871	0.0158985	0.00948197	0.00409494	0.00843607	0.196051	0.0171881	0.713558	0.0391306	0.110056	0.0102918	0.153345	0.0441775	0.0100385	0.0583835	0.000314682	0.00507527	0.0698052	0.19691	0.643447	0.314811	0.181366	0.000709107	0.0101998	0.00441274	0.0150005	0.0742771	0.0139615	0.304054	0.00452117	8.3307e-05	0.846077
d__Bacteria;p__Actinobacteria;c__Actinobacteria;o__Bifidobacteriales;f__unidentified_Bifidobacteriales	0	0	0	0	0	0	0	0	0	0	0	0	0	0	0	0	0	0	0	0	0	0	0	0	0	0	0	0	0	0	0	0	0	0	0	0	0	0	0	0	0	0	0	0	0	0	0	0	0
d__Bacteria;p__Actinobacteria;c__Actinobacteria;o__Micrococcales;f__unidentified_Micrococcales	0	0	0	0	0	0	0	0	0	0	0	0	0	0	0	0	0	0	0	0	0	0	0	0	0	0	0	0	0	0	0	0	0	0	0	0	0	0	0	0	0	0	0	0	0	0	0	0	0
d__Bacteria;p__Actinobacteria;c__Actinobacteria;o__unclassified_Actinobacteria;f__unclassified_Actinobacteria	0	0	0	0	0	0	0	0	0	0	0	0	0	0	0	0	0	0	0	0	0	0	0	0	5.30497e-05	0	0	0	0	0	0	0	0	0	0	0	0	0	0	0	0	0	0	0	0	0	0	0	0
d__Bacteria;p__Actinobacteria;c__Coriobacteriia;o__Coriobacteriales;f__Coriobacteriaceae	0.00316715	0.00151176	0.00609646	0.00295145	0.00477609	0.00241971	0.000887886	0.000800086	0.0042651	0.000172921	0.00258101	0.000173598	0.00861715	0.00375003	0.00879103	0.00254513	0.00485321	0.00505219	0.00512789	0.001471	0.00407456	0.00179317	0.00241905	0.000391527	0.0106895	0.00654568	0.00646789	0.0086739	0.00448806	0.00437038	0.000386922	0.00668348	0.00253712	0.0079945	8.81601e-05	0.00089121	0.000162348	0	0	0.00294279	0.000893067	0.000300509	0.00452809	0.00107284	0.00133587	0.00102093	0.00275281	0.000566487	0.000356011
d__Bacteria;p__Actinobacteria;c__MB-A2-108;o__0319-7L14;f__unidentified_0319-7L14	0	0	0	0	0	0	0	0	3.67681e-05	0	0	0	6.83901e-05	0	0	0	0	0	0	0	0	0	0	0	0	0	0	0	0	0	0	0	0	0	0	0	0	0	0	0	0	0	0	0	0	0	0	0	0
d__Bacteria;p__Actinobacteria;c__MB-A2-108;o__unidentified_MB-A2-108;f__unidentified_MB-A2-108	0	0	0	0	0	0	0	0	0	0	0	0	0	0	0	0	0	0	0	0	0	0	0	0	0	0	0	0	0	0	0	0	0	0	0	0	0	0	0	3.54553e-05	0	0	0	0	0	0	0	0	0
d__Bacteria;p__Actinobacteria;c__Nitriliruptoria;o__Euzebyales;f__Euzebyaceae	0	0	0	0	0	0	0	0	0	0	0	0	0	0	0	0	0	0	0	0	0	0	0	0	0	0	0	0	0	0	0	0	0	0	0	0	0	0	0	0	0	0	0	0	0	0	0	0	0
d__Bacteria;p__Actinobacteria;c__OPB41;o__unidentified_OPB41;f__unidentified_OPB41	0	0	0	0	0	0	0	0	0	0	0	0	0	0	0	0	0	0	0	0	0	0	0	0	0	0	0	0	0	0	0	0	0	0	0.000123424	0	0	6.01848e-05	0	0	0	0	0	0	0	0	0	0	0
d__Bacteria;p__Actinobacteria;c__Rubrobacteria;o__Rubrobacterales;f__Rubrobacteraceae	0	0	0	0	0	0	0	0	0	0	0	0	0	0	0	0	0	0	0	0	0	0	0	0	0	0	0	0	0	0	0	0	0	0	0	0	0	0	0	0	0	0	0	0	0	0	0	3.33228e-05	0
d__Bacteria;p__Actinobacteria;c__Thermoleophilia;o__Gaiellales;f__Gaiellaceae	3.81585e-05	0.000172226	0.000100602	0	0	0	0.000110986	0	0	0	0	0	0	0	0	0	5.96706e-05	0	0	0	0	0	0	0	0	0	0.000130518	0	0.000279413	0	4.29913e-05	0	0	9.53998e-05	0.000105792	0	0	0	0	0	0	0	0	0	0	0	0	0	0
d__Bacteria;p__Actinobacteria;c__Thermoleophilia;o__Gaiellales;f__unidentified_Gaiellales	0	0	0	0	0	0	0	0	0	0	0	0	0	0	0	0	0	0	0	0	0	0	0	0	0	0	0	0	0	0	0	4.31192e-05	0	0	0	0	0	0	0	0	0	0	0	0	0	0	0	0	0
d__Bacteria;p__Actinobacteria;c__Thermoleophilia;o__Solirubrobacterales;f__Conexibacteraceae	0	0	0	0	0	0	0	0	0	0	0	0	0	0	0	0	0	0	0	0	0	0	0	0	0	0	0	0	0	0	0	0	0	0	0	0	0	0	0	0	0	0	0	0	0	0	0	0	0
d__Bacteria;p__Actinobacteria;c__Thermoleophilia;o__Solirubrobacterales;f__Patulibacteraceae	0	0	0	0	0	0	0	0	0	0	0	0	0	0	0	0.000128326	0	0	0	0	0	0	0	0	0	0	0	0	0	0	0	0	0	0	0	0	0	0	0	0	0	0	0	0	0	0	0	0	0
d__Bacteria;p__Actinobacteria;c__Thermoleophilia;o__Solirubrobacterales;f__Solirubrobacteraceae	0	0	0	0	0	0	0	0	0	0	0	0	0	0	0	0	0	0	0	0	0	0	3.58378e-05	0	0	0	0	0	0	0	0	0	0	0	0	0	0	0	0	0	0	0	0	0	0	0	0.000109383	0	0
d__Bacteria;p__Actinobacteria;c__Thermoleophilia;o__Solirubrobacterales;f__unclassified_Solirubrobacterales	0	0	0	0	0	0	0	0	0	0	0	0	0	0	0	0	0	0	0	0	0	0	0	0	0	0	0	0	0	0	0	0	0	0	0	0	0	0	0	0	7.05053e-05	0	0	0	0	0	0	0	0
d__Bacteria;p__Actinobacteria;c__Thermoleophilia;o__Solirubrobacterales;f__unidentified_Solirubrobacterales	0	0	0	0	0	0	0	0	0	0	0	0	0	0	0	4.27753e-05	0	0	0	0	0	0	0	0	0	0	0	2.71909e-05	0	6.4587e-05	0	0	0	0	0	0	0	0	0	0	0	0	5.59024e-05	0	0	0	0	3.33228e-05	0
d__Bacteria;p__BRC1;c__PRR-11;o__unidentified_PRR-11;f__unidentified_PRR-11	0	0	0	0	0	0	0	0	0	0	0	0	0	0	0	0	0	0	0	0	0	0	0	0	0	0	0	0	0	0	0	0	0	0	0	0	0	0	0	0	0	0	0	0	0	0	0	0	0
d__Bacteria;p__Bacteroidetes;c__Bacteroidia;o__Bacteroidales;f__Bacteroidaceae	0.0227043	0.0106589	0.0144061	0.0268241	0.00123147	0.16778	0.0015353	0.00438966	0.0016178	0.442427	0.0027694	0.0023725	0.00328272	0.0825762	0.00211181	0.0246813	0.0392633	0.0228558	0.0110178	0.0272731	0.0161353	0.0169536	0.131256	0.0210054	0.00767894	0.592984	0.000116016	0.0259129	0.035922	0.0165343	0.019733	0.133325	0.00367784	0.00889126	0.00641806	0.00813034	0.0250265	0.0015949	0.00531253	0.0137744	0.444959	0.0598804	0.143445	0.0111642	0.459867	0.00157066	0.0285126	0.00048318	0.0553884
d__Bacteria;p__Bacteroidetes;c__Bacteroidia;o__Bacteroidales;f__Marinilabiaceae	0	0	0	0	0	0	0	0	0	0	0	0	0	0	0	0	0	0	0	0	0	0	0	0	0	0	0	0	0	0	0	0	0	0	0	0	0	0	0	0	0	0	0	0	0	0	0	0	0
d__Bacteria;p__Bacteroidetes;c__Bacteroidia;o__Bacteroidales;f__Porphyromonadaceae	0.00183161	0.00252598	0.00177059	0.00706742	0	0.0234772	9.24881e-05	0.00110282	0.000551521	0.0163122	0.000489827	0.000462927	0.000889071	0.00420306	0.00104772	0.00352896	0.00489299	0.00524883	0.00358334	0.00552618	0.00513395	0.00250637	0.00410343	0.00395443	0.00157823	0.012643	0	0.00145471	0.000733458	0.000559754	0.000171965	0.0133023	0.0606746	0.00438839	0.000193952	0	0.000424602	0.0001956	0	0.017054	0.00253819	0.00455509	0.00195658	0	0.00579965	0	0.00388311	0.0065146	0.0002182
d__Bacteria;p__Bacteroidetes;c__Bacteroidia;o__Bacteroidales;f__Prevotellaceae	0.0573903	0.11099	0.000241444	0.0172268	0.0118154	0.000519938	0	0.105914	0.00505561	9.6067e-05	0.436869	0.00482216	0.0118543	0.00216445	0.0173692	0.00147575	0.0724004	0.0483588	0.000844351	0.0192025	0.00611185	0.0841365	0.000125432	0.138738	0.000106099	0.0023134	0.00358199	0.0172254	0.000733458	0.00856854	0.00455708	0.0103055	0.00391386	0.00408311	0	4.69058e-05	0	0	3.36236e-05	0.00629332	0	0.0130801	0.000149073	0.00124047	0.00716811	5.23553e-05	0.291962	0.0696446	3.44527e-05
d__Bacteria;p__Bacteroidetes;c__Bacteroidia;o__Bacteroidales;f__Rikenellaceae	0.000553298	0.000784584	0.0181485	0.00734851	0.000748864	0.0579131	0.0023677	0.00235701	0.00104789	0.0269756	0.000226074	0.000366484	0.00291798	0.0141444	0.00239011	0.0088117	0.00779696	0.00319165	0.00778451	0.00401543	0.0148518	0.00248599	0.00172021	0.0178145	0.00623334	0.0265952	0	0.0023792	0.0474128	0.00424121	0.0682058	0.0129358	0.00173075	0.00366335	0.0018161	0.000562869	0.000174836	0.000225693	0	0.0104948	0.0285546	0	0.0111432	0	0.00361664	6.54442e-05	0.0168997	0	0
d__Bacteria;p__Bacteroidetes;c__Bacteroidia;o__Bacteroidales;f__S24-7	0.000381585	0.0149645	0.000442647	0.00086335	0.00131467	0.000279966	0.000166479	0.00800086	0.00303337	0.0340077	0.00550113	0.0157974	0.00330552	0.028767	0.00648277	0.0380272	0.029537	0.00801694	0.00525145	0.0132986	0.00175206	0.00248599	0.000985539	0.0513684	0.00128646	0.0472185	0.00118916	0.00183539	0.000523899	0.00320782	0.00997399	0.0645926	0.00151441	0.00679247	0.00026448	0.000797398	0.000412114	0.000361109	0.000319424	0.00632878	0.0101293	0.0386234	0.000354048	0.000368787	0.000162912	0.000170155	5.46916e-05	0.108866	0.000183748
d__Bacteria;p__Bacteroidetes;c__Bacteroidia;o__Bacteroidales;f__[Barnesiellaceae]	0.00118291	0.00614272	0.0144866	0.00811147	0	0.0520338	0.000721407	0.00142718	0	0.00384268	7.5358e-05	0.000964432	0.000501527	0.0037752	0.000392895	0.000705792	0	0.00223869	0.00801104	0.000576472	0.0151981	0.00110036	0.000573405	0.00043068	0.00172412	0.0011298	0	0.0029774	0	0.000904218	0.0168526	0.000948623	0	0.00024804	0	0	0	0	0	0	0.0424912	0	0.00652194	0	0	0	0	0	0
d__Bacteria;p__Bacteroidetes;c__Bacteroidia;o__Bacteroidales;f__[Odoribacteraceae]	0.000114475	0.000420996	0.00106638	0.00122475	0	0.00385954	0	0.000302735	0.000294145	0.00380425	0.000150716	0.000154309	0.00150458	0.00110739	0.000409266	0.00104799	0.00387859	0.00130086	0.000267721	0.00071562	0.00138535	0.000570555	0.00145143	0.00739987	0.00132624	0.00387361	0	0.000978873	0	0.000322935	0.00221405	0.00349266	0.00041302	0.000591479	0.000458433	6.2541e-05	0	0	0	0.00138276	0.00721504	0	0.000987608	0	0	0	0.0013126	0	0
d__Bacteria;p__Bacteroidetes;c__Bacteroidia;o__Bacteroidales;f__[Paraprevotellaceae]	0	0.00040186	0.000120722	0	0	0.000739911	0	0.000583847	0.000992738	0.00146022	0.00913715	0.000925854	0.000957461	0.00183726	0.00052386	0	0.000417694	0.00133111	0	0.000576472	0.000448202	0	0	0.000489409	2.65248e-05	8.96668e-05	0	0	0	0.00122715	0.000128974	0.00299679	0.00169142	0.00148824	0	0	0	0	0	0.00285415	0	0.0006801	0.000652194	0	0	0	0.00122145	0.000899715	0
d__Bacteria;p__Bacteroidetes;c__Bacteroidia;o__Bacteroidales;f__unclassified_Bacteroidales	0.000209872	0.000229634	0	0	0	0.000259969	0	0	0	0.00078775	0.000226074	0	4.55934e-05	0.000226512	3.27413e-05	0.000192489	0.000477365	3.02526e-05	0.000391285	0.000178905	0.000122237	8.15079e-05	3.58378e-05	0.000469833	1.32624e-05	0.00224167	0	2.71909e-05	0.000122243	0	0.000967305	0.000819266	0.00106205	7.63199e-05	0	0	0	0	0	0	0.000282021	6.32651e-05	0	0.000184394	0	0	0.000182305	0.000166614	0
d__Bacteria;p__Bacteroidetes;c__Bacteroidia;o__Bacteroidales;f__unidentified_Bacteroidales	0	0.000229634	0	4.01558e-05	0	0.000319962	0	0	0.00182002	0.000403481	0	0	0.000501527	0.000226512	3.27413e-05	0.000106938	0.000596706	3.02526e-05	0.000144158	0.116109	0.00173169	0.00482934	7.16756e-05	0.000352375	6.63121e-05	0.000735268	0	2.71909e-05	3.49266e-05	0	0.000300939	0.000280275	0.0451962	3.81599e-05	0	0	0	0	0	0	0	7.90814e-05	5.59024e-05	0	0	0	0.000692761	0.00669788	0
d__Bacteria;p__Bacteroidetes;c__Cytophagia;o__Cytophagales;f__Cytophagaceae	0	0	0	0	0	0	0	0	0	0	0	0	0	0	0	0	0	0	0	0	0	0	0	0	0	0	0	0	0	0	0	0	0	3.81599e-05	0	0	0	0	0	0	0	0	0	0	8.14558e-05	0	0	0	0
d__Bacteria;p__Bacteroidetes;c__Flavobacteriia;o__Flavobacteriales;f__Flavobacteriaceae	0	0	0	0	0	0	0	0	0	0	0	0	4.55934e-05	0	0	0	0	0	0	0	0	0	0	0	0	0	0	0	0	0.000107645	0	0	0	0.00011448	0	0	3.74649e-05	0	0	0	0	0	0	0	0	0	0	0	0
d__Bacteria;p__Bacteroidetes;c__Flavobacteriia;o__Flavobacteriales;f__[Weeksellaceae]	0	0	0	0	0	0	0	0	0	0	0	0	0	0	0	0	0	0	0	0	0	0	0	0	0	0	2.9004e-05	0	0	0	0	0	0	0	0	0	0	0	0	0	0	0	0	0	0	0	0	0	0
d__Bacteria;p__Bacteroidetes;c__Sphingobacteriia;o__Sphingobacteriales;f__Sphingobacteriaceae	0	0	0	0	0	0	0	0	0	0	0	0	0	0	0	0	0	0	0	0	0	0	0	0	0	0	0	0	0	0	0	0	0	0	0	0	0	0	0	0	0	0	0	0	0	0	0	0	0
d__Bacteria;p__Bacteroidetes;c__Sphingobacteriia;o__Sphingobacteriales;f__unidentified_Sphingobacteriales	0	0	0	0	0	0	0	0	0	0	0	0	0	0	0	0	0	0	0	0	0	0	0	0	0	0	0	0	0	0	0	0	0	0	5.28961e-05	0	0	0	0	0	0	0	0	0	0	0	0	0	0
d__Bacteria;p__Bacteroidetes;c__[Rhodothermi];o__[Rhodothermales];f__Rhodothermaceae	0	0	0	0	0	0	0	0	0	0	0	0	0	0	0	0	0	0	0	0	0	0	0	0	0	0	0	0	0	0	0	0	0	0	0	0	0	0	0	0	0	0	0	0	0	0	0.000164075	0	0
d__Bacteria;p__Bacteroidetes;c__[Saprospirae];o__[Saprospirales];f__Chitinophagaceae	0	0	6.0361e-05	0	0	0	0	6.48719e-05	0	0	0	0	0	0	6.54825e-05	0	5.96706e-05	0	4.11879e-05	0	0	0	0	0	0	0	0	0	0	0	0	0	0	0	0	0	0	0	0	0	0	0	0	0	0	0	3.64611e-05	0	0
d__Bacteria;p__Bacteroidetes;c__[Saprospirae];o__[Saprospirales];f__Saprospiraceae	0	0	0	0	0	0	0	0	0	0	0	0	0	0	0	0	0	0	0	0	0	0	0	0	0	0	0	0	0	0	0	0	0	0	0	0	0	0	0	0	0	0	0	0	0	0	0	0	0
d__Bacteria;p__Bacteroidetes;c__unclassified_Bacteroidetes;o__unclassified_Bacteroidetes;f__unclassified_Bacteroidetes	0	0	0	0	0	0	0	0	0	0	0	0	0	0	0	0	0	0	0	0	0	0	0	0	0	0	0	0	0	0	0	0	0	0	0	0	0	0	0	0	0	0	0	0	0	0	0	0	0
d__Bacteria;p__Chlamydiae;c__Chlamydiia;o__Chlamydiales;f__Parachlamydiaceae	0	0	0	0	0	0	0	0	0	0	0	0	0	0	0	0	0	0	0	0	0	0	0	0	0	0	0	0	0	0	0	0	0	0	0	0	0	0	0	0	0	0	0	0	0	0	0	0	0
d__Bacteria;p__Chlorobi;c__Chlorobia;o__Chlorobiales;f__Chlorobiaceae	0	0	0	0	0	0	0	0	0	0	0	0	0	0	0	0	0	0	0	0	0	0	0	0	0	0	0	0.000231123	0	0	6.4487e-05	0	0	0	0	0	0	0	0	0	0	0	0	0	0	0	0	0	0
d__Bacteria;p__Chlorobi;c__OPB56;o__unidentified_OPB56;f__unidentified_OPB56	0	0	0	0	0	0	0	0	0	0	0	0	0	0	0	0	0	0	4.11879e-05	0	0	0	0	0	0	5.38001e-05	0	0	0	0	0	0	0	0	0	0	0	0	0	0	0	0	0	0	0	0	0	0	0
d__Bacteria;p__Chloroflexi;c__Anaerolineae;o__A31;f__unidentified_A31	0	0	0	0	0	0	0	0	0	0	0	0	0	0	0	0	0	0	0	0	0	0	0	0	0	0	0	0	0	0	0	0	0	0	0	0	2.49766e-05	0	0	0	0	0	0	0	0	0	0	0	0
d__Bacteria;p__Chloroflexi;c__Anaerolineae;o__CFB-26;f__unidentified_CFB-26	0	0	0.000100602	0	0	0	0	0	0	0	0	0	0	0	0	0	0	0	0	0	0	0	0	0	0	0	0	0	0	0	0	0	0	0	0	0	0	0	0	0	0	0	0	0	0.000195494	0	0	0	0
d__Bacteria;p__Chloroflexi;c__Anaerolineae;o__Caldilineales;f__Caldilineaceae	0	0	6.0361e-05	0	0	0	0	0	0	0	0	0	0	0	0	0	0	0	0	0	0	0	0	0	0	0	0	0	0	0	0	0	0	0	0	0	0	0	0	0	0	0	0	0	0	0	0	0	0
d__Bacteria;p__Chloroflexi;c__Anaerolineae;o__H39;f__unidentified_H39	3.81585e-05	0	0	0	0	0	0	0	0	0	0	0	0	0	0	0	0	0	0	0	0	0	0	0	0	0	0	0	0	0	0	0	0	0	0	0	0	0	0	0	0	0	0	0	0	0	0	0	0
d__Bacteria;p__Chloroflexi;c__Anaerolineae;o__SBR1031;f__A4b	0	0	4.02406e-05	0	0	0	0	0	0	0	0	0	0	0	0	0	0	0	0	0	0	0	0	0	0	0	0	0	0	0	0	0	0	0	0	0	0	0	0	0	0	0	0	5.02892e-05	0.000130329	0	0	0	0
d__Bacteria;p__Chloroflexi;c__Anaerolineae;o__SBR1031;f__SHA-31	0	0	0	0	0	0	0	0	0	0	0	0	0	0	0	0	0	0	0	0	0	0	0	0	0	0	0	0	0	0	0	0	0	0	0	0	0	0	0	0	0	0	0	0.000150867	0	0	0	0	0
d__Bacteria;p__Chloroflexi;c__Anaerolineae;o__SBR1031;f__SJA-101	0	0	0	0	0	0	0	0	0	0	0	0	0	0	0	0	0	0	0	0	0	0	0	0	0	0	0	0	0	0	0	0	0	0	0	0	0	0	0	0	0	0	0	0	4.88735e-05	0	0	0	0
d__Bacteria;p__Chloroflexi;c__Anaerolineae;o__SHA-20;f__unidentified_SHA-20	0	0	0	0	0	0	0	0	0	0	0	0	0	0	0	0	0	0	0	0	0	0	0	0	0	0	0	0	0	0	0	0	0	0	0	0	0	0	6.72472e-05	0	0	0	0	0	0	0	0	0	0
d__Bacteria;p__Chloroflexi;c__C0119;o__unidentified_C0119;f__unidentified_C0119	0	0	0	0	0	0	0	0	0	0	0	0	0	0	0	0	0	0	0	0	0	0	0	0	0	0	0	0	0	0	0	0	0	0	0	0	7.49298e-05	0	0	0	0	0	0	0	0	0	0	0	0
d__Bacteria;p__Chloroflexi;c__Chloroflexi;o__[Roseiflexales];f__[Kouleothrixaceae]	0	0	4.02406e-05	0	0	0	0	0	0	0	0	0	0	0	0	0	0	0	0	0	0	0	0	0	0	0	0	0	0	0	0	4.31192e-05	0	0	0	0	0	0	0	0	0	0	0	0	0	0	0	0	0
d__Bacteria;p__Chloroflexi;c__Ellin6529;o__unidentified_Ellin6529;f__unidentified_Ellin6529	0.000267109	0	0.000181083	0	0	0	9.24881e-05	0	0	0	0	0.000115732	0	0	9.82238e-05	0	0	0	0	0	0	0	0	0	0	0	0	0	0	0	0	0	0	0	0	0	0	0	0	0.000141821	0	0	0.000204975	0.000167631	0	0	0	0	0
d__Bacteria;p__Chloroflexi;c__Gitt-GS-136;o__unidentified_Gitt-GS-136;f__unidentified_Gitt-GS-136	5.72377e-05	0.000191362	0	0	0	0	0	0	0	0	0	0	0	0	0	0	0	0	0	0	0	0	0	0	0	0	0	0	0	0	0	0	0	0	0	0	0	0	0	0	0	0	0	0	0	0	0	0	0
d__Bacteria;p__Chloroflexi;c__Ktedonobacteria;o__JG30-KF-AS9;f__unidentified_JG30-KF-AS9	9.53962e-05	0	6.0361e-05	8.03116e-05	4.99243e-05	0	5.54929e-05	0	0	5.76402e-05	5.65185e-05	0	0	0	0	0	0	0	0	0	0	0	0	0	0	0	0	0	5.23899e-05	0	0	0	0	0	3.5264e-05	0	7.49298e-05	0	0	0	0	0	0	0	0	0	0	0	4.59369e-05
d__Bacteria;p__Chloroflexi;c__Ktedonobacteria;o__Thermogemmatisporales;f__Thermogemmatisporaceae	0	0	0	0	0	0	0	0	0	0	0	0	0	0	0	0	0	0	0	0	0	0	0	0	0	0	0	0	0	0	0	0	0	0	0	6.2541e-05	2.49766e-05	0	0	0	0	0	0	0	0	0	0	0	0
d__Bacteria;p__Chloroflexi;c__S085;o__unidentified_S085;f__unidentified_S085	0	3.82724e-05	0	0	0	0	0	0	0	0	0	0	0	0	0	0	3.97804e-05	0	0	0	0	0	3.58378e-05	0	0	0	0	0	0	0	0	0	0	0	0	0	0	0	0	0	0	0	0	0	0	0	0	3.33228e-05	0
d__Bacteria;p__Chloroflexi;c__TK10;o__B07_WMSP1;f__FFCH4570	0	0	0	0	0	0	0	0	0	0	0	0	0	0	0	0	0	0	0	0	0	0	5.37567e-05	0	0	0	0	0	0	0	0	0	0	0	0	0	0	0	0	0	0	0	0	0	0	0	0	0	0
d__Bacteria;p__Chloroflexi;c__TK10;o__B07_WMSP1;f__unidentified_B07_WMSP1	0	0	0	0	0	0	0	0	0	0	0	0	0	0	0	0	0	0	0	0	0	0	0	0	0	0	0	0	0	0	0	0	0	3.81599e-05	0	0	0	0	0	0	0	0	0	0	0	0	0	0	0
d__Bacteria;p__Chloroflexi;c__TK17;o__mle1-48;f__unidentified_mle1-48	0	0	0	0	0	0	0	0	0	0	0	0	0	0	0	0	0	0	0	0	0	0	0	0	0	0	0	0	3.49266e-05	0	0	0	0	0	0	0	0	0	0	0	0	0	0	0	0	0	0	0	0
d__Bacteria;p__Chloroflexi;c__TK17;o__unidentified_TK17;f__unidentified_TK17	0	0	4.02406e-05	0	0	0	0	0	0	0	0	0	0	0	0	0	0	0	0	0	0	0	0	0	0	0	0	0	0	0	0	0	0	0	0	0	0	0	0	0	0	0	0	0	0	0	0	0	0
d__Bacteria;p__Chloroflexi;c__Thermomicrobia;o__AKYG1722;f__unidentified_AKYG1722	0	0	8.04813e-05	0	0	0	0	0	0	0	0	0	0	0	0	0	0	0	0	0	0	0	0	0	0	0	0	0	0	0	0	0	0	0	0	0	0	0	0	0	4.70035e-05	0	0	0	0	0	0	0	0
d__Bacteria;p__Chloroflexi;c__Thermomicrobia;o__JG30-KF-CM45;f__unidentified_JG30-KF-CM45	3.81585e-05	0	6.0361e-05	0	0	0	0	0	0	0	0	0	0	0	0	0	0	0	0	0	0	0	0	0	0	0	0	0	0	0	0	0	0	0	0	0	0	0	0	0	0	0	0	0	0	0	0	0	0
d__Bacteria;p__Chloroflexi;c__unidentified_Chloroflexi;o__unidentified_Chloroflexi;f__unidentified_Chloroflexi	0	0	0	0	0	0	0	0	0	0	0	0	0	0	0	0	0	0	0	0	4.07456e-05	0	0	0	0	0	0	0	0	0	0	0	0	0	0	0	0	0	0	0	0	0	3.72682e-05	0	0	0	0	0	0
d__Bacteria;p__Cyanobacteria;c__4C0d-2;o__MLE1-12;f__unidentified_MLE1-12	0	0	0	0	0	0	0	0	0	0	0	0	0	0	0	0	0	0	0	0	0	0	0	0	0	0	0	0	0	0	0	0	0	0	0	0	0	0	0	0	0	0	0	0	0	0	0	0	0
d__Bacteria;p__Cyanobacteria;c__4C0d-2;o__YS2;f__unidentified_YS2	0	0.00449701	0	0	0	0.00195976	0	0.000410855	0.00297821	0	0.000282592	0.000192886	0.000752291	0.00108222	8.18532e-05	0	0	0	0	0	0.00594886	0.000163016	0	0	6.63121e-05	0	0	0.000271909	0.000349266	0	0	0	0.00151441	0.000534239	0	0	0	0	0	0	0	3.16326e-05	0	0	0	0	0	0	0
d__Bacteria;p__Cyanobacteria;c__Chloroplast;o__Streptophyta;f__unidentified_Streptophyta	0	0	0	0	0	9.9988e-05	7.39905e-05	0	0	7.68536e-05	0	0	0	0	0	0	0	0.000438663	0	0	0	0	0	0	3.97873e-05	0	4.3506e-05	0	0	0.000193761	6.4487e-05	0	0	0	0	0	0	0	0	0.000354553	0	0	0	0	0	0	0	0	0
d__Bacteria;p__Cyanobacteria;c__Nostocophycideae;o__Nostocales;f__Nostocaceae	0	0	0	0	0	0	0	0	0	0	0	0	4.55934e-05	0	0	0	0	0	0	0	0	0	0	0	0	0	0	0	0	0	0	0	0	0	0	0	0	0	0	0	0	0	0	0	0	0	0	0	0
d__Bacteria;p__Cyanobacteria;c__Synechococcophycideae;o__Pseudanabaenales;f__unidentified_Pseudanabaenales	0	0	0	0	0	0	0	0	0	0	0	0	0	0	0	0	0	0	0	0	0	0	0	0	0	0	0	0	0	0	0	0	0	0	0	0	0	0	0	0	0	0	3.72682e-05	0	0	0	0	0	0
d__Bacteria;p__Cyanobacteria;c__Synechococcophycideae;o__Synechococcales;f__Synechococcaceae	0	0	0	0	0	0	0	0	0	0	0	0	0	0	0	0	0	0	0	0	0	0	0	0	0	0	0	0	0	0	0	0	0	0	0	0	0	0	0	0	0	0	0	0	0	0	0	0	0
d__Bacteria;p__Deferribacteres;c__Deferribacteres;o__Deferribacterales;f__Deferribacteraceae	5.72377e-05	0	0.000201203	0	0	0	0	0	0	9.6067e-05	0	0	0.000227967	0	0	8.55505e-05	0	0.000166389	0	0.000298175	0	0	0	0.000156611	0	0	2.9004e-05	0	0	0	0	0	0	0	0	0	0	0.00031597	0	0	0	0	0	0	0	0	0	0.000183275	0.000103358
d__Bacteria;p__Elusimicrobia;c__Elusimicrobia;o__Elusimicrobiales;f__Elusimicrobiaceae	0	0	0	0	0	0	0	0	0	0	0	0	0	0	0	0	0	0	0	0	0	0	0	0	0	0	0	0	0	0	0	0	0	0	0	0	0	0	0	0	0	0	0	0	0	0	0	0	0
d__Bacteria;p__Firmicutes;c__Bacilli;o__Bacillales;f__Alicyclobacillaceae	0	0	0	0	0	0	0	0	0	0	0	0	0	0	0	0	0	0	0	0	0	0	0	0	0	0	0	0	0	0	0	0	5.90029e-05	0.00017172	0	0.000375246	0.000711833	0.000150462	8.4059e-05	0	0	0	0	0	0	0	0	0	0
d__Bacteria;p__Firmicutes;c__Bacilli;o__Bacillales;f__Bacillaceae	0	0	0.00062373	0	0	0	0	0	0	0.000345841	3.7679e-05	0	0	0	0	6.41629e-05	0	0.000166389	0	9.93917e-05	0	4.07539e-05	0.000107513	0	0	0	0	0	0.000261949	0.000258348	0.000171965	0.000517431	0.000668699	0.000629639	0.000282112	0.00062541	0.000649391	0	0	0.000407736	4.70035e-05	0.000158163	0	0	0	0	0	0	0
d__Bacteria;p__Firmicutes;c__Bacilli;o__Bacillales;f__Paenibacillaceae	0	0	0	0	0	0	0	0	0	0	0	0	0	0	0	0	0	0	0	0	0	0	0	0	0	0	0	0	0	0	0.000171965	0	9.83381e-05	0	0	0	0	0	0	0	0	0	0	0	0	0	0	0	0
d__Bacteria;p__Firmicutes;c__Bacilli;o__Bacillales;f__Planococcaceae	0	0	0	2.00779e-05	0	0	0	0	0.000110304	0	0	0	0	0	0	0	0.000696157	0	0	0.000556594	0	0.0013245	0	0	0	0	0	0	0	4.3058e-05	4.29913e-05	2.15596e-05	0.000177009	0	0	0.000359611	2.49766e-05	0	1.68118e-05	0	2.35018e-05	0.000442856	1.86341e-05	0	0	0.000248688	0	0	0
d__Bacteria;p__Firmicutes;c__Bacilli;o__Bacillales;f__Staphylococcaceae	0	0	0	0.000240935	0	0	0	0	0	0	0	0	0	0	8.18532e-05	0.000534691	0	9.07578e-05	0.000411879	0	0	0	0.000447972	0.000117458	9.2837e-05	0	0	0	0.000576288	0.0016362	0.00133273	0.000603669	0.000531026	0.00022896	1.7632e-05	0.000703587	0.000212301	0.0037465	0.000353048	3.54553e-05	0	4.74488e-05	0	0	0	0	0.000255228	6.66456e-05	5.74211e-05
d__Bacteria;p__Firmicutes;c__Bacilli;o__Bacillales;f__Thermoactinomycetaceae	0	0	0	0	0	0	0	0	0	0	0	0	0	0	0	0	0	0	0	0	0	0	0	0	0	0	0	0	0	0	0	0.000258715	0.000196676	0.00013356	0	0	0	0	0	0	0	0	0	0	0	0	0	0	0
d__Bacteria;p__Firmicutes;c__Bacilli;o__Bacillales;f__unclassified_Bacillales	9.53962e-05	0	0.000140842	0	8.32071e-05	0	0	0	0	0	0	0	0	0.000302016	0	0	0.000278463	0	0.000432473	0.000178905	0.000427829	0.000570555	0.00016127	0.000293646	0	0.000394534	0	0.000176741	0.000558825	0.000775044	0.00103179	2.15596e-05	0.000609696	0	0.000387904	0.000171988	0.000137371	0.00012037	0.000302613	0	0.000282021	0.00025306	0.000149073	0.000150867	0	0.000130888	0	0.000233259	0
d__Bacteria;p__Firmicutes;c__Bacilli;o__Bacillales;f__unidentified_Bacillales	0	0	0	0	0	0	0	0	0	0	0	0	0	0	0	0	0	0	0	0	0	0	0	0	0	0	0	0	0	0	0	0	0	0	0	0	0	0	0	0	0	0.000284693	0	0	0	0	0	0	0
d__Bacteria;p__Firmicutes;c__Bacilli;o__Gemellales;f__Gemellaceae	0.000190792	0	0	0	0.000183056	0	0	0	0	0	0	0	0	0	0	0	0	0.000211768	0	5.9635e-05	0	0	0	0	0	0	0.0014647	0	0	0	0	0	0	0	0.000405536	0	0.000549485	6.01848e-05	0.000218554	0.000372281	0.000258519	9.48977e-05	0	0.000117341	0.000244367	0	0	0	0.000149295
d__Bacteria;p__Firmicutes;c__Bacilli;o__Gemellales;f__unclassified_Gemellales	0	0	0	0	0	0	0	0	0	0	0	0	0	0	0	0	0	0	0	0	0	0	0	0	0	0	0	0	0	0	0	0	0	0	0	0	0	0	0	0	0	0	0	0	0	0	0	0	0
d__Bacteria;p__Firmicutes;c__Bacilli;o__Gemellales;f__unidentified_Gemellales	0	0	0	0	0	0	0	0	0	0	0	0	0	0	0	0	0	0	0	0	0	0	0	0	0	0	0	0	0	4.3058e-05	6.4487e-05	0	0	0	0	0	0	0.000361109	0	0	0	0	0	0	0	0	0	0	0
d__Bacteria;p__Firmicutes;c__Bacilli;o__Haloplasmatales;f__Haloplasmataceae	0	0	0	0	0	0	0	0	0	0	0	0	0	0	0	0	0	0	0	0	0	0	0	0	0	0	0	0	0	0	0	0	0	0	0	0	0	0	0	0	0	0.000110714	0	0	0	0	0	0	0
d__Bacteria;p__Firmicutes;c__Bacilli;o__Lactobacillales;f__Aerococcaceae	0	0	0	0	0	0	0	0	0	0	0	0	0	0	0	0	0	0	0	0	0	0	0.00107513	0	0	5.38001e-05	4.3506e-05	0	0	0	0	0	0	0	0	0	0.000137371	0	0	0	0	0	0	0	0	6.54442e-05	0	0	0
d__Bacteria;p__Firmicutes;c__Bacilli;o__Lactobacillales;f__Carnobacteriaceae	0	0	0	0.000200779	0	0	0	0	0	0	0	0	0	0	0	0	0	4.53789e-05	0	0	0	0	0	0	0	5.38001e-05	0.000464064	0.0002991	3.49266e-05	0	0	0.000215596	0	0	0.000193952	0	0.000699344	0	0.000537978	0.000212732	0	0	1.86341e-05	5.02892e-05	9.77469e-05	0	0	0	3.44527e-05
d__Bacteria;p__Firmicutes;c__Bacilli;o__Lactobacillales;f__Enterococcaceae	0	0	0	0	0.00149773	0.00049994	0	0.000151368	0	0	0	0	0	0	0	0	0	0.000105884	0	0	0	0	0	0	5.30497e-05	0.000340734	0	0	0.000401656	0	0	0.000409633	0	0	0	0	0	0	0.00107596	0	0	0	0	0	0	0	0	0	0
d__Bacteria;p__Firmicutes;c__Bacilli;o__Lactobacillales;f__Lactobacillaceae	0.00343426	0.00244943	0.0172431	0.00341324	0.0499076	0.00391953	0.00294112	0.0127149	0.00272084	0.00236325	0.0256594	0.0149294	0.0055396	0.0265774	0.0064664	0.0673924	0.0120137	0.0127969	0.0107706	0.201248	0.00647856	0.00515537	0.0414285	0.00415019	0.0185011	0.00340734	0.275495	0.0062811	0.111817	0.0212491	0.00367576	0.048272	0.00123906	0.0011448	0.0202239	0.509944	0.00229785	0.00147453	0.00260583	0.00434328	0.00279671	0.0125581	0.00212429	0.0021792	0.0717625	0.00212039	0.0162616	0.000566487	0.00204419
d__Bacteria;p__Firmicutes;c__Bacilli;o__Lactobacillales;f__Leuconostocaceae	0	0.00223893	0.00259552	0.00010039	0.000765506	0	0	0.000172992	0.000422833	0	0	0	0	0	4.91119e-05	0	5.96706e-05	0.0052337	0.000329503	0.000437324	0	0	0.000143351	0	0.00193631	0.000233134	5.8008e-05	0	0	0.000129174	4.29913e-05	0	0	0	0	0.000171988	0	0.00221179	0.000437107	0	0	0	0	0	0.00014662	0	0	0	0
d__Bacteria;p__Firmicutes;c__Bacilli;o__Lactobacillales;f__Streptococcaceae	0.000381585	0.00024877	0.000744452	0.0162029	0.00151437	0.000599928	0.000147981	0.00229214	0.00382388	0.000461122	0.00105501	0.00113803	0.00196052	0.00279365	0.000229189	0.000256652	0.000318243	0.0132204	0.000308909	0.00196796	0	0.000163016	0.0062537	0.000156611	0.000649859	0.00566694	0.007222	0.000938086	0.00172887	0.000387522	0.000838331	0.00056055	0	0.000591479	0.00178083	0.000813034	0.00721823	0.00519094	0.167412	0.139978	0.000869565	0.0134438	0.000447219	0.000871679	0.00135217	0.00647897	0.00067453	0.000333228	0.000126326
d__Bacteria;p__Firmicutes;c__Bacilli;o__Lactobacillales;f__unclassified_Lactobacillales	0	0	8.04813e-05	0.000321246	3.32829e-05	0	0	0.000302735	7.35362e-05	3.84268e-05	0	5.78659e-05	0	0	0	0.000128326	0	0.000226895	0	3.97567e-05	0	0	0.000215027	7.83055e-05	0	0.000197267	5.8008e-05	0.000163145	5.23899e-05	0	0	0	0	0	3.5264e-05	6.2541e-05	0.000137371	4.51386e-05	0.00055479	0	0	0	0	8.38153e-05	0.000114038	0.000104711	0	0	0
d__Bacteria;p__Firmicutes;c__Bacilli;o__Lactobacillales;f__unidentified_Lactobacillales	0	0	0	0	0	0	0	0	0	0	0	0	0	0	0	0	0	0	0	0	0	0	0	0	0	0	0	0	0	0	0	0	0	0	0	0	0	0	0	0	0	0	0	0	0	0	0	0	0
d__Bacteria;p__Firmicutes;c__Bacilli;o__Turicibacterales;f__Turicibacteraceae	0	0.000114817	0.000945655	0.000120467	0.000149773	0	0.000665914	0.00010812	0.00086405	0	0.00154484	0.000212175	0.000911868	0.00123323	0	0.00104799	0.000755828	0.00166389	0	0.000198783	0.000896404	0.00020377	0.00175605	0.00264281	0.00087532	0.0002152	0.00172574	0.000421459	0.00305607	8.6116e-05	0.000128974	0.000107798	0.000865375	0.000496079	0.0320374	0.000109447	0	6.01848e-05	0	0	0	6.32651e-05	0.000223609	0	0.00014662	0	7.29222e-05	3.33228e-05	0
d__Bacteria;p__Firmicutes;c__Bacilli;o__unclassified_Bacilli;f__unclassified_Bacilli	0	0	0	2.00779e-05	0	3.99952e-05	0	0	0	0	0	0.000212175	0	0	0	0.000128326	0	6.05052e-05	4.11879e-05	1.98783e-05	0	0	0	0	0	0	2.9004e-05	0	0	8.6116e-05	0	4.31192e-05	0	3.81599e-05	0	0	6.24415e-05	3.00924e-05	0	0	0	1.58163e-05	0	0	3.25823e-05	0	0	0	0
d__Bacteria;p__Firmicutes;c__Clostridia;o__Clostridiales;f__Christensenellaceae	0	0.00133953	0.00116698	0.0241537	0	0.00519938	0.000184976	0.00160017	0.00191194	0.00144101	0.000452148	0.00420492	0.0640131	0.0216948	0.00736678	0.00521858	0.00375925	0.00369082	0.0250628	0.0019282	0.00503209	0.00148752	0.00016127	0.00411104	0.011724	0.000896668	0.000174024	0.000326291	0.00106526	0	0	0.0261087	0.0184286	0.000801358	0	0	0	9.02772e-05	0	0.000443192	0	0	0.000186341	0	0	0	0.0014949	0	0
d__Bacteria;p__Firmicutes;c__Clostridia;o__Clostridiales;f__Clostridiaceae	0.0143094	0.00899401	0.0116295	0.0043569	0.00973523	0.00613926	0.0122269	0.0219051	0.0234213	0.00328549	0.0128862	0.00705964	0.0122418	0.0318375	0.00990423	0.0133031	0.00920917	0.0178642	0.00142098	0.00159027	0.0103698	0.0087621	0.00981956	0.00916174	0.00441639	0.000699401	0.116422	0.00319493	0.0401306	0.0200435	0.00713656	0.00286743	0.0146524	0.0197287	0.285357	0.00791144	0.00051202	0.00102314	0.00179886	0.00691379	0	0	0.00109941	0.0160087	0.00122184	0.00128271	7.29222e-05	0.000366551	0.000195232
d__Bacteria;p__Firmicutes;c__Clostridia;o__Clostridiales;f__Dehalobacteriaceae	0	0.000210498	6.0361e-05	0.000120467	0	0	0	0.000237864	0.000386065	7.68536e-05	0	0.000192886	0.00243925	0.000729872	0	0.000171101	0	0	0.000288315	0	0.000855659	8.15079e-05	0	0.000195764	0.00127319	5.38001e-05	2.9004e-05	0.000258314	0	0	0	0.000280275	0.00178975	0	0	0	0	4.51386e-05	0	0	0	0	0	0	0	0	0	0	0
d__Bacteria;p__Firmicutes;c__Clostridia;o__Clostridiales;f__Eubacteriaceae	0	0	0	0	0	0	0	0	0	0	0	0	0	0	0	0	0	0	0	0	0	0	5.37567e-05	0	0	0	0	0	0	0	0	0	0	0	0	3.12705e-05	0	0	0	0	0	0	0	0	0	0	0	0	0
d__Bacteria;p__Firmicutes;c__Clostridia;o__Clostridiales;f__Lachnospiraceae	0.305688	0.176512	0.16563	0.341605	0.157328	0.237711	0.173452	0.271316	0.182793	0.0740485	0.136021	0.240992	0.232732	0.148441	0.562004	0.162439	0.13587	0.235033	0.0896248	0.103586	0.157136	0.421763	0.0918164	0.104988	0.0329571	0.139504	0.0450142	0.168951	0.116515	0.266486	0.119838	0.0620917	0.0714328	0.229093	0.1796	0.207777	0.187287	0.00197105	0.365001	0.225585	0.0757932	0.0266504	0.0531445	0.133819	0.0446378	0.045379	0.0898766	0.299155	0.0541596
d__Bacteria;p__Firmicutes;c__Clostridia;o__Clostridiales;f__Peptococcaceae	0	0	0	0.000160623	0	0	7.39905e-05	0	0.00229801	0.000134494	0.000320271	3.85773e-05	0.00120823	0	0.000949497	0.00213876	5.96706e-05	0	0	0	0	8.15079e-05	0	1.95764e-05	5.30497e-05	0.00213407	0	0	0	0	8.59827e-05	0.000323394	0.000196676	5.72399e-05	0	9.38116e-05	0.000174836	0.0001956	0.000790155	0	0	0	0	0	0	0	0	0	0
d__Bacteria;p__Firmicutes;c__Clostridia;o__Clostridiales;f__Peptostreptococcaceae	0.00099212	0.00499455	0.00899378	0.00447737	0.0179228	0.00543935	0.00632619	0.00371932	0.0743451	0.0021519	0.011624	0.00804336	0.00476451	0.00739939	0.00430548	0.00782787	0.0245445	0.014733	0.00360394	0.000437324	0.0060711	0.0023026	0.0106797	0.0053052	0.0188857	0.000681468	0.217458	0.0044865	0.0157344	0.00152856	0.00225705	0.00191881	0.00580195	0.0174963	0.0282818	0.00117264	0.000262254	0.000857633	0.00247134	5.3183e-05	0	0.00012653	0.00508711	0.000134104	8.14558e-05	0.00022251	0.00032815	0	9.18738e-05
d__Bacteria;p__Firmicutes;c__Clostridia;o__Clostridiales;f__Ruminococcaceae	0.527484	0.454523	0.409288	0.369253	0.200396	0.318442	0.651246	0.45086	0.582204	0.278287	0.162792	0.548299	0.343751	0.470541	0.204993	0.456198	0.518577	0.260626	0.345092	0.360335	0.52405	0.292084	0.452363	0.532047	0.0876514	0.0489581	0.069073	0.141447	0.301626	0.458115	0.693063	0.332859	0.553879	0.558471	0.310412	0.0424966	0.0722947	0.00526617	0.141656	0.515786	0.362609	0.813842	0.709159	0.555276	0.369418	0.625856	0.415565	0.415535	0.00172263
d__Bacteria;p__Firmicutes;c__Clostridia;o__Clostridiales;f__Symbiobacteriaceae	0	0	0	0	0	0	0	0	0	0	0	0	0	0	0	0	0	0	0	0	0	0	0	0	0	0	0	0	0	0.000150703	0.00015047	0.00140138	0.000550693	0.00022896	7.05281e-05	0.000234529	0.000199813	0.000270831	0.000504354	0	0	0.00012653	0	0	0	0	0	0	0
d__Bacteria;p__Firmicutes;c__Clostridia;o__Clostridiales;f__Veillonellaceae	0.0199569	0.0771763	0.213638	0.0809943	0.00822087	0.00311963	0.0023492	0.0428371	0.0113981	0.0428267	0.0507347	0.0710208	0.00729494	0.00364936	0.00663011	0.0947258	0.0649614	0.179791	0.0201203	0.0550431	0.0751757	0.0326643	0.00605659	0.0307545	0.00647206	0.0217173	0.00501769	0.559317	0.0554459	0.0910461	0.00816835	0.135049	0.0101288	0.00534239	0.000899233	0.000156353	0.0230159	0.00121874	0.0346996	0.00180822	0.000423032	0.00287856	0.018131	0.173984	0.010687	0.00183244	0.0502434	0.0109799	0.0274703
d__Bacteria;p__Firmicutes;c__Clostridia;o__Clostridiales;f__[Acidaminobacteraceae]	0	0	0	0	0	0	0	0	0	0	0	0	0	0	0	0	0	0	0	0	0	0	0	0	0	0	0	0	0	0	0	0	0	0	0	0	0	0	0	0	0	0	0	0	0	0	0	0	0
d__Bacteria;p__Firmicutes;c__Clostridia;o__Clostridiales;f__[Mogibacteriaceae]	0.000152634	0.00202844	0.00173035	0.00409589	0.000416036	0.00467944	0.000462441	0.0020759	0.000330913	0.00113359	0.000452148	0.00181313	0.00718096	0.00583898	0.000703937	0.00100522	0.000537036	0.00101346	0.00685778	0.000775255	0.00647856	0.0013245	0.00118265	0.00113543	0.00580894	0.0029052	0.00107315	0.000353482	0.00150184	0.000882689	0.000537392	0.0020266	0.0149277	0.00339623	0.000458433	0	0	7.5231e-05	0.00018493	0.000797745	0	0	0	0	8.14558e-05	0	0.000802144	0.00493177	0
d__Bacteria;p__Firmicutes;c__Clostridia;o__Clostridiales;f__[Tissierellaceae]	0	0	0	0	0.00143116	0.00199976	0	0	0	0	0	0	0	0	0	0	0	4.53789e-05	0	0	0	0	0.000430054	0	6.63121e-05	0	0.000754104	0	0.000349266	0	0	0.000733027	0	3.81599e-05	0.000705281	0	0	0	0	0.000283643	0	7.90814e-05	0	0	0	0.000143977	0	0	0
d__Bacteria;p__Firmicutes;c__Clostridia;o__Clostridiales;f__unclassified_Clostridiales	0.00745998	0.00840079	0.0147683	0.0127093	0.00577458	0.00541935	0.00832393	0.00864958	0.0124092	0.0195977	0.00299548	0.0123061	0.0275384	0.0113759	0.0117869	0.0100736	0.00570849	0.00414461	0.00642531	0.00326005	0.0114495	0.00957718	0.00560862	0.00781097	0.00385937	0.00401707	0.0160827	0.00365718	0.00600737	0.00826713	0.00928613	0.0054977	0.0307208	0.0113717	0.0132769	0.00290816	0.000262254	0	0.00252177	0.00446737	0.00166863	0.00139183	0.0046958	0.00321851	0.00070052	0.00373032	0.00235174	0.00343225	0.00497267
d__Bacteria;p__Firmicutes;c__Clostridia;o__Clostridiales;f__unidentified_Clostridiales	0.0029382	0.0689477	0.0258144	0.0374854	0.00356127	0.0456145	0.0517563	0.0176452	0.0225205	0.0296463	0.0149774	0.0430522	0.164934	0.0800594	0.0648441	0.0469245	0.0176824	0.0278475	0.391223	0.0183676	0.0785983	0.0865614	0.00519648	0.00802631	0.0335407	0.0218966	0.00239283	0.0103733	0.066832	0.010743	0.00636272	0.0187784	0.108683	0.0567057	0.00211584	0.00436224	0.00186076	0.000541663	0.00183249	0.00641742	0.00202115	0.000316326	0.00708097	0.00444221	0.000912305	0.00113873	0.0185222	0.0430864	0.00163076
d__Bacteria;p__Firmicutes;c__Clostridia;o__MBA08;f__unidentified_MBA08	0	0	0	0	0	0	0	0	0	0	0	0	0	0	0	0	0	0	0	0	0	0	0	0	0	0	0	0	0	0	0	0	0	0	0	0	0	0	0	0	0	0.000189795	0	0	0	0	0	0	0
d__Bacteria;p__Firmicutes;c__Clostridia;o__SHA-98;f__unidentified_SHA-98	0	0	0	0	0	0	0	0	0	0	0	0	0	0	0	0	0	0	0	0	0	0.000122262	0	0	0	0.000125534	0	0	0	0	0	0	0.000295014	0	0	0	0	0	0	0	0	0	0	0	0	0	0	0	0
d__Bacteria;p__Firmicutes;c__Clostridia;o__unclassified_Clostridia;f__unclassified_Clostridia	0	0	0	6.02337e-05	0	0	0	0	0	0	0	0	0	0	0	0	0	0	0	0	0	0	0	0	0	0	0	0	0	0	0	0	0	0	0	0	0	0	5.04354e-05	0	0	0	0	0	0	0	0	0	0
d__Bacteria;p__Firmicutes;c__Erysipelotrichi;o__Erysipelotrichales;f__Erysipelotrichaceae	0.010837	0.00451614	0.00229372	0.00556158	0.00362783	0.00743911	0.0330553	0.00570873	0.0238625	3.84268e-05	0.0215147	0.00306689	0.024666	0.00644301	0.0115904	0.0062238	0.00722014	0.0371351	0.00356275	0.00930307	0.00470612	0.00352522	0.00127224	0.00160526	0.00306362	0.00104013	0.0136609	0.00471762	0.000488972	0.00600659	0.00735152	0.00340642	0.00721802	0.0258915	0.00855153	0.00229838	0.0157852	0.0492311	0.00897751	0.0277083	0.000164512	0.000395407	0.00352185	0.0175677	0.00213414	0.00238217	0.0202359	0.0172779	0.00362901
d__Bacteria;p__Firmicutes;c__unclassified_Firmicutes;o__unclassified_Firmicutes;f__unclassified_Firmicutes	3.81585e-05	5.74086e-05	0.000845053	0.000943661	0.000515884	0	0.000147981	0.000194616	0	0	0.000131876	0.00111874	4.55934e-05	0.00100672	0.000278301	0.000128326	0	0.00040841	0	0.00170954	0	0	3.58378e-05	3.91527e-05	2.65248e-05	3.58667e-05	0.00114566	0.000135955	0.000192096	8.6116e-05	0	0.000172477	0	0	0.000246848	0.000859939	3.74649e-05	3.00924e-05	5.04354e-05	0	0	0.000284693	0	0.000184394	0	0	0	0	0
d__Bacteria;p__Fusobacteria;c__Fusobacteriia;o__Fusobacteriales;f__Fusobacteriaceae	0	0	0	0	0.00023298	0	0	0	0	0	0	0	0	0	0	0	0	0	0	0	0	0.000122262	7.16756e-05	0	0.000238724	0	0	0	0	0	0	0	0	0	0.000123424	0	0	0	8.4059e-05	0	0	0	5.59024e-05	0	3.25823e-05	0	0	0	2.29684e-05
d__Bacteria;p__Fusobacteria;c__Fusobacteriia;o__Fusobacteriales;f__Leptotrichiaceae	0	0	0	0	0	0	0	0	0	0	0	0	0	0	0	0	0	0	0	0	0	0	0	0	0	0	0	0	0	0	0	0	0	0	0	3.12705e-05	0	0	0	0	0	0	0	0	0	0	0	0	0
d__Bacteria;p__Gemmatimonadetes;c__Gemm-1;o__unidentified_Gemm-1;f__unidentified_Gemm-1	0.000171713	0.000210498	0.000241444	0	4.99243e-05	0	0	0	0	0	0	0	0	0	0	0	0	0	0	0	0	0	0	0	0	0	0	0	0	0	0	0	0	0	0	0	0	0	0	0	0	0	0	0	0	0	0	0	0
d__Bacteria;p__Gemmatimonadetes;c__Gemm-2;o__unidentified_Gemm-2;f__unidentified_Gemm-2	0	0	0	0	0	0	0	0	0	0	0	0	0	0	0	0	0	0	0	0	0	0	0	0	0	0	0	0	0	0	0	0	0	0	0	0	0	0	0	0	0	0	0	0	4.88735e-05	0	0	0	0
d__Bacteria;p__Gemmatimonadetes;c__Gemm-3;o__unidentified_Gemm-3;f__unidentified_Gemm-3	0	0	0	0	0	0	0	0	0	0	0	0	0	0	0	0	0	0	0	0	0	0	0	0	0	0	2.9004e-05	0	0	0	0	0	0	0	0	0	0	0	0	0	4.70035e-05	0	0	0	0	0	0	0	0
d__Bacteria;p__Gemmatimonadetes;c__Gemmatimonadetes;o__N1423WL;f__unidentified_N1423WL	0	3.82724e-05	0	0	0	0	0	0	0	0	0	0	0	0	0	0	0	0	0	0	0	0	0	0	0	0	0	0	0	0	0	0	0	0	0	0	0	0	0	0	0	0	0	0	0	0	0	0	0
d__Bacteria;p__Gemmatimonadetes;c__Gemmatimonadetes;o__unclassified_Gemmatimonadetes;f__unclassified_Gemmatimonadetes	0	0	0	0	0	0	0	0	0	0	0	0	0	0	0	0	0	0	0	0	0	0	0	0	0	0	0	0	0	0	0	0	0	0	0	0	0	0	0	0	0	0	0	0	0	0	0	0	0
d__Bacteria;p__Gemmatimonadetes;c__Gemmatimonadetes;o__unidentified_Gemmatimonadetes;f__unidentified_Gemmatimonadetes	0	0.000133953	0	0	0	0	0	0	0	0	0	0	0	0	0	0	0	0	0	0	0	0	0	0	0	0	4.3506e-05	0	0	0	0	0	0	0	0	0	0	0	0	0	0	0	0	0	0	0	0	0	0
d__Bacteria;p__Gemmatimonadetes;c__unidentified_Gemmatimonadetes;o__unidentified_Gemmatimonadetes;f__unidentified_Gemmatimonadetes	0	0	4.02406e-05	0	0	0	0	0	0	0	0	0	0	0	0	0	0	0	0	0	0	0	0	0	0	0	0	0	0	0	0	0	0	0	0	0	0	0	0	0	4.70035e-05	0	0	0	0	0	0	0	0
d__Bacteria;p__Lentisphaerae;c__[Lentisphaeria];o__Victivallales;f__Victivallaceae	0	0	4.02406e-05	0	0	0	0	0	0	0	0	0	0	0	0	0	3.97804e-05	0	0	0	0	0	0	0	0	0	0	0	0	0	0	8.62385e-05	5.90029e-05	0	0	0	0	0	0	0	0	0	0	0	0	0	0	0.000133291	0
d__Bacteria;p__Nitrospirae;c__Nitrospira;o__Nitrospirales;f__0319-6A21	0	0	0.000120722	0	0	0	0	0	0	0	0	0	0	0	0	0	0	0	0	0	0	0	0	0	0	0	0	0	0	0	0	0	0	0	0	0	0	0	0	0	0	0	0	6.70522e-05	8.14558e-05	0	0	0	0
d__Bacteria;p__Nitrospirae;c__Nitrospira;o__Nitrospirales;f__Nitrospiraceae	0	0	0	0	0	0	0	0	0	0	0	0	0	0	0	0	0	0	0	0	0	0	0	0	0	0	0	0	0	0	0	0	0	0	0	0	0	3.00924e-05	0	0	0	0	9.31706e-05	0	0	0	0	0	0
d__Bacteria;p__Nitrospirae;c__Nitrospira;o__Nitrospirales;f__[Thermodesulfovibrionaceae]	0	0	0	0	0	0	0	0	0	0	0	0	0	0	0	0	0	0	0	0	0	0	0	0	0	0	0	0	0	0	0	0	0	0	0	0	0	0	0	0	0	0	0	0	0	0	0	0	0
d__Bacteria;p__Planctomycetes;c__Phycisphaerae;o__Phycisphaerales;f__unidentified_Phycisphaerales	0	0	0	0	0	0	0	0	0	0	0	0	0	0	0	0	0	0	0	0	0	0	0	0	0	0	0	0	0	0	0	0	5.90029e-05	0	0	0	0	0	0	0	0	0	0	0	0	0	0	0	0
d__Bacteria;p__Planctomycetes;c__Pla3;o__unidentified_Pla3;f__unidentified_Pla3	0	0	0	0	0	0	0	0	0	0	0	0	0	0	0	0	0	0	0	0	0	0	0	0	0	0	0	0	0	0	0	0	0	0	0	0	0	3.00924e-05	0	0	0	0	0	0	0	0	0	0	0
d__Bacteria;p__Planctomycetes;c__Planctomycetia;o__Gemmatales;f__Gemmataceae	0	0	0	0	0	0	0	0	0	0	0	0	0	0	0	0	0	0	0	0	0	0	0	0	0	0	0	0	0	0	0	0	0	0	0	0	0	0	0	0	0	0	0	0	0	0	0	0	0
d__Bacteria;p__Planctomycetes;c__Planctomycetia;o__Gemmatales;f__Isosphaeraceae	0	0	0	0	0	0	0	0	0	0	0	0	0	0	0	0	0	0	0	0	0	0	0	0	0	0	0	0	0	0	0	0	0	0	0	0	0	0	0	0	0	0	0	0	0	0	0	0	0
d__Bacteria;p__Proteobacteria;c__Alphaproteobacteria;o__BD7-3;f__unidentified_BD7-3	0	0	0	0	0	0	0	0	0	0	0	0	0	0	0	0	0	0	0	0	0	0	0	0	0	0	0	0	0	0	0	0	0	0	0	4.69058e-05	0	0	0	0	0	0	0	0	0	0	0	0	0
d__Bacteria;p__Proteobacteria;c__Alphaproteobacteria;o__Caulobacterales;f__Caulobacteraceae	0	0	0	0	0	0	0	6.48719e-05	0	3.84268e-05	0	0	0	0	0	0	0	0	0	0	0	0	0	0	0	0	0	0	0	0	0	0	0	0	0.000141056	0	0	0	0	0	0	0	0	0	0	0	0	0	0
d__Bacteria;p__Proteobacteria;c__Alphaproteobacteria;o__Ellin329;f__unidentified_Ellin329	0	0	0	0	0	0	0	0	0	0	0	0	0	0	0	0	0	0	0	0	0	0	0	0	0	0	4.3506e-05	0	0	0	0	0	0	0	0	0	0	0	0	0	0	0	0	0	0	0	0	0	0
d__Bacteria;p__Proteobacteria;c__Alphaproteobacteria;o__RF32;f__unidentified_RF32	0	0.000459269	0	0	0	0.000119986	0	0	0	5.76402e-05	0	0	0	0	0.00175166	0.000213876	0	0	0	0	0	8.15079e-05	0	0	0	0	0	0	6.98531e-05	0	0	0	0	0	0	0	0	0	0	0	0	0	0	0	0	0	0	0	0
d__Bacteria;p__Proteobacteria;c__Alphaproteobacteria;o__Rhizobiales;f__Beijerinckiaceae	0	0	0	0	0	0	0	0	0	0	0	0	0	0	0	0	0	0	0	0	0	0	0	0	0	0	0	0	0	0	0	0	0	0	0	0	0	0	0	0	0.000117509	0	0	0	0	0	0	0	0
d__Bacteria;p__Proteobacteria;c__Alphaproteobacteria;o__Rhizobiales;f__Bradyrhizobiaceae	0	0.000459269	0.000563369	0.000401558	0.00023298	0.000359957	0.000184976	0	0.000496369	0.000288201	0.000282592	0.000270041	0.00034195	0.000302016	0.000311042	0.000427753	0.000437585	0.000317652	0.000370691	0.000377689	0.000488948	0.000366786	0	0.000313222	0.000172412	0	0	0.000163145	0.000279413	0.00021529	0.000214957	0.000237156	0.000157341	0.000286199	0.000370272	0	0.000249766	0	0.000218554	8.86383e-05	0.000352526	0	0	0	0	0.000248688	0.00032815	0	0.000172263
d__Bacteria;p__Proteobacteria;c__Alphaproteobacteria;o__Rhizobiales;f__Brucellaceae	0	0	0	0	0	0	0	0	0	0	0	0	0.000296357	0	0	0	0	0	0	0	0	0	0	0	0	0	0	0	0	0	0	0	0	0	0	0	0	0	0	0	0	0	0	0	0	0	0	0	0
d__Bacteria;p__Proteobacteria;c__Alphaproteobacteria;o__Rhizobiales;f__Hyphomicrobiaceae	0	0	0.000120722	0	0	0	0	0.000129744	0	0	0	0	0	0	0	0	0	0	0	0	0	0	0	0	0	0	0	0	0	0	0	0	0	0.00011448	0.000158688	0	2.49766e-05	0	0	0	7.05053e-05	0	0	0.000117341	0	2.61777e-05	0	0	0
d__Bacteria;p__Proteobacteria;c__Alphaproteobacteria;o__Rhizobiales;f__Methylobacteriaceae	0	0	0	0	0	0	0	0	0	0	0	0	0	0	0	0	0	0	0	0	0	0	0	0	0	0	0	0	0	0	4.29913e-05	0	0	0	0	0.000109447	0	0	0	0	0	0	0	0	0	0	0	0	0
d__Bacteria;p__Proteobacteria;c__Alphaproteobacteria;o__Rhizobiales;f__Methylocystaceae	0	0	0	0	0	0	0	0	0	0	0	0	0	0	0	0	0	0	0	0	0	0	0	0	5.30497e-05	0	0	0	0	0	0	0	0	0	0	0	0	0	0	0	0	0	0	0	0	0	0	0	0
d__Bacteria;p__Proteobacteria;c__Alphaproteobacteria;o__Rhizobiales;f__Phyllobacteriaceae	0	0	0	0	0	0	0	0	0	0	0	0	0	0	0	0	0	0	0	0	0	0	0	0	0	0	0	0	0	0	0	0	0	0	0	0	0	0	0	0	0	0	0	0	0	0	0	0	0
d__Bacteria;p__Proteobacteria;c__Alphaproteobacteria;o__Rhizobiales;f__Rhizobiaceae	0	0	0	0	4.99243e-05	0	0	0	0	0	0	0	0	0	0	0	0	0	0.000144158	0	0	0	0	0	0	0	0	0	0	0.000236819	0	0	0.000196676	0	0	0	0	0	0	0	0	0.000142347	0	0	0	0	0	0	0
d__Bacteria;p__Proteobacteria;c__Alphaproteobacteria;o__Rhizobiales;f__Xanthobacteraceae	0	0	0	0	0	0	0	0	0	0	0	0	0	0	0	0	0	0	0	0	0	0	0	0	0	0	0	4.07864e-05	0	0	0	0	0	0	0	0	0	0	0	0	0	0	0	0	0	0	0	0	0
d__Bacteria;p__Proteobacteria;c__Alphaproteobacteria;o__Rhizobiales;f__unclassified_Rhizobiales	0	0	0	0	0	0	0	0	0	0	0	0	0	0	0	0	0	0	0	0	0	0	0	0	0	0	0	0	0	0	0	0	0	0	0	0	0	0	0	0	0	0	0.000111805	0	0	0	0	0	0
d__Bacteria;p__Proteobacteria;c__Alphaproteobacteria;o__Rhizobiales;f__unidentified_Rhizobiales	0	0	0	0	3.32829e-05	0	0	0	0	0	0	0	0	0	0	0	0	0	0	0	0	0	0	0	0	0	0	0	0	0	0	0	0	0	0	0	0	0	0	0	0	0	0	0	0	0	0	0	0
d__Bacteria;p__Proteobacteria;c__Alphaproteobacteria;o__Rhodobacterales;f__Hyphomonadaceae	0	0	0	0	0	0	0	0	0	0	0	0	0	0	0	0	0	0	0	0	0	0	0	0	0	0	0	0	0	0	0	0	0	0	0	0	0	0	0	0	0	0	0	0	0	0	0	0	0
d__Bacteria;p__Proteobacteria;c__Alphaproteobacteria;o__Rhodobacterales;f__Rhodobacteraceae	0	0	6.0361e-05	0	0	0	0	0	0	0	0	0	0	0	0	0	0	0	0	0	0	0	0	0	5.30497e-05	0.0001614	0	0	0	0	0	0	0	0	0	0	0	0.000707171	0.000453919	0	0	0	0	0.000167631	0	0	0	0	0
d__Bacteria;p__Proteobacteria;c__Alphaproteobacteria;o__Rhodospirillales;f__Acetobacteraceae	0	0	0	0	0	0	0	0	0	0	0	0	0	0	0	0	0	0	0	0	0	0	0	0	0	0	0	0	0	0	0	0	0	0	0	0	0.000674368	7.5231e-05	0	0	0	0	0	0	0	0	0	0	0
d__Bacteria;p__Proteobacteria;c__Alphaproteobacteria;o__Rhodospirillales;f__Rhodospirillaceae	0	0.000133953	0.000120722	0	8.32071e-05	0	0	0	0	0	5.65185e-05	0	0	0	0	0	0	0	0	0	0	0	0	0	0	0	0	0	0	0	0	0	0	0	0	6.2541e-05	0	0	0	0	0	0	0	0	0	3.92665e-05	3.64611e-05	0	0
d__Bacteria;p__Proteobacteria;c__Alphaproteobacteria;o__Rhodospirillales;f__unidentified_Rhodospirillales	0	0	0	0	0	0	0	0	0	0	0	0	0	0	0	0	0	0	0	0	0	0	0	0	0	0	0	0	0	0	0	0	0	0	0	0	0	0	0	0	0	0	0	0	0	0	0	0	0
d__Bacteria;p__Proteobacteria;c__Alphaproteobacteria;o__Rickettsiales;f__mitochondria	0	0	0	0	0	0	0	0	0	0	0	0	0	0	0	0	0	4.53789e-05	0	0	0	0	0	0	0	0	0	0	0	0	0	0	0	0	0	0	0	0	0	0.000106366	0	0	0	0	0	0	0	0	0
d__Bacteria;p__Proteobacteria;c__Alphaproteobacteria;o__Rickettsiales;f__unidentified_Rickettsiales	0	0	0	0	0	0	0	0	0	0	0	0	0	0	0	0	0	0	0	0	0	0	0	0	0	0	0	0	0	0	0	0	0	0	0	0	0	0	0	0	0	0	0	0	0	0	0	0	0
d__Bacteria;p__Proteobacteria;c__Alphaproteobacteria;o__Sphingomonadales;f__Sphingomonadaceae	0.000114475	0.000191362	0	0.00010039	9.98486e-05	0	0	0	0	0	0	0	0	0	0	0.000791342	0.000875169	0.000741189	0.000453066	0.000417445	0.000305592	0.000733571	0.000430054	0.000763478	0.000251986	0.000466267	0.00036255	0.000394268	0.000331802	0.000538225	0.000429913	0.000172477	0.00041302	0	7.05281e-05	0	0.000174836	3.00924e-05	0	0	0	0	0	0	0	0	0.000182305	0	8.03895e-05
d__Bacteria;p__Proteobacteria;c__Alphaproteobacteria;o__unclassified_Alphaproteobacteria;f__unclassified_Alphaproteobacteria	0	3.82724e-05	0	0	0	0	0	0	0	0	0	0	0	0	0	0	0	0	0	0	0	0	0	0	0	0	0	0	0	0	0	0	0	0	0	0	0	0	0	0	0	3.16326e-05	5.59024e-05	0	0	2.61777e-05	0	0	0
d__Bacteria;p__Proteobacteria;c__Alphaproteobacteria;o__unidentified_Alphaproteobacteria;f__unidentified_Alphaproteobacteria	0	0	0	0	0	0	0	0	0	0	0	0	0	0	0	0	0	0	0	0	0	0	0	0	0	0	0	0	0	0	0	0.000237156	0.000216344	0.00017172	0	0	0	0	0	0	0	0	0	0	0	0	0	0	0
d__Bacteria;p__Proteobacteria;c__Betaproteobacteria;o__ASSO-13;f__unidentified_ASSO-13	0	0	0	0	0	0	0	0	0	0	0	0	0	0	0	0	0	0	0	0	0	0	0	0	0	0	0	0	6.98531e-05	0	0	0	0.00041302	0	8.81601e-05	0	0	0	0.000100871	0.000212732	0	0	0	0	0	0	0	0	0
d__Bacteria;p__Proteobacteria;c__Betaproteobacteria;o__Burkholderiales;f__Alcaligenaceae	0.00885277	5.74086e-05	0.000221324	0.00178693	0	0	3.69952e-05	0.00172992	7.35362e-05	0.00226718	0	0.00125376	0	0.00012584	0.000392895	0.000235264	0.000238682	0.000484042	0.00010297	0.00011927	0.000305592	0.000122262	0.00032254	0.00450256	0	0.00520067	0.000377052	9.51682e-05	0.00206067	0.000409051	0.000580383	0.000474312	7.86705e-05	0.000400679	0.0125011	0	0	0.00364118	0	0.00030137	0.000705053	3.16326e-05	0.00519892	0	0.000342114	0	0.000820374	0.00348223	0
d__Bacteria;p__Proteobacteria;c__Betaproteobacteria;o__Burkholderiales;f__Burkholderiaceae	0	0	0	0	0	0	0	0	0	0	0	0	0.000159577	0.000302016	0.000180077	0.000256652	0	0	4.11879e-05	0	0	0	0	0	0	0	0	0.000190336	0	0	0.00015047	0	0	0	0.000123424	0	3.74649e-05	0	0	0	0.000658049	0	0	0	0	0	0	0	0
d__Bacteria;p__Proteobacteria;c__Betaproteobacteria;o__Burkholderiales;f__Comamonadaceae	0	0	0	0	0	0	0.000129483	6.48719e-05	0.000202224	0	0	0	0	0	0	0	0	0	0.000432473	9.93917e-05	0	0	0	0	0.000159149	0.0001076	0.000101514	0	0	0	0	0.000237156	0	0.00020988	0.0044609	0.000140717	0	0.000180554	0.000319424	0	0.000141011	0	0	0	0	0	0	0	0
d__Bacteria;p__Proteobacteria;c__Betaproteobacteria;o__Burkholderiales;f__Oxalobacteraceae	0	3.82724e-05	0.000462767	0.000441714	0	0.000119986	7.39905e-05	0.000497351	0.000220609	0.000172921	0	0	0	0.000176176	3.27413e-05	0.000149713	0.000258573	9.07578e-05	0.000226533	0	0.000264847	2.0377e-05	7.16756e-05	0.000371951	0.000212199	0	0	5.43818e-05	6.98531e-05	0.000236819	0	0.000172477	0.000236011	0.000305279	5.28961e-05	0	0.000212301	9.02772e-05	0.000100871	0	0	0	0	0	0	0	0	0.000149953	0
d__Bacteria;p__Proteobacteria;c__Betaproteobacteria;o__Burkholderiales;f__unclassified_Burkholderiales	0	0	0	0	0	0	0	0.000259488	0	0	0	0	0	0	0	0	7.95608e-05	9.07578e-05	4.11879e-05	0	8.14913e-05	0	0.000143351	0.000371951	5.30497e-05	1.79334e-05	0	4.07864e-05	3.49266e-05	0	0	0	9.83381e-05	7.63199e-05	0	0	0	0	0	0	0	0	3.72682e-05	0	0	0	0	0	0
d__Bacteria;p__Proteobacteria;c__Betaproteobacteria;o__Ellin6067;f__unidentified_Ellin6067	0	0	0	0	0	0	0	0	0	0	0	0	0	0	0	0	0	0	0	0	0	0	0	0	0	0	0	0	3.49266e-05	0	0	0	0	0	0	0	0	0	0	0	0	0	0	0	0	0	0	0	0
d__Bacteria;p__Proteobacteria;c__Betaproteobacteria;o__Hydrogenophilales;f__Hydrogenophilaceae	0	0	0	0	0	0	0	0	0	0	0	0	0	0	0	0	0	0	0	0	0	0	0	0	0	0	0	0	0	0	0	0	0	0	0	0	0	0	0	0	0	0	0	0	0	0	0	0	0
d__Bacteria;p__Proteobacteria;c__Betaproteobacteria;o__IS-44;f__unidentified_IS-44	0	0	0	0	0	0	0	0	0	0	0	0	0	0	0	0	0	0	0	0	0	0	0	0	0	0	0	0	0	0	0	0	0	0	0	0	0	0	0	0	0	0	0	0	0	0	9.11527e-05	4.99842e-05	0
d__Bacteria;p__Proteobacteria;c__Betaproteobacteria;o__MND1;f__unidentified_MND1	0	0.000172226	0	0	0	0	0	0	0	0	0	0	0	0	0	0	0	0	0	0	0	0	0	0	0	0	0	0	8.73164e-05	0.000107645	0	0	0	0	0	0	0	0	0	0	0	0	3.72682e-05	0	0	0	0	0	0
d__Bacteria;p__Proteobacteria;c__Betaproteobacteria;o__Methylophilales;f__Methylophilaceae	0	0	0	0	0	0	0	0	0	0	0	0	0	0	0	0	0	0	0	0	0	0	0	0	0	0	0	0	0	0	0	0	0	0	0	0	6.24415e-05	0	0	0	0	0	0	0	0	0	0	0	0
d__Bacteria;p__Proteobacteria;c__Betaproteobacteria;o__Methylophilales;f__unidentified_Methylophilales	0	0	0	0	0	0	0	0	0	0	0	0	0	0	0	0	0	0	0	0	0	0	0	0	0	0	0	0	0	0	0	0	0	0	0	0	0	0	0	0	0	0	0	0	0	0	0	0	0
d__Bacteria;p__Proteobacteria;c__Betaproteobacteria;o__Nitrosomonadales;f__Nitrosomonadaceae	0	5.74086e-05	0.000181083	0	0	0	0	0	0	0	0	0	0	0	0	0	0	0	0	0	0	0	0	0	0	0	0	0	0	0	0	0	0	0	0	3.12705e-05	0	0	0	0	0	0	0	0	0	0	0	0	0
d__Bacteria;p__Proteobacteria;c__Betaproteobacteria;o__Rhodocyclales;f__Rhodocyclaceae	0	0	0	0	0	0	0	0	0	0	0	0	0	0	0	0	0	0	0	0	0	0	0	0	0	0	0	0	0	0	0	0	0	0	3.5264e-05	0	0	0	0	0	0	0	0	0	0	0	0	0	0
d__Bacteria;p__Proteobacteria;c__Betaproteobacteria;o__SC-I-84;f__unidentified_SC-I-84	0	0	0	0	0	0	0	6.48719e-05	0	0	0	0	0	0	0	0	0	0	0	0	0	0	0	0	0	0	0	0	0	0	0	0	0	0	0	0	0	0	0	0	0	0	0	0	0	0	0	0	0
d__Bacteria;p__Proteobacteria;c__Betaproteobacteria;o__unclassified_Betaproteobacteria;f__unclassified_Betaproteobacteria	0	1.91362e-05	0	0	0	0	0	0	0	0	0	0	0	0	0	0	0	0	4.11879e-05	0	0	4.07539e-05	0	0	0	0	0	0	0	0	0	0	0	0	1.7632e-05	9.38116e-05	0	0.000692125	1.68118e-05	0	0	3.16326e-05	0	0	4.88735e-05	0	0	3.33228e-05	0
d__Bacteria;p__Proteobacteria;c__Betaproteobacteria;o__unidentified_Betaproteobacteria;f__unidentified_Betaproteobacteria	0	0	0	0	0	0	0	0	0	0	0	0	0	0	0	0	0	0	0	0	0	0	0	0	0	0	0	0	0	4.3058e-05	0	0	0	0	0	0	0	0	0	0	0	0	0	0	0	0	0	0	0
d__Bacteria;p__Proteobacteria;c__Deltaproteobacteria;o__Desulfovibrionales;f__Desulfovibrionaceae	3.81585e-05	0.00164571	0.00156938	0.00196763	0.0018472	0.000159981	9.24881e-05	0.00112445	0.0199467	0.00194055	0.00135644	0.00391559	0.000410341	0.00123323	0.0094786	0.00100522	0.00535047	0.0283013	0.00988509	0.000735499	0.0247326	0.000978095	0.000125432	0.00193806	0.00115383	0.000233134	0.00094263	0.0141801	0.000436582	0.011152	0	0.0244486	0.00843741	0.00129744	0	4.69058e-05	0	0.00121874	0	0	0.000235018	0.000537753	0.000540389	0	0.00162912	0	0.00822198	0.00444859	3.44527e-05
d__Bacteria;p__Proteobacteria;c__Deltaproteobacteria;o__Desulfuromonadales;f__Geobacteraceae	0	0	0	0	0	0	0	0	0	0	0	0	0	0	0	0	0	0	0	0	0	0	0	0	0	0	0	0	0	0	8.59827e-05	0.000323394	0.000196676	0	0	6.2541e-05	0	0	0	0	0	0	0	0	0	0	0	0	0
d__Bacteria;p__Proteobacteria;c__Deltaproteobacteria;o__MIZ46;f__unidentified_MIZ46	0	0	0	0	0	0	0	0	0	0	0	0	0	0	0	0	0	0	0	0	0	0	0	0	0	0	0	0	0	0	0	0	3.93352e-05	0	0	0	0	0	0	0	0	0	0	0	0	0	0	0	0
d__Bacteria;p__Proteobacteria;c__Deltaproteobacteria;o__Myxococcales;f__Haliangiaceae	0	5.74086e-05	6.0361e-05	0	0	0	0	0	0	0	0	0	0	0	0	0	0	0	0	0	0	0	0	0	0	0	0	0	0	0	0	0	0	0	0	0	0	0	0	0	0	0	0	0	4.88735e-05	0	0	0	0
d__Bacteria;p__Proteobacteria;c__Deltaproteobacteria;o__Myxococcales;f__Myxococcaceae	0	0	0	0	0	0	0	0	0	0	0	0	0	0	0	0	0	0	0	0	0	0	0	0	0	0	0	0	0	0	0	0.000172477	0	0.000438839	0.000423168	9.38116e-05	0.000124883	0.00031597	0.00018493	0	0	0	0	0	0	0	0	0	0
d__Bacteria;p__Proteobacteria;c__Deltaproteobacteria;o__Myxococcales;f__Nannocystaceae	0	0	0	0	0	0	0	0	0	0	0	0	0	0	0	0	0	0	0	0	0	0	0	0	0	0	0	0	0	0	0	0	0	0	0	0	0	0	0	0	0	0	5.59024e-05	0	0	0	0	0	0
d__Bacteria;p__Proteobacteria;c__Deltaproteobacteria;o__Myxococcales;f__OM27	0	0	0	0	0	3.99952e-05	0	0	0	0	0	0	0	0	0	0	0	0	0	0	0	0	0	0	0	0	0	0	0	0	0	0	0	0	0	0	0	0	0	0	4.70035e-05	0	3.72682e-05	0	0	0	0	0	0
d__Bacteria;p__Proteobacteria;c__Deltaproteobacteria;o__Myxococcales;f__unclassified_Myxococcales	0	0	0	0	0	0	0	0	0	0	0	0	0	0	0	0	0	0	0	0	0	0	0	0	0	0	0	0	0	0	0	0	0	0	0	0	0	0	0	0	4.70035e-05	0	0	0	0	0	0	0	0
d__Bacteria;p__Proteobacteria;c__Deltaproteobacteria;o__Myxococcales;f__unidentified_Myxococcales	0	0	0	0	0	0	0	0	0	0	0	0	0	0	0	0	0	0	4.11879e-05	0	0	0	0	0	0	0	0	0	0	0	0	0	0	0	0	0	0	0	0	0	0.000188014	0	0	0	3.25823e-05	6.54442e-05	5.46916e-05	0	0
d__Bacteria;p__Proteobacteria;c__Deltaproteobacteria;o__Syntrophobacterales;f__Syntrophobacteraceae	0	0	0	0	0	0	0	0	0	0	0	0	0	0	0	0	0	0	0	0	0	0	0	0	0	0	0	0	0	0	0	0	0	0	0	0	0	0	0	0	0	0	0	0	0	0	0	0	0
d__Bacteria;p__Proteobacteria;c__Deltaproteobacteria;o__[Entotheonellales];f__[Entotheonellaceae]	0	0	0	0	0	0	0	0	0	0	0	0	0	0	0	0	0	0	0	0	0	0	0	0	0	0	0	0	0	0	0	0	0	0	0	0	0	0	0	0	0	0	0	0	0	0	0	0	0
d__Bacteria;p__Proteobacteria;c__Epsilonproteobacteria;o__Campylobacterales;f__Campylobacteraceae	0	7.65448e-05	0	0	0	0	0	0	0	0	0	0	0	0	0	0	0	0	0	0	0	0	0	0	0	0	0	0	0	4.3058e-05	0	0	0	0	0	0	0	0	0.000117683	0	0	0	0.000149073	0	0	0	0	0	0
d__Bacteria;p__Proteobacteria;c__Epsilonproteobacteria;o__Campylobacterales;f__Helicobacteraceae	0	0.000133953	8.04813e-05	0.000140545	0.000149773	7.99904e-05	0.000166479	0	0	0	0	0	0	0	4.91119e-05	0	0.000238682	0	0	9.93917e-05	0	0	0	0.000254493	6.63121e-05	0	0	0	0	0.000107645	0	8.62385e-05	7.86705e-05	0	3.5264e-05	0	7.49298e-05	0	0	0	0	0	0	0	0	0	0	0	0
d__Bacteria;p__Proteobacteria;c__Gammaproteobacteria;o__Aeromonadales;f__Aeromonadaceae	0	0.00024877	0.000241444	0	0	0	0.000647417	0	0	0	0	0.000173598	0	0	0	0.000128326	0	0	0	0	0	0	0	0	0	0	0	0	0	0	0	0	0	0	0	0	0	0	0	0	0	0	0	0	0	0	0.000437533	0	0
d__Bacteria;p__Proteobacteria;c__Gammaproteobacteria;o__Aeromonadales;f__Succinivibrionaceae	0	0.00265993	4.02406e-05	0.00582259	0	7.99904e-05	0	0	0.00163618	0	0.00578372	0.00351053	0	0.00911081	0	0	0.00544992	0	0.00380988	0.000298175	0	0	0	0	0	0.000197267	0.00175474	0.00372515	0.0025671	0.0116041	0	0.00056055	0.00538893	0	0	0	0	0	0	0	0	0	0	0	0	0	0.0158606	0	0
d__Bacteria;p__Proteobacteria;c__Gammaproteobacteria;o__Alteromonadales;f__Alteromonadaceae	0.000190792	9.5681e-05	0.000181083	0.000140545	0.000166414	0.000519938	9.24881e-05	0.000324359	0.000147072	0.000441908	0.000301432	0.000308618	0.000410341	0.000201344	0.000196448	0.000278039	0.000338134	0	0	0	0	0	0	0	0	0	0	0	0	0	0	0	0	0	0	0	0	0	0	0	0	0.000142347	0.000167707	0.000502892	0.000407279	0.000209421	0.000455764	0.000299905	0.000172263
d__Bacteria;p__Proteobacteria;c__Gammaproteobacteria;o__Alteromonadales;f__Shewanellaceae	0	0	0.000120722	0	0	0	0	0	0	0	0	0	0	0	0	0	0	0	0	0	0	0	0	0	0	0	0	0	0	0	0	0	0	0	0	0	0	0	0	0	0	0	0	0	0	0	0	0	0
d__Bacteria;p__Proteobacteria;c__Gammaproteobacteria;o__Enterobacteriales;f__Enterobacteriaceae	0.00139278	0.000497541	0.0025754	0.000803116	0.141935	0.00819902	0.000351455	0.000908206	0.00281276	0.00111438	0.000715901	0.00376128	0.00255323	0.00357386	0.00155521	0.00271623	0.000735938	0.0363485	0.00362453	0.0340317	0.000672303	0.000590932	0.0105542	0.00818292	0.0188592	0.00138087	0.0933349	0.00115561	0.00364983	0.000796573	0.00111777	0.00648945	0.00123906	0.0152067	0.0112492	0.00450296	0.00488292	0.598808	0.0722235	0.000602741	0.000282021	0.00012653	0.0014721	0.00021792	8.14558e-05	0.000196333	0.000875066	0.000699778	0.000206716
d__Bacteria;p__Proteobacteria;c__Gammaproteobacteria;o__HOC36;f__unidentified_HOC36	0	0	0	0	0	0	0	0	0	0	0	0	0	0	0	0	0	0	0	0	0	0	0	0	0	0	0	0	0	0	0	0	0	0	0	0	0	0	0	0	0	0	0	0	0	0	0	0	0
d__Bacteria;p__Proteobacteria;c__Gammaproteobacteria;o__Legionellales;f__unidentified_Legionellales	0	0	0	0	0	0	0	0	0	0	0	0	0	0	0	0	0	0	0	0	0	0	0	0	0	0	0	0	0	0	0	0	0	0	0	0	0	0	0	0	0	0	0	0	0	0	0	0	0
d__Bacteria;p__Proteobacteria;c__Gammaproteobacteria;o__Methylococcales;f__Methylococcaceae	0	0	0	0	0	0	0	0	0	0	0	0	0	0	0	0	0	0	0	0	0	0	0	0	0	0	0	0	0	0	0	0	0	0	0	0	0	0	0	0	0	0	0	0	0	0	7.29222e-05	0	0
d__Bacteria;p__Proteobacteria;c__Gammaproteobacteria;o__Oceanospirillales;f__Halomonadaceae	0	0	0	0	0	0	0	0	3.67681e-05	0	0	0	0	0	0	0	0	0	0	0	0	0	0	0	0	0	0	0	0	0	0	0	0	0	0	0	2.49766e-05	0	0	0	0	0	0	0	0.000130329	0	0.000109383	0	0
d__Bacteria;p__Proteobacteria;c__Gammaproteobacteria;o__PYR10d3;f__unidentified_PYR10d3	0	0	0	0	0	0	0	0	0	0	0	0	0	0	0	0	0	0	0	0	0	0	0	0	3.97873e-05	0	0	0	0	0	0	0	0	0	0	0	0	0	0	0	0	0	0	0	0	0	0	0	0
d__Bacteria;p__Proteobacteria;c__Gammaproteobacteria;o__Pasteurellales;f__Pasteurellaceae	0	0	0	0.000963739	0	0	3.69952e-05	0	0	0	0.000715901	0	0	0	0	0	0	0.000559673	0	0	0	0	0.000573405	0	0	0	0.000319044	0.000122359	0.000139706	0	0	0	0	0	0.00017632	0	0	0	8.4059e-05	0	0	0.00129693	0	0	0	0	0.000364611	0	0
d__Bacteria;p__Proteobacteria;c__Gammaproteobacteria;o__Pseudomonadales;f__Moraxellaceae	0	0	0	0	0	0.000119986	0	0	0.000128688	0	0.00035795	0.000173598	0	0	0	0.000149713	0	0	0	0.000278297	0	0	0.00249073	0.000137035	0.000225461	0.0003228	0.000246534	0	0.000296876	0.00064587	0.000322435	0.000733027	0.000865375	0.000362519	0	0	0	0	0	0	9.40071e-05	0	0.000111805	6.70522e-05	0	3.92665e-05	0	0	0
d__Bacteria;p__Proteobacteria;c__Gammaproteobacteria;o__Pseudomonadales;f__Pseudomonadaceae	0	0	0	0	0	0	0	0	0	0	0	0	0	0.000151008	0	0	0	0.000423537	0	0.00011927	0	0	0	0	0	0	0.000174024	0	0	0	0	0	0	0	0	0	0	0	0	0	0	4.74488e-05	0	0	4.88735e-05	0	5.46916e-05	0	0
d__Bacteria;p__Proteobacteria;c__Gammaproteobacteria;o__Pseudomonadales;f__unclassified_Pseudomonadales	0	0	0	0	0	0	0	0	0	0	0	0	0	0	0	0	0	0	0	0	0	0	0	0	0	0	0	0	0	0	0	0	0	0	0	0	0	0	0	0	0	0	0	0	0	0	0	0	0
d__Bacteria;p__Proteobacteria;c__Gammaproteobacteria;o__Thiotrichales;f__Piscirickettsiaceae	0	0	0	0	0	0	0	0	0	0	0	0	0	0	0	0	0	0	0	0	0	0	0	0	0	0	0	0	0	0	0	0	0	0	0	0	0	0	0	3.54553e-05	7.05053e-05	0	0	0	0	0	0	0	0
d__Bacteria;p__Proteobacteria;c__Gammaproteobacteria;o__Vibrionales;f__Pseudoalteromonadaceae	0	0	0	0	0	0	0	0	0	0	0	0	0	0	8.18532e-05	2.13876e-05	0	0	0	0	0	0	0	0	0	0	0	0	0	0	0	0	0	0	0	0	0	0	0	0	0	0	0	0	0	0	0	0	0
d__Bacteria;p__Proteobacteria;c__Gammaproteobacteria;o__Xanthomonadales;f__Sinobacteraceae	0	5.74086e-05	0.000100602	0	0	0	0	0	0	0	0	0	0	0	0	0	0	0	0	0	0	0	0	0	0	0	0	0	0	0	8.59827e-05	0	0	0	0	0	0	0	0	0	0	3.16326e-05	9.31706e-05	0	0	0	0	0	0
d__Bacteria;p__Proteobacteria;c__Gammaproteobacteria;o__Xanthomonadales;f__Xanthomonadaceae	0.000114475	0	0.000120722	0	0	0	0	4.32479e-05	0	0	0	7.71545e-05	0.000455934	0.000478192	0.000458378	0.000705792	5.96706e-05	7.56315e-05	0.000247127	0.00071562	0.000162983	8.15079e-05	7.16756e-05	0.000332798	0	0	0	9.51682e-05	8.73164e-05	0.000258348	0.000279444	0.000301835	0.000314682	0.000324359	0.000405536	0.000203258	0.000536997	0	0.000100871	0	0.000282021	3.16326e-05	0	0.00021792	0	0	0	0	3.44527e-05
d__Bacteria;p__Proteobacteria;c__Gammaproteobacteria;o__unclassified_Gammaproteobacteria;f__unclassified_Gammaproteobacteria	0	0	0	0	0	3.99952e-05	1.84976e-05	0	1.8384e-05	0	0	0	0	0	0	2.13876e-05	1.98902e-05	0	0	3.97567e-05	0	0	0	0	0	0	2.9004e-05	0	0	0	0	0	0	0	0	0	0	0	0	0	0	1.58163e-05	0	0	0	0	0.000109383	1.66614e-05	0
d__Bacteria;p__Proteobacteria;c__Gammaproteobacteria;o__unidentified_Gammaproteobacteria;f__unidentified_Gammaproteobacteria	0.000152634	7.65448e-05	6.0361e-05	8.03116e-05	8.32071e-05	0.000159981	0.000129483	0.000129744	0.000147072	0.000249774	0.000188395	0.000405061	0	0	8.18532e-05	0	0	0	0	0	0	0	0	0	6.63121e-05	0	0	0	0	0	0	0	0	0	0	0	0	0	0	0	0	3.16326e-05	3.72682e-05	0	1.62912e-05	2.61777e-05	0.000145844	0	2.29684e-05
d__Bacteria;p__Proteobacteria;c__unclassified_Proteobacteria;o__unclassified_Proteobacteria;f__unclassified_Proteobacteria	0	0	0	0	0	0	0	4.32479e-05	0	0	0	0	0	0	0	0	0	3.02526e-05	0	0	0	0	0	0	2.65248e-05	0	0	0	0	0	0	0	0	3.81599e-05	0	0	0	0	0	0	0	0	0	0	0	0	3.64611e-05	0	0
d__Bacteria;p__Spirochaetes;c__Spirochaetes;o__Spirochaetales;f__Spirochaetaceae	0	0.00721434	0	0	0	0	0	0	0	0	0	0	0	0	0	0	0	0	0	0	0	0	0	0	0	0	0	0	0	0	0	0	0	0	0	0	0	0	0	0	0	0	0	0	0	0	0	0	0
d__Bacteria;p__Synergistetes;c__Synergistia;o__Synergistales;f__Dethiosulfovibrionaceae	0	0	0	0	9.98486e-05	0	0	0	0	0	0	0	0	0	0	0.000384977	0	0.000257147	0.000123564	0	0	4.07539e-05	0	9.78818e-05	0	0	0	0	0	6.4587e-05	0	4.31192e-05	0	0	0.0026448	0	0	0	0	0	0	0	0	0	0	0	0	0	0
d__Bacteria;p__Synergistetes;c__Synergistia;o__Synergistales;f__Synergistaceae	0	0	0	0	0	0	0	0	0	0	0	0	0	0	0	0	0	0	0.000205939	0	0	0	0	0	0	0	0	0	0	0	0	0	0	0	0	0	0	0	0	0	0	0	0	0	0	0	0	0	0
d__Bacteria;p__TM7;c__SC3;o__unidentified_SC3;f__unidentified_SC3	0	0	0	0	0	0	0	0	0	0	0	0	0	0	0	0	0	0	0	0	0	0	0	7.83055e-05	0	0	0	0	0	0	0	0	0	0	7.05281e-05	0	0	0	0	0	0	0	0	0	0	0	0	0	0
d__Bacteria;p__TM7;c__TM7-1;o__unidentified_TM7-1;f__unidentified_TM7-1	0	0	0	0	0	0	0	0	0	0	0	0	0	0	0	0	0	0	0	0	0	0	0	0	0	0	0	2.71909e-05	0.000122243	8.6116e-05	0	0	0	7.63199e-05	3.5264e-05	0	0	0.000135416	3.36236e-05	0	0	0	0	0	0	0	0	0	0
d__Bacteria;p__TM7;c__TM7-3;o__CW040;f__F16	0	0	0	0	0.000133131	0	0	0	0	0	0	0	0.00027356	0	0	8.55505e-05	0	0	0	0	8.14913e-05	0	0	0.000156611	6.63121e-05	0	7.251e-05	0	0	0	6.4487e-05	0	0	0	0	0	0	0	0	0	0	0	0	0	0	0	0	0	0
d__Bacteria;p__TM7;c__TM7-3;o__CW040;f__unidentified_CW040	0	0	0	0	0	0	0	0	0	0	0	0	0	0	0	0	0	0	0	0	0	0	0	0	0	0	0	0	0	0	0	0	0	0	0	0	0	0	0	0	0	0	0	0	0	0	0	0	0
d__Bacteria;p__TM7;c__TM7-3;o__EW055;f__unidentified_EW055	0	0	0	0	0	0	0	0	0	0	0	0	0	0	0	0	0	0	0	0	0	0	0	0	0	0	0	0	0	0	0	0	0	0	0	0	0	0	0	0	0	0	0	0	0	0	0	0	0
d__Bacteria;p__TM7;c__TM7-3;o__I025;f__Rs-045	0	0	0	0	0.00011649	0	0	0	7.35362e-05	0	0	0	0	0	0	4.27753e-05	0	0	0	0	0	0	0	0	0	0	0	0	0	0	0	0	0	0	0	0	0	0	0	0	0	0	0	0	0	0	0	0	0
d__Bacteria;p__TM7;c__TM7-3;o__I025;f__unidentified_I025	0	0	0	0	0	0	0	0	0	0	0	0	0	0	0	0	0	0	0	0	0	0	0	0	0	0	0	0	0	0	0	0	0	0	0	0	0	0	0	0	0	0	0	0	0	0	0	0	0
d__Bacteria;p__TM7;c__TM7-3;o__unidentified_TM7-3;f__unidentified_TM7-3	0	0	0.000160963	0	0.00123147	0.000159981	0	8.64958e-05	0.000330913	0	0.000113037	9.64432e-05	0.000227967	0.000176176	6.54825e-05	0.000299427	7.95608e-05	0.000332779	4.11879e-05	0	0.000101864	0	3.58378e-05	0	0	0	0.000928128	6.79773e-05	0.000331802	0	0	0.000129358	0	0.000305279	7.05281e-05	0	0.000736809	7.5231e-05	6.72472e-05	0	0	3.16326e-05	0	0	0	0.000510465	0	0	0
d__Bacteria;p__TM7;c__unidentified_TM7;o__unidentified_TM7;f__unidentified_TM7	0	0	0	0	0	0	0	0	0	0	0	0	0	0	0	0	0	0	0	0	0	0	0	0	0	0	0	0	0	0	0	0	0	0	0	0	0	0	0	0	0	0	0	0	0	0	0	0	0
d__Bacteria;p__Tenericutes;c__CK-1C4-19;o__unidentified_CK-1C4-19;f__unidentified_CK-1C4-19	0	0	0	0	0	0	0	0	0	0	0	0	0	0.00037752	0.000180077	0	0	0	0	0	0	0	0	0	7.95745e-05	5.38001e-05	0	0	0	0	0	0	0	0	0	0	0	0	0	0	0	0	0.000428585	0	0	0	0	0	0
d__Bacteria;p__Tenericutes;c__Mollicutes;o__Anaeroplasmatales;f__Anaeroplasmataceae	0	3.82724e-05	4.02406e-05	0	0	0	0	0.000194616	0	0	0	0	0	0	0	0	0	0	0	0	0	0	0	0	0	0	0	0	0	0	0	0	0	0	0	0	0	0	0	0	0	3.16326e-05	0	0	0	0	0	0	0
d__Bacteria;p__Tenericutes;c__Mollicutes;o__Mycoplasmatales;f__Mycoplasmataceae	0	0	0	0	0	0	0	0	0	0	0	0	0	0	0	0	0	0	0	0	0	0	0	0	0	0	0	0	0	0	0	0	0	0	0	0	0	0	0	0	0	0	0	0	0	0	0	0	0
d__Bacteria;p__Tenericutes;c__Mollicutes;o__RF39;f__unidentified_RF39	0	0.00507109	0.00382286	0.00142553	0	0	0.000221971	0.000864958	0.0020774	0	0.000320271	0.000154309	0.00396663	0.00515944	0.00283212	0.023227	0.00785663	0.000756315	0.0105647	0	0.00696751	0.0025675	0	9.78818e-05	0.000344823	0	4.3506e-05	0.000407864	0.00106526	0	0	0	0.0109549	0.0024804	0	0	0	3.00924e-05	0	0	4.70035e-05	0	0	0.000687285	0	0	0.00187775	0	0
d__Bacteria;p__Tenericutes;c__Mollicutes;o__unclassified_Mollicutes;f__unclassified_Mollicutes	0	0	0	0	0	0	0	0	0	0	0	0	0	0	0	4.27753e-05	0	0	0	0	0	0	0	0	0	0	0	0	0	0	0	0	0	0	0	0	0	0	0	0	0	0	0	0	0	0	0	0	0
d__Bacteria;p__Tenericutes;c__RF3;o__ML615J-28;f__unidentified_ML615J-28	0	3.82724e-05	0	0	0	0	0	0	0	0	0	0	0.000182374	0.000176176	3.27413e-05	0	0	0	6.17818e-05	0	0	0	0	0	0	0	0	0	0	0	0	0	0.000373685	0	0	0	0	0	0	0	0	0	0	0	0	0	0	0	0
d__Bacteria;p__Verrucomicrobia;c__Opitutae;o__[Cerasicoccales];f__[Cerasicoccaceae]	0	0	0	0	0	0	0	0	0	0	0	0	0	0	0	0	0	0	0	0	0	0	0	0	0	0	0	0	0	0	0	0	0	0	0	0	0	0	0	0	0	0	0	0	0	0	0	0	0
d__Bacteria;p__Verrucomicrobia;c__Verrucomicrobiae;o__Verrucomicrobiales;f__Verrucomicrobiaceae	0.00158358	0	0.0246273	0.000160623	8.32071e-05	0.00107987	0.000869388	0	0	7.68536e-05	0.000244913	0	0.000547121	0.00231546	0.000311042	0.000213876	9.9451e-05	0.00617153	0.00451007	0.000139148	0.000244474	0.000366786	0.000179189	0.00765436	0.000663121	0.000143467	0.000493068	0.000122359	0.0179872	0	0	0.00786926	0.000944046	0	0	0.00262672	0	0.000105323	0	0	0.000164512	0	0	0	0	3.92665e-05	0	0	0
d__Bacteria;p__Verrucomicrobia;c__[Methylacidiphilae];o__Methylacidiphilales;f__LD19	0	0	0	0	0	0	0	0	0	0	0	0	0	0	0	0	0	0	0	0	0	0	0	0	0	0	0	0	0	0	0	0	0	0	0	0	0	0	0	0	0	0	0	0	0	0	0	0	0
d__Bacteria;p__Verrucomicrobia;c__[Pedosphaerae];o__[Pedosphaerales];f__Ellin515	0	0	0	0	0	0	0	0	0	0	0	0	0	0	0	0	0	0	0	0	0	0	0	0	0	0	0	0	0	0	0	0	0.000137673	0.00015264	0.000123424	0	0	0	0	0	0	0	0	0	0	0	0	0	0
d__Bacteria;p__Verrucomicrobia;c__[Spartobacteria];o__[Chthoniobacterales];f__[Chthoniobacteraceae]	0	0	0	0	0	0	0	0	3.67681e-05	0	0	0	0	0	0	0.000128326	0	0	6.17818e-05	0	0	0	0	0	0	0	0	0	0	0	0	0	0	0	0	0	0	0	0	0	0	0	0	0	0	0	0	0	0
d__Bacteria;p__WPS-2;c__unidentified_WPS-2;o__unidentified_WPS-2;f__unidentified_WPS-2	0.000190792	0	0.000201203	0.000361402	0	0	0	0	0.000165456	7.68536e-05	0	0	0	0	0	0	0	0	0	0	0	0	0	0	0	0	0	2.71909e-05	6.98531e-05	0	0	0	0	0	0	3.12705e-05	0	0	0	0	0	0	0	0	0	0	0	0	0.000137811
d__Bacteria;p__[Thermi];c__Deinococci;o__Deinococcales;f__Deinococcaceae	0	0	0	0	0	0	0	0	0	0	0	0	0	0	0	0	0	0	0	0	0	0	0	0	0	0	0	0	0	0	0	0	0	0	0	0	0	0	0	0	0	0	0	0	0	0	0	0	0
d__Bacteria;p__[Thermi];c__Deinococci;o__Deinococcales;f__Trueperaceae	0	0	0	0	0	0	0	0	0	0	0	0	0	0	0	0	0	0	0	0	0	0	0	0	0	0	0	0	0	0	0	0	0	0	0	0	0	0	0	0	0	0.000110714	0	0	0	0	0	0	0
d__Bacteria;p__unclassified_Bacteria;c__unclassified_Bacteria;o__unclassified_Bacteria;f__unclassified_Bacteria	3.81585e-05	0.00135867	0.000804813	0.000461792	0.000216339	0.000479942	7.39905e-05	0.000367607	0.000312529	0.000422695	0.00103617	0.000347195	0.00111704	0.00143458	0.000212818	0.00126187	0.00093484	0.000801694	0.000350097	0.00190832	0.000488948	0.000122262	0.000573405	0.00135077	0.000305036	0.000394534	8.7012e-05	0.000679773	0.000261949	0.000172232	0.000300939	0.00230688	0.00082604	0.0001908	0.00017632	0.000187623	0.000137371	0.000255785	0.000453919	0.000106366	0.000141011	0.00132857	0	8.38153e-05	0.00027695	6.54442e-05	0.000218767	6.66456e-05	0.000321558
d__Bacteria;p__unidentified_Bacteria;c__unidentified_Bacteria;o__unidentified_Bacteria;f__unidentified_Bacteria	7.63169e-05	0.000382724	0.000482888	0.000180701	4.99243e-05	0	0	4.32479e-05	5.51521e-05	3.84268e-05	0.000452148	7.71545e-05	0.000113983	0.000151008	0	0.000171101	0.000397804	0.000257147	0.000144158	0.00011927	0.000183355	4.07539e-05	1.79189e-05	9.78818e-05	0.000238724	0.000304867	0	0.000407864	0.00015717	0.000301406	0	0.000970183	0.000255679	5.72399e-05	5.28961e-05	3.12705e-05	0	0.000481478	0.000134494	0.000106366	7.05053e-05	6.32651e-05	0	0.000268209	9.77469e-05	0	7.29222e-05	0.00011663	0
[truncated: 93 more columns]

## Sheet: genus
Taxon	LTBI1	LTBI2	LTBI3	LTBI4	LTBI5	LTBI6	LTBI7	LTBI8	LTBI9	LTBI12	LTBI13	LTBI14	LTBI15	LTBI16	LTBI17	LTBI18	LTBI19	LTBI20	LTBI21	LTBI22	LTBI23	LTBI24	LTBI25	LTBI26	LTBI27	LTBI28	LTBI29	LTBI30	LTBI31	LTBI32	LTBI33	LTBI34	LTBI35	LTBI36	LTBI10	LTBI11	PTB1	PTB2	PTB3	PTB4	PTB5	PTB6	PTB7	PTB8	PTB9	PTB10	PTB11	PTB12	PTB13
d__Archaea;p__Euryarchaeota;c__Methanobacteria;o__Methanobacteriales;f__Methanobacteriaceae;g__Methanobrevibacter	0	0	0	0	0	0	0	0	0	0	0	0	0	0	0	0	0	0	0	0	0	0	0	0	0	0	0	0	0	0	0	0	0	0	0	0	0	0	0	0	0	0	0	0	0	0	0	0	0
d__Bacteria;p__AD3;c__ABS-6;o__unidentified_ABS-6;f__unidentified_ABS-6;g__unidentified_ABS-6	0	0	0	0	0	0	0	0	0	0	0	0	0	0	0	0	0	0	0	0	0	0	0	0.000137035	0	0	0	0	0	0	0	0	0	0	0	0	0	0	0	0	0	4.74488e-05	0	0	0	0	0	0	0
d__Bacteria;p__AD3;c__JG37-AG-4;o__unidentified_JG37-AG-4;f__unidentified_JG37-AG-4;g__unidentified_JG37-AG-4	0	0	0	0	0	0	0	0	0	0	0	0	0	0	0	0	0	0	0	0	0	0	3.58378e-05	0	0	0	0	0	0	0	0	0	0	0	0	0	0	0	0	0	0	0	0	0	0	0	0	0	0
d__Bacteria;p__Acidobacteria;c__Acidobacteria-5;o__unidentified_Acidobacteria-5;f__unidentified_Acidobacteria-5;g__unidentified_Acidobacteria-5	0	0	0	0	0	0	0	0	0	0	0	0	0	0	0	0	0	0	0	0	0	0	0	0	0	0	0	0	0	0	0	0	0	0	0	0	0	0	0	0	0	0	0	0	0	0	3.64611e-05	0	0
d__Bacteria;p__Acidobacteria;c__Acidobacteria-6;o__CCU21;f__unidentified_CCU21;g__unidentified_CCU21	0	0	0	0	0	0	0	0	0	0	0	0	0	0	0	0	0	0	0	0	0	0	0	0	0	0	0	0	0	0	0	0	0	0	0	0	0	0	0	0	0	0	0	0	0	0	0	0	0
d__Bacteria;p__Acidobacteria;c__Acidobacteria-6;o__iii1-15;f__mb2424;g__unidentified_mb2424	0	0	4.02406e-05	0	0	0	0	0	0	0	0	0	0	0	0	0	0	0	0	0	0	0	0	0	0	0	0	0	0	0	0	0	0	0	0	0	0	0	0	0	0	0	0	0	0	0	0	0	0
d__Bacteria;p__Acidobacteria;c__Acidobacteria-6;o__iii1-15;f__unidentified_iii1-15;g__unidentified_iii1-15	0	0.000306179	0.000221324	0	0	0	0	0	0	0	0	0	0	0	0	0	0	0	0	0	0	0	0	0	0	0	0	0	0	0	0	6.46789e-05	0	0	0	0	0	0	0	0	0	0	0.000223609	0	0	0	0.000145844	4.99842e-05	0
d__Bacteria;p__Acidobacteria;c__Acidobacteriia;o__Acidobacteriales;f__Acidobacteriaceae;g__Terriglobus	0	0	0	0	0	0	0	0	0	0	0	0	0	0	0	0	0	0	0	0	0	0	0	0	0	0	0	0	0	0	0	0	0	0	0	0	0	0	0	0	0	0	0	0	0	0	0	0	0
d__Bacteria;p__Acidobacteria;c__Acidobacteriia;o__Acidobacteriales;f__Acidobacteriaceae;g__unidentified_Acidobacteriaceae	5.72377e-05	0	0	0	0	0	0	0	0	7.68536e-05	0	0	0	0	6.54825e-05	6.41629e-05	0	0	0	0	0	0	0	0	0	0	0	0	0	0	0	0	0	0	0	0	0	0	0	0	0	0	0	0	0	0	0	0	0
d__Bacteria;p__Acidobacteria;c__Acidobacteriia;o__Acidobacteriales;f__Koribacteraceae;g__Candidatus_Koribacter	0	3.82724e-05	0	0	0	0	0	0	0	0	0	0	0	0	0	0	0	0	0	0	0	0	0	0	0	0	0	0	0	0.000258348	0.0004944	0.000646789	0.000236011	0.00106848	0.0013753	0.000140717	0.000337184	0.000511571	0.00121045	0	0	0	0	0	0	2.61777e-05	0	0	0
d__Bacteria;p__Acidobacteria;c__Acidobacteriia;o__Acidobacteriales;f__Koribacteraceae;g__unidentified_Koribacteraceae	0	0	0	0	0	0	0	0	0	0	0	0	0	0	6.54825e-05	0	0	0	0	9.93917e-05	0	0	0	0	5.30497e-05	0	0	0	0	0	0	0	0	0	0	0	0	3.00924e-05	0	0	0	0	3.72682e-05	0	0	0	0	0	0
d__Bacteria;p__Acidobacteria;c__BPC102;o__MVS-40;f__unidentified_MVS-40;g__unidentified_MVS-40	0	0	0	0	0	0	0	0	0	0	0	0	0	0	0	0	0	0	0	0	0	0	0	0	0	0	0	0	0	0	0	0	0	0	0	0	0	0	0	0	0	0	0	0	0	0	0	0	0
d__Bacteria;p__Acidobacteria;c__DA052;o__Ellin6513;f__unidentified_Ellin6513;g__unidentified_Ellin6513	0	0	0	0	0	0	0	0	0	0	0	0	0	5.0336e-05	0	0	3.97804e-05	0	0	9.93917e-05	0	0	0	0	0	0	0	0	0	0	0	0	0	0	0	0	0	0	0	0	0	0	0	0	0	0	0	0	0
d__Bacteria;p__Acidobacteria;c__Solibacteres;o__Solibacterales;f__AKIW659;g__unidentified_AKIW659	0	0	0	0	0	0	0	0	0	0	0	0	0	0	0	0	0	0	0	0	0	0	0	0	0	0	0	0	0	0	0	0	0	0	7.05281e-05	0	0	0	0	0	0	0	0	0	0	0	0	0	0
d__Bacteria;p__Acidobacteria;c__Solibacteres;o__Solibacterales;f__MVS-65;g__unidentified_MVS-65	5.72377e-05	0	0	0	0	0	0	0	0	0	0	0	0	0	0	0	0	0	0	0	0	0	0	0	0	0	0	0	0	0	0	0	0	0	0	0	0	0	0	0	0	0	0	0	0	0	0	0	0
d__Bacteria;p__Acidobacteria;c__Solibacteres;o__Solibacterales;f__Solibacteraceae;g__Candidatus_Solibacter	0	0	0	0	0	0	0	0	0	0	0	0	0	0	0	0	0	0	0	0	0	0	0	0	0	0	0	0	0	0	0.000128974	0.000129358	0	0	0	0	3.74649e-05	7.5231e-05	6.72472e-05	0	0	0	0	0	0	0	0	0	0
d__Bacteria;p__Acidobacteria;c__Solibacteres;o__Solibacterales;f__unidentified_Solibacterales;g__unidentified_Solibacterales	0	0	0	0	0	0	0	0	0	0	0	0	0	0	0	0	0	0	0	0	0	0	0	0	0	0	0	0	0	0	0	0	0	0	0	0	0	0	0	0	0	3.16326e-05	0	0	0	0	0	0	0
d__Bacteria;p__Acidobacteria;c__Sva0725;o__Sva0725;f__unidentified_Sva0725;g__unidentified_Sva0725	0	0	0	0	0	0	0	0	0	0	0	0	0	0	0	0	0	0	6.17818e-05	0	0	0	0	0	0	0	0	0	0	0	0	0	0	0	0	0	0	0	0	0	0	0	0	0	0	0	0	0	0
d__Bacteria;p__Acidobacteria;c__TM1;o__unidentified_TM1;f__unidentified_TM1;g__unidentified_TM1	0	0	0	0	0	0	0	8.64958e-05	0	0	0	0	0	0	0	0	0	0	0	0	0	0	0	0	0	0	0	0	0	0	0	0	0	0	0	0	0	0	0	0	0	0	0	0	0	0	0	0	0
d__Bacteria;p__Acidobacteria;c__[Chloracidobacteria];o__RB41;f__unidentified_RB41;g__unidentified_RB41	0	0.000172226	0.000221324	0	0	0	0	0	0	0	0	0	0	0	0	0	0	0	0	0	0	0	0	0	0	0	0	0	0	0	0	0	0	0	0	0	0	0	0	0	0	0	0	0	0	0	0	0	0
d__Bacteria;p__Acidobacteria;c__iii1-8;o__DS-18;f__unidentified_DS-18;g__unidentified_DS-18	0	9.5681e-05	0	0	0	0	0	0	0	0	0	0	0	0	0	0	0	0	0	0	0	0	0	0	0	0	0	0	0	0	0	0	0	0	0	0	0	0	0	0	0	0	0	0	0	0	0	0	0
d__Bacteria;p__Actinobacteria;c__Acidimicrobiia;o__Acidimicrobiales;f__C111;g__unidentified_C111	0	0	0	0	0	0	0	0	0	0	0	0	0	0	0	0	0	0	0	0	0	0	0	0	0	0	0	0	3.49266e-05	0	0	0	0	0	0	0	0	0	0	0	0	0	0	0	0	0	0	0	0
d__Bacteria;p__Actinobacteria;c__Acidimicrobiia;o__Acidimicrobiales;f__EB1017;g__unidentified_EB1017	0	0	0	0	0	0	0	0	0	0	0	0	0	0	0	0	0	0	0	0	0	0	0	0	0	0	0	0	0	0	0	0	0	0	0	0	0	0	6.72472e-05	0	0	0	0	0	0	0	5.46916e-05	0	0
d__Bacteria;p__Actinobacteria;c__Acidimicrobiia;o__Acidimicrobiales;f__Iamiaceae;g__Iamia	0	9.5681e-05	0	0	0	0	0	0	0	0	0	0	0	0	0	0	0	0	0	0	0	0	0	0	0	0	0	0	0	0	0	0	0	0	0	0	0	0	0	0	0	0	0	0	0	0	0	0	0
d__Bacteria;p__Actinobacteria;c__Acidimicrobiia;o__Acidimicrobiales;f__unidentified_Acidimicrobiales;g__unidentified_Acidimicrobiales	3.81585e-05	0.000191362	0	0	0	0	3.69952e-05	0	0	0	0	0	0	0	0	0	0	0	0	0	0.00014261	0	0	0	3.97873e-05	0	0	0	0	0	0	0	0	0	0	4.69058e-05	0	0	0	0	0	0.000142347	0	0	0	0	0	8.3307e-05	0
d__Bacteria;p__Actinobacteria;c__Actinobacteria;o__Actinomycetales;f__ACK-M1;g__unidentified_ACK-M1	0	0	0	0	0	0	0	0	0	0	0	0	0	0	0	0	0	0	0	0	0	0	0	0	0	0	0	0	0	0	0	0	0	0	0	0	0	0	0	0	0	0	9.31706e-05	0	0	0	0	0	0
d__Bacteria;p__Actinobacteria;c__Actinobacteria;o__Actinomycetales;f__Actinomycetaceae;g__Actinomyces	0.000228951	1.91362e-05	0.000342045	0	0.00364447	0.000339959	1.84976e-05	0.00021624	0.000349297	0.000134494	0	0	4.55934e-05	0	0.000196448	0.000235264	1.98902e-05	0.00069581	4.11879e-05	0.000278297	0	0	0.000519648	0	0.000119362	0	0.00342247	0.000135955	0.000558825	0	0	2.15596e-05	0.000196676	0.00022896	0.000246848	0	0.00621917	0.000646986	0.00215191	0.000177277	0.000658049	0	0.000260878	0.000452602	0.000325823	0.000366487	0.000127614	0	0
d__Bacteria;p__Actinobacteria;c__Actinobacteria;o__Actinomycetales;f__Actinomycetaceae;g__Mobiluncus	0	0	0	0	0	3.99952e-05	0	0	0	0	0	0	0	0	0	0	0	0	0	0	0	0	0	0	0	0	0	0	0	0	0	0	0	0	0	0	0	0	0	0	0	0	0	0	0	0	0	0	0
d__Bacteria;p__Actinobacteria;c__Actinobacteria;o__Actinomycetales;f__Actinomycetaceae;g__Trueperella	0	0	0	0	0	0	0	0	0	0	0	0	0	0	0	0	0	0	0	0	0	0	0	0	0	0	0	0	0	0	0	0	0	0	0	0	0	0	0	0	0	0	0	0	0	0	0	0	0
d__Bacteria;p__Actinobacteria;c__Actinobacteria;o__Actinomycetales;f__Actinomycetaceae;g__unidentified_Actinomycetaceae	0	0	0	0	0	0	0	0	0	0	0	0	0	0	0	0	0	0	0	0	0	0	0.000143351	0	0	0	0	0	0	0	0	0	0	0	0	0	0	0	0	0	0	0	0	0	0	0	0	0	0
d__Bacteria;p__Actinobacteria;c__Actinobacteria;o__Actinomycetales;f__Actinosynnemataceae;g__Actinokineospora	5.72377e-05	0	0	0	0	0	0	0	0	0	0	0	0	0	0	0	0	0	0	0	0	0	0	0	0	0	0	0	0	0	0	0	0	0	0	0	0	0	0	0	0	0	0	0	0	0	0	0	0
d__Bacteria;p__Actinobacteria;c__Actinobacteria;o__Actinomycetales;f__Actinosynnemataceae;g__Lentzea	0	3.82724e-05	0	0	0	0	0	0	0	0	0	0	0	0	0	0	0	0	0	0	0	0	0	0	0	0	0	0	0	0	0	0	0	0	0	0	0	0	0	0	0	0	0	0	0.000130329	0	0	0	0
d__Bacteria;p__Actinobacteria;c__Actinobacteria;o__Actinomycetales;f__Actinosynnemataceae;g__unclassified_Actinosynnemataceae	0	0	0	0	0	0	9.24881e-05	0	0	0	0	0	0	0	0	0	0	0	0	0	0	0	0	0	0	0	0	0	0	0	0	0.000344954	0	0	0	0	0	0	0	0	0	0	0	0	0	0	0	0	0
d__Bacteria;p__Actinobacteria;c__Actinobacteria;o__Actinomycetales;f__Bogoriellaceae;g__Georgenia	0	0	0	0	0	0	0	0	0	0	0	0	0	0	0	0	0	0	0	0	0	0	0	0	0	0	0	0	0	0	0	0	0	0	0	0	0	0	0	0	0	0	0	0	0	0	0	0	0
d__Bacteria;p__Actinobacteria;c__Actinobacteria;o__Actinomycetales;f__Brevibacteriaceae;g__Brevibacterium	0	0	0	0	0	0	0	0	0	0	0	0	0	0	0	0	0	0	0	0	0	0	0.000358378	0	0	0	0	0	0	0	0	0	0	0	0	0	0	0	0	0	0	0	0	0	0	0	0	0	0
d__Bacteria;p__Actinobacteria;c__Actinobacteria;o__Actinomycetales;f__Brevibacteriaceae;g__unclassified_Brevibacteriaceae	0	0	0	0	0	0	0	0	0	0	0	0	0	0	0	0	0	0	0	0	0	0	3.58378e-05	0	0	0	0	0	0	0	0	0	0	0	0	0	0	0	0	0	0	0	0	0	0	0	0	0	0
d__Bacteria;p__Actinobacteria;c__Actinobacteria;o__Actinomycetales;f__Cellulomonadaceae;g__Actinotalea	0	0	0	0	0	0	0	0	0	0	0	0	0	0	0	0	0	0	0	0	0	0	0	0	0	0	0	0	0	0	0	0	0	0	0	0	0	0	0	0	0	0	0	0	0	0	0	0	0
d__Bacteria;p__Actinobacteria;c__Actinobacteria;o__Actinomycetales;f__Cellulomonadaceae;g__Cellulomonas	0	0	0	0	0	0	0	0	0	0	0	0	0	0	0	0	0	0	0	0	0	0	0	0	0	0	0	0	0	0	0	0	3.93352e-05	0	0	0.000234529	0	0	0	0	0	0	0	0	0	0	0	0	0
d__Bacteria;p__Actinobacteria;c__Actinobacteria;o__Actinomycetales;f__Corynebacteriaceae;g__Corynebacterium	0	0	0	0	0.000432677	0	0.000110986	0	0	0	0	0	9.11868e-05	0	0	8.55505e-05	0	4.53789e-05	0	0	0	0	0.00308205	0	0	0.000197267	0	0	0.00015717	0.000193761	0	0	0.000157341	0	0	0	0	0	0	0	0	6.32651e-05	0	0	0	0	0	0	0
d__Bacteria;p__Actinobacteria;c__Actinobacteria;o__Actinomycetales;f__Dermabacteraceae;g__Brachybacterium	0	0	0	0	0	0	0	0	0	0	0	0	0	0	0	0	0	0	0	0	0	0	0.00150519	0	0	0	0	0	0	0	0	0	0	0	0	0	0	0	0	0	0	0	0	0	0	0	0	0	0
d__Bacteria;p__Actinobacteria;c__Actinobacteria;o__Actinomycetales;f__Dermabacteraceae;g__unclassified_Dermabacteraceae	0	0	0	0	0	0	0	0	0	0	0	0	0	0	0	0	0	0	0	0	0	0	0.000394216	0	0	0	0	0	0	0	0	0	0	0	0	0	0	0	0	0	0	0	0	0	0	0	0	0	0
d__Bacteria;p__Actinobacteria;c__Actinobacteria;o__Actinomycetales;f__Dietziaceae;g__Dietzia	0	0	0	0	0	0	0	0	0	0	0	0	0	0	0	0	0	0	0	0	0	0	0	0	0	0	0	0	0	0	0	0	0	0	0	0	0	0	0	0	0	0	0	0	0	0	0	0	0
d__Bacteria;p__Actinobacteria;c__Actinobacteria;o__Actinomycetales;f__Dietziaceae;g__unclassified_Dietziaceae	0	0	0	0	0	0	0	0	0	0	0	0	0	0	0	0	0	0	0	0	0	0	0	0	0	0	0	0	0	0	0	0	0	0	0	0	0	0	0	0	0	0	0	0	0	0	0	0	0
d__Bacteria;p__Actinobacteria;c__Actinobacteria;o__Actinomycetales;f__Geodermatophilaceae;g__Geodermatophilus	0	0	0	0	0	0	0	0	0	0	0	0	0	0	0	0	0	0	0	0	0	0	0	0	0	0	0	0	0	0	0	0	0	0	0	0	9.99063e-05	0	0	0	0	0	0	0	0	0	0	0	0
d__Bacteria;p__Actinobacteria;c__Actinobacteria;o__Actinomycetales;f__Geodermatophilaceae;g__unclassified_Geodermatophilaceae	0.000114475	0	0	0	0	0	0	0	0	0	0	0	0	0	0	0	0	0	0	0	0	0	0	0	0	0	0	0	0	0	0	0	0	0	0	0	0	0	0	0	0	0	0	0	0	0	0	0	0
d__Bacteria;p__Actinobacteria;c__Actinobacteria;o__Actinomycetales;f__Gordoniaceae;g__Gordonia	0	0	0	0	0	0	0	0	0	0	0.000244913	0	0	0	0	0	0	0	0	0	0	0	0	0	0	0	0	0	0	0	0	0	0	0	0	0	0	0	0	0	0	0	0	0	0	0	0	0	0
d__Bacteria;p__Actinobacteria;c__Actinobacteria;o__Actinomycetales;f__Intrasporangiaceae;g__unclassified_Intrasporangiaceae	0	0	0	0	0	0	3.69952e-05	0	0	0	0	0	0	0	0	0.000149713	0	0	0	0	0	0	0	0.000195764	0	0	0	0	0	0	0	0	0	0	0	0	0	0	0	0	0	0	0	0	0	0	0	0	0
d__Bacteria;p__Actinobacteria;c__Actinobacteria;o__Actinomycetales;f__Microbacteriaceae;g__Agromyces	0	9.5681e-05	0	0	0	0	0	0	0	0	0	0	0	0	0	0	0	0	0	0	0	0	0	0	0	0	0	0	0	0	0	0	0	0	0	0	0	0	0	0	0	0	0	0	0	0	0	0	0
d__Bacteria;p__Actinobacteria;c__Actinobacteria;o__Actinomycetales;f__Microbacteriaceae;g__Candidatus_Rhodoluna	0	0	0	0	0	0	0	0	0	0	0	0	0	0	0	0	0	0	0	0	0	0	0	0	0	0	0	0	0	0	0	0	0	0	0	0	0	0	0	0	0	0	0	0.000234683	0	0	0	0	0
d__Bacteria;p__Actinobacteria;c__Actinobacteria;o__Actinomycetales;f__Microbacteriaceae;g__Leucobacter	0	0	0	0	0	0	0	0	0	0	0	0	0	0	0	0	0	0	0	0	0	0	7.16756e-05	0	0	0	0	0	0	0	0	0	0	0	0	0	0	0	0	0	0	0	0	0	0	0	0	0	0
d__Bacteria;p__Actinobacteria;c__Actinobacteria;o__Actinomycetales;f__Microbacteriaceae;g__Salinibacterium	0	0	0	0	0	0	0	0	0	0	0	0	0	0	0	0	0	0	0	0	0	0	0	0	0	0	0	0	0	0	0	0	0	0	0	0	0	0	0	0	0	0	0	0	0	0	0	0	0
d__Bacteria;p__Actinobacteria;c__Actinobacteria;o__Actinomycetales;f__Microbacteriaceae;g__unclassified_Microbacteriaceae	0	0	0	0	0	0	0	0	0	0	0	0	0	0	0	0	0	0	0	0	0	0	0	0	0	0	0	0	0	0	6.4487e-05	0	0	0	0	0	0	0	0	0	0	0	0	0	0	0	0	0	0
d__Bacteria;p__Actinobacteria;c__Actinobacteria;o__Actinomycetales;f__Micrococcaceae;g__Arthrobacter	0.000419743	0.000325315	0.000221324	0.000160623	0	0	0	0.00010812	5.51521e-05	0	1.88395e-05	0.000115732	0	0.000226512	0	0	1.98902e-05	0	0.000164751	9.93917e-05	2.03728e-05	0.000163016	0.000179189	0	0	3.58667e-05	0	0	0	0	0	0	0	0	0	0	1.24883e-05	0	0	5.3183e-05	0.000376028	0	9.31706e-05	0	8.14558e-05	0	0.000109383	9.99683e-05	0
d__Bacteria;p__Actinobacteria;c__Actinobacteria;o__Actinomycetales;f__Micrococcaceae;g__Kocuria	0	0	0	0	0	0	0	0	0	0	0	0	0	0	0	0	0	0	0	0	0	0	0.00188148	0	0	0	0	0	0	0	0	0	0	0	0	0	0	0	0	0	0	0	0	0	0	0	0	0	0
d__Bacteria;p__Actinobacteria;c__Actinobacteria;o__Actinomycetales;f__Micrococcaceae;g__Rothia	0	0	0	0.000361402	0.000499243	0	0	0	0	0	9.41974e-05	0	0	0	0	0	0	0.000181516	0	0	0	0	0	0	0	0	0.000696096	0	5.23899e-05	0	0.000107478	0	0	0	0	0	0.000624415	0	0.000537978	0	0	0	0.000130439	0	0	6.54442e-05	0	0	0
d__Bacteria;p__Actinobacteria;c__Actinobacteria;o__Actinomycetales;f__Micrococcaceae;g__Sinomonas	0	0	0	0	0	0	0	0	0	0	0	0	0	0	0	0	0	0	0	0	0	0	0	0	0	0	0	0	0	0	0	0	0	0	0	0	0	0	0	0	0	0	0	0	0	0	0	0	0
d__Bacteria;p__Actinobacteria;c__Actinobacteria;o__Actinomycetales;f__Micrococcaceae;g__unclassified_Micrococcaceae	7.63169e-05	0	0	0	0	0	0	0	0	0	0	0	0	0	0	0	0	0	0	0	0	4.07539e-05	0.000734675	0	0	0	0	0	0	0	0	0	0	0	0	0	0	0	0	0	0.000117509	0	3.72682e-05	0	0	0	0	0	0
d__Bacteria;p__Actinobacteria;c__Actinobacteria;o__Actinomycetales;f__Micromonosporaceae;g__Actinoplanes	0	0	0	0	0	0	0	0	0	0	0	0	0	0	0	0	0	0	0	0	0	0	0	0	0	0	0	0	0	0	0	0	0	0	0	0	0	0	0	0	0	0	0	0	0	0	0	0	0
d__Bacteria;p__Actinobacteria;c__Actinobacteria;o__Actinomycetales;f__Micromonosporaceae;g__Catellatospora	0	0	0	0	0	0	0	0	0	0	0	0	0	0	0	0	0	0	0	0	0	0	0	0	0	0	0	0	0	0	0	0	0	0	0	0	0	0	0	0	0	0	0	0	0	0	0	0	0
d__Bacteria;p__Actinobacteria;c__Actinobacteria;o__Actinomycetales;f__Micromonosporaceae;g__Couchioplanes	0	0	0.000482888	0	0	0	0	0	0	0	0	0	0	0	0	0	0	0	0	0	0	0	0	0	0	0	0	0	0	0	0	0	0	0	0	0	0	0	0	0	0	0	0	0	0	0	0	0	0
d__Bacteria;p__Actinobacteria;c__Actinobacteria;o__Actinomycetales;f__Micromonosporaceae;g__Dactylosporangium	0	0	0	0	0	0	0	0	0	0	0	0	0.00020517	0	0	0	0	0	0	0	0	0	0	0	0	0	0	0	0	0	0	0	0	0	0	0	0	0	0	0	0	0	0	0	0	0	0	0	0
d__Bacteria;p__Actinobacteria;c__Actinobacteria;o__Actinomycetales;f__Micromonosporaceae;g__Micromonospora	0	0	0	0	0	0	0	0	0	0	0	0	0	0	0	0	0	0	0	0	0	0	0	0	0	0	0	0	0	0	0	0	0	0	0	0	0	0	0	0	0	0	0	0	0	0	0	0	0
d__Bacteria;p__Actinobacteria;c__Actinobacteria;o__Actinomycetales;f__Micromonosporaceae;g__unclassified_Micromonosporaceae	0	0.000363588	0	0.000220857	0	0	0	0	0	0	0	0	0	0	0	0	0	0.00012101	0	0	0	0	0	0	0	0	0	0	0	0	0	0	0	0	0	0	0	0	0	0	4.70035e-05	6.32651e-05	0	0	0	0	0	0	0
d__Bacteria;p__Actinobacteria;c__Actinobacteria;o__Actinomycetales;f__Mycobacteriaceae;g__Mycobacterium	0	0	0.000100602	0	0.000149773	0	0	0	0	0	0	0	0	0.000100672	0	0	0	0	0.000144158	0	0	0.000142639	0	0.000156611	0	0	0	5.43818e-05	3.49266e-05	0	0	0	0	0	0	0	0	0	0	0	0	0	9.31706e-05	0	0	0	0	0	0
d__Bacteria;p__Actinobacteria;c__Actinobacteria;o__Actinomycetales;f__Nakamurellaceae;g__Humicoccus	0	0	0	0	0	0	0	0	0	0	0	0	0	0	0	0	0	0	0	0	0	0	0	0	0	0	0	0	0	0	0	0	0	0	0	0	0	0	0	0	0	6.32651e-05	0	0	0	0	0	0	0
d__Bacteria;p__Actinobacteria;c__Actinobacteria;o__Actinomycetales;f__Nocardiaceae;g__Nocardia	9.53962e-05	0	0	0	0	0	0	0	0	0	0	0	0	0	0	0	0	0	0	0	0	0	0	0	0	0	0	0	0	0	0	0	0	0	0	0	0	0	0	0	0	0	0	0	0	0	0	0	4.59369e-05
d__Bacteria;p__Actinobacteria;c__Actinobacteria;o__Actinomycetales;f__Nocardiaceae;g__Rhodococcus	0	0	0	0	0	0	0	0	0	0	0	0	0	0	0	0	0	4.53789e-05	0	0	0	0	0	0	0	0	0	0	0	0	0	0	0	0	0	0	0	0	0	0	0	0	0	0	0	0	0	0	0
d__Bacteria;p__Actinobacteria;c__Actinobacteria;o__Actinomycetales;f__Nocardioidaceae;g__Aeromicrobium	0	0	0.000342045	0	0	0	0	0	0	0	0	0	0	7.5504e-05	0	0	0	0	0	0	0	0	0	0	0	0	0	0	0	0	0	0	0	0	0	0	0	0	0	0	0	0	0	0	0	0	0	0	0
d__Bacteria;p__Actinobacteria;c__Actinobacteria;o__Actinomycetales;f__Nocardioidaceae;g__Kribbella	0	0	0	0	0	0	0	0	0	0	0	0	0	0	0	0	0	0	0	0	0	0	0	0	0	0	0	0	0	0	0	0	0	0	0	0	0	0	0	0	0	0	0	0	0	0	0	0	0
d__Bacteria;p__Actinobacteria;c__Actinobacteria;o__Actinomycetales;f__Nocardioidaceae;g__Nocardioides	0	0	0	0	0	0	0	0	0	0	0	0	0	0	0	0	0	0	0	5.9635e-05	0	0	0	0	0	0	0	0	0	0	0	0	0	0	0	0	0	0	0	0	0	0	0	0	0	0	0	3.33228e-05	0
d__Bacteria;p__Actinobacteria;c__Actinobacteria;o__Actinomycetales;f__Nocardioidaceae;g__unclassified_Nocardioidaceae	3.81585e-05	0	0	0	0	0	0	0	0	0	0	0	0	0	0	0	0	0	0	0	0	0	0	0	0	0	0	0	0	0	0	0	0	0	0	0	0	0	0	0	0	0	0	0	0	0	0	0	0
d__Bacteria;p__Actinobacteria;c__Actinobacteria;o__Actinomycetales;f__Nocardioidaceae;g__unidentified_Nocardioidaceae	0.000133555	3.82724e-05	0	0	0	0	0	0	0	0	0	0	0	0	0	0	0	0	0	0	0	0	0	0	0	0	0	0	0	0	0	0	0	0	0	0	0	0	0	0	0	0	0	0	0	0	0	0	0
d__Bacteria;p__Actinobacteria;c__Actinobacteria;o__Actinomycetales;f__Propionibacteriaceae;g__Propionibacterium	0	0	0	0	0	0	0	0	0	0	0	0	0	0	0	0	0	0	0	0	0	0	0	0	0	0	0	0	0.000209559	0	0	0	0	0	0	0	0	0	0	0	0	0	0	0	0	0	0	0	0
d__Bacteria;p__Actinobacteria;c__Actinobacteria;o__Actinomycetales;f__Pseudonocardiaceae;g__Pseudonocardia	0	0.000114817	0	0	0	0	0	0	0	0	0	0	0	0	0	0	0	0	0	0	0	0	0	0	0	0	0	0	0	0	0	0	0	0	0	0	0	0	0	0	0	0	7.45365e-05	0	0	0	0	0	0
d__Bacteria;p__Actinobacteria;c__Actinobacteria;o__Actinomycetales;f__Pseudonocardiaceae;g__Saccharomonospora	0	0	0	0	0	0	0	0	0	0	0	0	0	0	0	0	0	0	0	0	0	0	0	0	0	0	0	0	0	0	0	0	0	0	0	0	0	0	0	0	0	3.16326e-05	0	0	0	0	0	0	0
d__Bacteria;p__Actinobacteria;c__Actinobacteria;o__Actinomycetales;f__Ruaniaceae;g__unidentified_Ruaniaceae	0	0	0	0	0	0	0	0	0	0	0	0	0	0	0	0	0	0	0	0	0	0	0	0	0	0	0	0	0	0	0	0	0	0	0	0	0	0	0	0	0	0	0	0	0	0	0	0	0
d__Bacteria;p__Actinobacteria;c__Actinobacteria;o__Actinomycetales;f__Streptomycetaceae;g__Streptomyces	0.000171713	0	0	0	0	0	0	0.000151368	0	0	0	0	0	0	0	0	0	0	0	0	0	0	0	0.000156611	0	0	0	0	0	0	0	0	0	0	0	0	0	0	0	0	0.000282021	0	5.59024e-05	0	0	0	0	0	0
d__Bacteria;p__Actinobacteria;c__Actinobacteria;o__Actinomycetales;f__Streptomycetaceae;g__unclassified_Streptomycetaceae	5.72377e-05	0.000325315	0	0	0	0	0	0	0	0	0	0	0	0	0	0	0	0	0	0	0	4.07539e-05	0	0	0	0	0	0	0	0	0	0	0	0	0	0	0	0	0	0	0	0	0	0	0	0	0	0	0
d__Bacteria;p__Actinobacteria;c__Actinobacteria;o__Actinomycetales;f__Streptosporangiaceae;g__Nonomuraea	7.63169e-05	0	0	0	0	0	0	0	0	0	0	0	0	0	0	0	0	0	0	0	0	0	0	0	0	0	0	0	0	0	0	0	0	0	0	0	0	0	0	0.00023046	0	0	0	0	0	0	0	0	0
d__Bacteria;p__Actinobacteria;c__Actinobacteria;o__Actinomycetales;f__Thermomonosporaceae;g__Actinomadura	0.000114475	0	0	0	0	0	0	0	0	0	0	0	0	0	0	0	0	0	0	0	0	0	0	0	0	0	0	0	0	0	0	0	0	0	0	0	0	0	0	0	0	0	0	0	0	0	0	0	4.59369e-05
d__Bacteria;p__Actinobacteria;c__Actinobacteria;o__Actinomycetales;f__Thermomonosporaceae;g__unclassified_Thermomonosporaceae	0	0	0	0	0	0	0	0	0	0	0	0	0	0	0	0	0	0	0	0	0	0	0	0	0	0	0	0	0	0	0	0	0	0	0	0	0	0	0	0	0	0	0	0	0	0	0	0	0
d__Bacteria;p__Actinobacteria;c__Actinobacteria;o__Actinomycetales;f__Thermomonosporaceae;g__unidentified_Thermomonosporaceae	0	0	0	0	0	0	0	0	0	0	0	0	0	0	0	0	0	0	0	0	0	0	0	0	0	0	0	0	0	0	0	0	0	0	0	0	0	0	0	0	0.000164512	0	0	0	0	0	3.64611e-05	0	0
d__Bacteria;p__Actinobacteria;c__Actinobacteria;o__Actinomycetales;f__Williamsiaceae;g__Williamsia	0	0	0	0	0	0	0	0	0	0	0	3.85773e-05	0	0	0	0	0	0	0	0	0	0	0	0	0	0	0	0	0	0	0	0	0	0	0	0	0	0	0	0	0	0	0	0	0	0	0	0	0
d__Bacteria;p__Actinobacteria;c__Actinobacteria;o__Actinomycetales;f__Yaniellaceae;g__Yaniella	0	0	0	0	0	0	0	0	0	0	0	0	0	0	0	0	0	0	0	0	0	0	0	0	0	0	0	0	0	0	0	0	0	0	0	0	0	0	0	0	0	0	0	0	0	0	0	0	0
d__Bacteria;p__Actinobacteria;c__Actinobacteria;o__Actinomycetales;f__unclassified_Actinomycetales;g__unclassified_Actinomycetales	9.53962e-05	0.000325315	0.000140842	6.02337e-05	4.99243e-05	9.9988e-05	0	0	0	0	0.000207234	0.000327907	0	2.5168e-05	0	0	3.97804e-05	0.000181516	8.23757e-05	0	0	0	0.000215027	0.000254493	0.000106099	0	0	0	0.000122243	0	8.59827e-05	0	0	0	0	0	7.49298e-05	0	3.36236e-05	0	0.000164512	3.16326e-05	0	0.000117341	0	0	0	3.33228e-05	1.14842e-05
d__Bacteria;p__Actinobacteria;c__Actinobacteria;o__Actinomycetales;f__unidentified_Actinomycetales;g__unidentified_Actinomycetales	7.63169e-05	1.91362e-05	0	0	6.65657e-05	0.000119986	0	0	9.19202e-05	0	0	0	0	0.000100672	0	0	0	0	0	0	0	0	0	0	0	0	0	0	0.000209559	0	0	4.31192e-05	0	0	0	0.000171988	0.000224789	0	0	0	4.70035e-05	0	0	3.35261e-05	0	0	0	0	0
d__Bacteria;p__Actinobacteria;c__Actinobacteria;o__Bifidobacteriales;f__Bifidobacteriaceae;g__Alloscardovia	0	0	0	0	0	0	0	0	0	0	0	0	0	0	0	0	0	0.000211768	0	0	0	0	0	0	0	0	0	0	0	0	0	0	0	0	0	0	0	0	0	0	0	0	0	0	0	0	0	0	0
d__Bacteria;p__Actinobacteria;c__Actinobacteria;o__Bifidobacteriales;f__Bifidobacteriaceae;g__Bifidobacterium	0.00309084	0.00926192	0.0240035	0.00560173	0.364131	0.0297564	0.0471134	0.0246513	0.0029966	0.00620593	0.0859081	0.0008487	0.0518169	0.010193	0.0490628	0.00906835	0.00986554	0.00795644	0.0158985	0.00948197	0.00409494	0.00843607	0.196051	0.0171881	0.711078	0.0387899	0.110056	0.0102918	0.15331	0.0441775	0.0100385	0.0580385	0.000314682	0.00503711	0.0698052	0.196879	0.642747	0.314556	0.181366	0.000709107	0.0101998	0.00441274	0.0150005	0.0742771	0.0138801	0.303975	0.00452117	8.3307e-05	0.845859
d__Bacteria;p__Actinobacteria;c__Actinobacteria;o__Bifidobacteriales;f__Bifidobacteriaceae;g__Gardnerella	0	0	0	0	0.000183056	0	0	0	0	0	0	0	0	0	0	0	0	0	0	0	0	0	0	0	0	0	0	0	0	0	0	0	0	0	0	0	0	0	0	0	0	0	0	0	0	0	0	0	0
d__Bacteria;p__Actinobacteria;c__Actinobacteria;o__Bifidobacteriales;f__Bifidobacteriaceae;g__Scardovia	0	0	0	0	0	0	0	0	0	0	0	0	0	0	0	0	0	0	0	0	0	0	0	0	0	0.000143467	0	0	0	0	0	0	0	0	0	0	0.000699344	0.0001956	0	0	0	0	0	0	8.14558e-05	0	0	0	4.59369e-05
d__Bacteria;p__Actinobacteria;c__Actinobacteria;o__Bifidobacteriales;f__Bifidobacteriaceae;g__unclassified_Bifidobacteriaceae	0	0	0	0	0.000715581	0	0	0	0	0	3.7679e-05	3.85773e-05	4.55934e-05	0	0.000392895	0.000128326	0	6.05052e-05	0	0	0	0	0	0	0.0024005	0.000197267	0	0	3.49266e-05	0	0	0.000344954	0	0	0	0	0	6.01848e-05	0	0	0	0	0	0	0	7.8533e-05	0	0	0
d__Bacteria;p__Actinobacteria;c__Actinobacteria;o__Bifidobacteriales;f__Bifidobacteriaceae;g__unidentified_Bifidobacteriaceae	0	0	0.000382286	0	0.00023298	0	0	0	0	0	0	0	0	0	0	0	0	0	0	0	0	0	0	0	7.95745e-05	0	0	0	0	0	0	0	0	3.81599e-05	0	3.12705e-05	0	0	0	0	0	0	0	0	0	0	0	0	0.000172263
d__Bacteria;p__Actinobacteria;c__Actinobacteria;o__Bifidobacteriales;f__unidentified_Bifidobacteriales;g__unidentified_Bifidobacteriales	0	0	0	0	0	0	0	0	0	0	0	0	0	0	0	0	0	0	0	0	0	0	0	0	0	0	0	0	0	0	0	0	0	0	0	0	0	0	0	0	0	0	0	0	0	0	0	0	0
d__Bacteria;p__Actinobacteria;c__Actinobacteria;o__Micrococcales;f__unidentified_Micrococcales;g__unidentified_Micrococcales	0	0	0	0	0	0	0	0	0	0	0	0	0	0	0	0	0	0	0	0	0	0	0	0	0	0	0	0	0	0	0	0	0	0	0	0	0	0	0	0	0	0	0	0	0	0	0	0	0
d__Bacteria;p__Actinobacteria;c__Actinobacteria;o__unclassified_Actinobacteria;f__unclassified_Actinobacteria;g__unclassified_Actinobacteria	0	0	0	0	0	0	0	0	0	0	0	0	0	0	0	0	0	0	0	0	0	0	0	0	5.30497e-05	0	0	0	0	0	0	0	0	0	0	0	0	0	0	0	0	0	0	0	0	0	0	0	0
d__Bacteria;p__Actinobacteria;c__Coriobacteriia;o__Coriobacteriales;f__Coriobacteriaceae;g__Adlercreutzia	0.00106844	0	0.000462767	0	0	0.000179978	0	0	0.000128688	0	0	0	6.83901e-05	0	0	0	0	0.000242021	8.23757e-05	0	0	0.000305655	0.00177397	0	0	0.0003228	0	0	0.000401656	0	0	0	0	0.00022896	0	0.000250164	0	0	0	0	0	0	0.000372682	0	0.00027695	0	9.11527e-05	0.000166614	0
d__Bacteria;p__Actinobacteria;c__Coriobacteriia;o__Coriobacteriales;f__Coriobacteriaceae;g__Atopobium	0	0	0	0	9.98486e-05	0	0	0	0	0	0	0	0	0	0	0	0	9.07578e-05	0	0	0	0	5.37567e-05	0	0	0	5.8008e-05	0	0	0	0	0	0	0.00015264	0	0	0	0	0	0	0	0	0	0	0	0	0	0	0
d__Bacteria;p__Actinobacteria;c__Coriobacteriia;o__Coriobacteriales;f__Coriobacteriaceae;g__Collinsella	0.00103028	0.000708039	0.00156938	0.000682649	0.00254614	0.00157981	0.000406948	0.000237864	0.000661826	0	0.00124341	0	0.00467332	0.00151008	0.00746501	0.000962443	0.0038587	0.00196642	0.00115326	0.00059635	0.00258735	0.00112073	0	0	0.00611398	0.000269	0.00182725	0.00666177	0	0.00342311	0.000257948	0.00454908	0.000668699	0.00587663	0	0	0.000124883	0	0	0.00223369	0.000822562	0.000205612	0.00294419	0.000871679	0.000456152	0.000536642	0.00102091	0	0
d__Bacteria;p__Actinobacteria;c__Coriobacteriia;o__Coriobacteriales;f__Coriobacteriaceae;g__Coriobacterium	0	0	0	0	0	0	0	0	0	0	0	0	0	0	0	0	0	0	0	0	0	0	0	0	7.95745e-05	0	0	0	0	0	0	0	0	0	0	0	0	0	0	0	0	0	0	0	0	0	0	0	0
d__Bacteria;p__Actinobacteria;c__Coriobacteriia;o__Coriobacteriales;f__Coriobacteriaceae;g__Eggerthella	5.72377e-05	0	0	0	0	0	0	0	0	0	0	0	0	0	0	0	0	0	0	0	0	0	0	0	0	0.0010222	0	0	0	0	0	0	0	0	8.81601e-05	0.000641046	3.74649e-05	0	0	0	0	4.74488e-05	9.31706e-05	0	0	0	0	0	0.000356011
d__Bacteria;p__Actinobacteria;c__Coriobacteriia;o__Coriobacteriales;f__Coriobacteriaceae;g__Enterococcus	0	0	0	0	0	0	0	0	0	0	0	0	0	0	0	0	0	0	0	0	0	0	0	0	0	0.000932535	0	0.00014955	0	0	0	0	0	0	0	0	0	0	0	0	0	0	0	0	0	0	0	0	0
d__Bacteria;p__Actinobacteria;c__Coriobacteriia;o__Coriobacteriales;f__Coriobacteriaceae;g__Olsenella	0	0	0.000422527	0	0	0	0	0	0	0	0.000150716	0	0	0	0	4.27753e-05	0	0	0	5.9635e-05	0	0	0	0	2.65248e-05	0	7.251e-05	0	0	0	0	0	0	0	0	0	0	0	0	0	0	0	0	0	0	0	0	0	0
d__Bacteria;p__Actinobacteria;c__Coriobacteriia;o__Coriobacteriales;f__Coriobacteriaceae;g__Slackia	0	0	0.000140842	0	0	0.000159981	0	0.000302735	0.000238993	0	0.000414469	0	0.000501527	0.000176176	0.00026193	0.000320814	0.000198902	0	0.000288315	0.000198783	0.000244474	0	0	0	9.2837e-05	0	0.000391554	0.000530223	0.000820774	0.000129174	0	0.000129358	0.000354017	0.00024804	0	0	0	0	0	8.86383e-05	0	0	0	0	0	0	5.46916e-05	0	0
d__Bacteria;p__Actinobacteria;c__Coriobacteriia;o__Coriobacteriales;f__Coriobacteriaceae;g__unclassified_Coriobacteriaceae	0.000400664	0	0	6.02337e-05	4.99243e-05	0	0	2.1624e-05	0	0	0	1.92886e-05	0	0.000100672	0	4.27753e-05	3.97804e-05	4.53789e-05	2.05939e-05	0	6.11185e-05	0	0	0	1.32624e-05	1.79334e-05	0	8.15727e-05	0	0	0	0	0	0	0	0	0	0	0	8.86383e-05	0	0	0	0	0	0	0	0	0
d__Bacteria;p__Actinobacteria;c__Coriobacteriia;o__Coriobacteriales;f__Coriobacteriaceae;g__unidentified_Coriobacteriaceae	0.000610536	0.00080372	0.00350094	0.00220857	0.00208018	0.00049994	0.000480938	0.000237864	0.00323559	0.000172921	0.000772419	0.000154309	0.00337391	0.0019631	0.00106409	0.00117632	0.000755828	0.00270761	0.00358334	0.000616229	0.00118162	0.000366786	0.000591324	0.000391527	0.00436334	0.00398121	0.00411857	0.00125078	0.00326563	0.000818102	0.000128974	0.00200504	0.00151441	0.00148824	0	0	0	0	0	0.00053183	7.05053e-05	4.74488e-05	0.00111805	0.000201157	0.000602773	0.000484287	0.00158606	0.000399873	0
d__Bacteria;p__Actinobacteria;c__MB-A2-108;o__0319-7L14;f__unidentified_0319-7L14;g__unidentified_0319-7L14	0	0	0	0	0	0	0	0	3.67681e-05	0	0	0	6.83901e-05	0	0	0	0	0	0	0	0	0	0	0	0	0	0	0	0	0	0	0	0	0	0	0	0	0	0	0	0	0	0	0	0	0	0	0	0
d__Bacteria;p__Actinobacteria;c__MB-A2-108;o__unidentified_MB-A2-108;f__unidentified_MB-A2-108;g__unidentified_MB-A2-108	0	0	0	0	0	0	0	0	0	0	0	0	0	0	0	0	0	0	0	0	0	0	0	0	0	0	0	0	0	0	0	0	0	0	0	0	0	0	0	3.54553e-05	0	0	0	0	0	0	0	0	0
d__Bacteria;p__Actinobacteria;c__Nitriliruptoria;o__Euzebyales;f__Euzebyaceae;g__Euzebya	0	0	0	0	0	0	0	0	0	0	0	0	0	0	0	0	0	0	0	0	0	0	0	0	0	0	0	0	0	0	0	0	0	0	0	0	0	0	0	0	0	0	0	0	0	0	0	0	0
d__Bacteria;p__Actinobacteria;c__OPB41;o__unidentified_OPB41;f__unidentified_OPB41;g__unidentified_OPB41	0	0	0	0	0	0	0	0	0	0	0	0	0	0	0	0	0	0	0	0	0	0	0	0	0	0	0	0	0	0	0	0	0	0	0.000123424	0	0	6.01848e-05	0	0	0	0	0	0	0	0	0	0	0
d__Bacteria;p__Actinobacteria;c__Rubrobacteria;o__Rubrobacterales;f__Rubrobacteraceae;g__unidentified_Rubrobacteraceae	0	0	0	0	0	0	0	0	0	0	0	0	0	0	0	0	0	0	0	0	0	0	0	0	0	0	0	0	0	0	0	0	0	0	0	0	0	0	0	0	0	0	0	0	0	0	0	3.33228e-05	0
d__Bacteria;p__Actinobacteria;c__Thermoleophilia;o__Gaiellales;f__Gaiellaceae;g__unclassified_Gaiellaceae	0	0	0.000100602	0	0	0	0	0	0	0	0	0	0	0	0	0	0	0	0	0	0	0	0	0	0	0	0	0	0	0	0	0	0	0	0	0	0	0	0	0	0	0	0	0	0	0	0	0	0
d__Bacteria;p__Actinobacteria;c__Thermoleophilia;o__Gaiellales;f__Gaiellaceae;g__unidentified_Gaiellaceae	3.81585e-05	0.000172226	0	0	0	0	0.000110986	0	0	0	0	0	0	0	0	0	5.96706e-05	0	0	0	0	0	0	0	0	0	0.000130518	0	0.000279413	0	4.29913e-05	0	0	9.53998e-05	0.000105792	0	0	0	0	0	0	0	0	0	0	0	0	0	0
d__Bacteria;p__Actinobacteria;c__Thermoleophilia;o__Gaiellales;f__unidentified_Gaiellales;g__unidentified_Gaiellales	0	0	0	0	0	0	0	0	0	0	0	0	0	0	0	0	0	0	0	0	0	0	0	0	0	0	0	0	0	0	0	4.31192e-05	0	0	0	0	0	0	0	0	0	0	0	0	0	0	0	0	0
d__Bacteria;p__Actinobacteria;c__Thermoleophilia;o__Solirubrobacterales;f__Conexibacteraceae;g__unidentified_Conexibacteraceae	0	0	0	0	0	0	0	0	0	0	0	0	0	0	0	0	0	0	0	0	0	0	0	0	0	0	0	0	0	0	0	0	0	0	0	0	0	0	0	0	0	0	0	0	0	0	0	0	0
d__Bacteria;p__Actinobacteria;c__Thermoleophilia;o__Solirubrobacterales;f__Patulibacteraceae;g__unidentified_Patulibacteraceae	0	0	0	0	0	0	0	0	0	0	0	0	0	0	0	0.000128326	0	0	0	0	0	0	0	0	0	0	0	0	0	0	0	0	0	0	0	0	0	0	0	0	0	0	0	0	0	0	0	0	0
d__Bacteria;p__Actinobacteria;c__Thermoleophilia;o__Solirubrobacterales;f__Solirubrobacteraceae;g__unidentified_Solirubrobacteraceae	0	0	0	0	0	0	0	0	0	0	0	0	0	0	0	0	0	0	0	0	0	0	3.58378e-05	0	0	0	0	0	0	0	0	0	0	0	0	0	0	0	0	0	0	0	0	0	0	0	0.000109383	0	0
d__Bacteria;p__Actinobacteria;c__Thermoleophilia;o__Solirubrobacterales;f__unclassified_Solirubrobacterales;g__unclassified_Solirubrobacterales	0	0	0	0	0	0	0	0	0	0	0	0	0	0	0	0	0	0	0	0	0	0	0	0	0	0	0	0	0	0	0	0	0	0	0	0	0	0	0	0	7.05053e-05	0	0	0	0	0	0	0	0
d__Bacteria;p__Actinobacteria;c__Thermoleophilia;o__Solirubrobacterales;f__unidentified_Solirubrobacterales;g__unidentified_Solirubrobacterales	0	0	0	0	0	0	0	0	0	0	0	0	0	0	0	4.27753e-05	0	0	0	0	0	0	0	0	0	0	0	2.71909e-05	0	6.4587e-05	0	0	0	0	0	0	0	0	0	0	0	0	5.59024e-05	0	0	0	0	3.33228e-05	0
d__Bacteria;p__BRC1;c__PRR-11;o__unidentified_PRR-11;f__unidentified_PRR-11;g__unidentified_PRR-11	0	0	0	0	0	0	0	0	0	0	0	0	0	0	0	0	0	0	0	0	0	0	0	0	0	0	0	0	0	0	0	0	0	0	0	0	0	0	0	0	0	0	0	0	0	0	0	0	0
d__Bacteria;p__Bacteroidetes;c__Bacteroidia;o__Bacteroidales;f__Bacteroidaceae;g__Bacteroides	0.0227043	0.0106589	0.0144061	0.0268241	0.00123147	0.16778	0.0015353	0.00438966	0.0016178	0.442427	0.0027694	0.0023725	0.00328272	0.0825762	0.00211181	0.0246813	0.0392633	0.0228558	0.0110178	0.0272731	0.0161353	0.0169536	0.131256	0.0210054	0.00767894	0.592984	0.000116016	0.0259129	0.035922	0.0165343	0.019733	0.133325	0.00367784	0.00889126	0.00641806	0.00813034	0.0250265	0.0015949	0.00531253	0.0137744	0.444912	0.0598804	0.143445	0.0111642	0.459867	0.00157066	0.0285126	0.00048318	0.0553884
d__Bacteria;p__Bacteroidetes;c__Bacteroidia;o__Bacteroidales;f__Bacteroidaceae;g__unclassified_Bacteroidaceae	0	0	0	0	0	0	0	0	0	0	0	0	0	0	0	0	0	0	0	0	0	0	0	0	0	0	0	0	0	0	0	0	0	0	0	0	0	0	0	0	4.70035e-05	0	0	0	0	0	0	0	0
d__Bacteria;p__Bacteroidetes;c__Bacteroidia;o__Bacteroidales;f__Marinilabiaceae;g__unidentified_Marinilabiaceae	0	0	0	0	0	0	0	0	0	0	0	0	0	0	0	0	0	0	0	0	0	0	0	0	0	0	0	0	0	0	0	0	0	0	0	0	0	0	0	0	0	0	0	0	0	0	0	0	0
d__Bacteria;p__Bacteroidetes;c__Bacteroidia;o__Bacteroidales;f__Porphyromonadaceae;g__Dysgonomonas	0	0	0	0	0	0	0	0	0	0	0	0	0	0	0	0	0	0	0	0	0	0	0	0	0	0	0	0	0	0	0	0	0	0	0	0	0	0	0	0	0	0	0	0	0	0	0	0	0
d__Bacteria;p__Bacteroidetes;c__Bacteroidia;o__Bacteroidales;f__Porphyromonadaceae;g__Macellibacteroides	0	0	0	0.000180701	0	3.99952e-05	0	4.32479e-05	0	1.92134e-05	0	0	0	0	0	8.55505e-05	0	0.000211768	0	0	0.00014261	0	8.95945e-05	0	1.32624e-05	3.58667e-05	0	9.51682e-05	0	0	0	0.000366514	0	0	0	0	1.24883e-05	0	0	0.000124094	0	6.32651e-05	5.59024e-05	0	0	0	3.64611e-05	0	0
d__Bacteria;p__Bacteroidetes;c__Bacteroidia;o__Bacteroidales;f__Porphyromonadaceae;g__Parabacteroides	0.00183161	0.00252598	0.00175047	0.00638477	0	0.0229172	9.24881e-05	0.00105957	0.000551521	0.016293	0.000489827	0.00042435	0.000889071	0.00402688	0.00104772	0.00344341	0.00489299	0.00496143	0.00354216	0.00552618	0.00499134	0.00250637	0.00372713	0.00395443	0.00141908	0.0126072	0	0.00135955	0.000541362	0.000559754	0.000171965	0.0128927	0.0606746	0.00438839	0.000193952	0	0.000412114	0.0001956	0	0.016859	0.00253819	0.00449182	0.00190068	0	0.00579965	0	0.00384664	0.0065146	0.0002182
d__Bacteria;p__Bacteroidetes;c__Bacteroidia;o__Bacteroidales;f__Porphyromonadaceae;g__Petrimonas	0	0	0	0	0	0	0	0	0	0	0	0	0	0	0	0	0	0	0	0	0	0	0	0	0	0	0	0	0	0	0	0	0	0	0	0	0	0	0	0	0	0	0	0	0	0	0	0	0
d__Bacteria;p__Bacteroidetes;c__Bacteroidia;o__Bacteroidales;f__Porphyromonadaceae;g__Porphyromonas	0	0	0	8.03116e-05	0	0.000519938	0	0	0	0	0	3.85773e-05	0	0.000176176	0	0	0	0	0	0	0	0	0.000286702	0	7.95745e-05	0	0	0	0.000192096	0	0	4.31192e-05	0	0	0	0	0	0	0	7.09107e-05	0	0	0	0	0	0	0	0	0
d__Bacteria;p__Bacteroidetes;c__Bacteroidia;o__Bacteroidales;f__Porphyromonadaceae;g__unclassified_Porphyromonadaceae	0	0	2.01203e-05	0.000421636	0	0	0	0	0	0	0	0	0	0	0	0	0	7.56315e-05	4.11879e-05	0	0	0	0	0	6.63121e-05	0	0	0	0	0	0	0	0	0	0	0	0	0	0	0	0	0	0	0	0	0	0	0	0
d__Bacteria;p__Bacteroidetes;c__Bacteroidia;o__Bacteroidales;f__Porphyromonadaceae;g__unidentified_Porphyromonadaceae	0	0	0	0	0	0	0	0	0	0	0	0	0	0	0	0	0	0	0	0	0	0	0	0	0	0	0	0	0	0	0	0	0	0	0	0	0	0	0	0	0	0	0	0	0	0	0	0	0
d__Bacteria;p__Bacteroidetes;c__Bacteroidia;o__Bacteroidales;f__Prevotellaceae;g__Prevotella	0.0573903	0.11099	0.000241444	0.0172268	0.0118154	0.000519938	0	0.105871	0.00505561	9.6067e-05	0.436869	0.00482216	0.0118543	0.00216445	0.0173692	0.00147575	0.0724004	0.0483588	0.000844351	0.0191428	0.00611185	0.0841365	0.000125432	0.138699	0.000106099	0.0023134	0.00358199	0.0172254	0.000733458	0.00856854	0.00455708	0.0102408	0.00391386	0.00408311	0	4.69058e-05	0	0	3.36236e-05	0.00629332	0	0.0130484	0.000149073	0.00124047	0.00716811	5.23553e-05	0.291962	0.0696446	3.44527e-05
d__Bacteria;p__Bacteroidetes;c__Bacteroidia;o__Bacteroidales;f__Prevotellaceae;g__unclassified_Prevotellaceae	0	0	0	0	0	0	0	4.32479e-05	0	0	0	0	0	0	0	0	0	0	0	0	0	0	0	3.91527e-05	0	0	0	0	0	0	0	6.46789e-05	0	0	0	0	0	0	0	0	0	3.16326e-05	0	0	0	0	0	0	0
d__Bacteria;p__Bacteroidetes;c__Bacteroidia;o__Bacteroidales;f__Prevotellaceae;g__unidentified_Prevotellaceae	0	0	0	0	0	0	0	0	0	0	0	0	0	0	0	0	0	0	0	5.9635e-05	0	0	0	0	0	0	0	0	0	0	0	0	0	0	0	0	0	0	0	0	0	0	0	0	0	0	0	0	0
d__Bacteria;p__Bacteroidetes;c__Bacteroidia;o__Bacteroidales;f__Rikenellaceae;g__AF12	0	0	0	0	0	0	0	0	0	0	0	0	0	0	0	0	0	0	0	0	0	2.0377e-05	5.37567e-05	0	0	0	0	0	0	0	0	0	0	0	0	0	0	0	0	0	0	0	0	0	0	0	0	0	0
d__Bacteria;p__Bacteroidetes;c__Bacteroidia;o__Bacteroidales;f__Rikenellaceae;g__Alistipes	0.000381585	0.000516677	0.0115289	0.00511987	0.00069894	0.0392953	0.00142432	0.000713591	0.000128688	0.00732031	0.000169555	0.000154309	0.00255323	0.00302016	0.00191536	0.0039781	0.00294375	0.00202692	0.00650768	0.00159027	0.0145054	0.0015894	0.00166646	0.0105908	0.00537128	0.018292	0	0.00156348	0.0384716	0.00402592	0.0602094	0.00728715	0.000570361	0.000553319	0.0013753	0.000125082	0.000174836	0.000135416	0	0.00893474	0.0234313	0	0.0109382	0	0.00361664	6.54442e-05	0.0123238	0	0
d__Bacteria;p__Bacteroidetes;c__Bacteroidia;o__Bacteroidales;f__Rikenellaceae;g__Rikenella	0	0	0	0	0	0	1.84976e-05	0	0	0	0	0	0	0	0	0	0	0	0	0	0	0	0	0	0	0	0	0	0	0	0	0	0	0	0	4.69058e-05	0	0	0	0	0	0	0	0	0	0	0	0	0
d__Bacteria;p__Bacteroidetes;c__Bacteroidia;o__Bacteroidales;f__Rikenellaceae;g__unclassified_Rikenellaceae	0.000171713	0.000133953	0.00635802	0.00106413	0	0.0158181	0.000924881	0.000237864	0.000147072	0.016293	0	0.000212175	0.00027356	0.00548662	0.000474748	0.0025879	0.0044753	0.000862199	0.0010091	0.000894526	0.000183355	0.000590932	0	0.00184018	0.000570284	0.00808795	0	0.0005982	0.00522152	0.00021529	0.00786741	0.00267339	0.000747369	0.00270935	0.0004408	0.000390882	0	9.02772e-05	0	0.00124094	0.00430082	0	0.000204975	0	0	0	0.00426595	0	0
d__Bacteria;p__Bacteroidetes;c__Bacteroidia;o__Bacteroidales;f__Rikenellaceae;g__unidentified_Rikenellaceae	0	0.000133953	0.000261564	0.00116452	4.99243e-05	0.00279966	0	0.00140556	0.00077213	0.00336235	5.65185e-05	0	9.11868e-05	0.00563763	0	0.0022457	0.000377914	0.000302526	0.000267721	0.00153063	0.000162983	0.000285278	0	0.0053835	0.000291773	0.0002152	0	0.000217527	0.00371968	0	0.000128974	0.00297523	0.00041302	0.000400679	0	0	0	0	0	0.000319098	0.000822562	0	0	0	0	0	0.000309919	0	0
d__Bacteria;p__Bacteroidetes;c__Bacteroidia;o__Bacteroidales;f__S24-7;g__unidentified_S24-7	0.000381585	0.0149645	0.000442647	0.00086335	0.00131467	0.000279966	0.000166479	0.00800086	0.00303337	0.0340077	0.00550113	0.0157974	0.00330552	0.028767	0.00648277	0.0380272	0.029537	0.00801694	0.00525145	0.0132986	0.00175206	0.00248599	0.000985539	0.0513684	0.00128646	0.0472185	0.00118916	0.00183539	0.000523899	0.00320782	0.00997399	0.0645926	0.00151441	0.00679247	0.00026448	0.000797398	0.000412114	0.000361109	0.000319424	0.00632878	0.0101293	0.0386234	0.000354048	0.000368787	0.000162912	0.000170155	5.46916e-05	0.108866	0.000183748
d__Bacteria;p__Bacteroidetes;c__Bacteroidia;o__Bacteroidales;f__[Barnesiellaceae];g__Barnesiella	0.000476981	0.000478405	0.0142049	0.00594306	0	0.00379954	0	0.00138393	0	0.000480335	7.5358e-05	0.000925854	0.000501527	0.00279365	0.000392895	6.41629e-05	0	0.00181516	0.00282137	0	0.0151574	0.000305655	0	0	0.00038461	0.00104013	0	0.000271909	0	0.000904218	0.0168526	0.000517431	0	0	0	0	0	0	0	0	0.0407286	0	0.000167707	0	0	0	0	0	0
d__Bacteria;p__Bacteroidetes;c__Bacteroidia;o__Bacteroidales;f__[Barnesiellaceae];g__unclassified_[Barnesiellaceae]	0	0.00562604	0.000181083	6.02337e-05	0	0.0459145	0.000721407	0	0	0.00242089	0	0	0	0.000830544	0	0.000641629	0	0	0.00518967	0	0	0	0	0.00043068	0.0013395	0	0	0.0027055	0	0	0	0.000344954	0	0	0	0	0	0	0	0	0.0013161	0	0.00629833	0	0	0	0	0	0
d__Bacteria;p__Bacteroidetes;c__Bacteroidia;o__Bacteroidales;f__[Barnesiellaceae];g__unidentified_[Barnesiellaceae]	0.000705932	3.82724e-05	0.000100602	0.00210818	0	0.00231972	0	4.32479e-05	0	0.000941457	0	3.85773e-05	0	0.000151008	0	0	0	0.000423537	0	0.000576472	4.07456e-05	0.000794702	0.000573405	0	0	8.96668e-05	0	0	0	0	0	8.62385e-05	0	0.00024804	0	0	0	0	0	0	0.000446533	0	5.59024e-05	0	0	0	0	0	0
d__Bacteria;p__Bacteroidetes;c__Bacteroidia;o__Bacteroidales;f__[Odoribacteraceae];g__Butyricimonas	0	0.000229634	0.000945655	0.000602337	0	0.00127985	0	0.000259488	0.000147072	0.00228639	9.41974e-05	0.000115732	0.000524324	0.0006292	0.000245559	0.000705792	0.00226748	0.000650431	0.00010297	0.000616229	0.00122237	0.000346409	0	0.00647978	0.000159149	0.00141674	0	0.000271909	0	0.000193761	0	0.00250092	0.000177009	0.000343439	0	0	0	0	0	0	0.00197415	0	0.000335414	0	0	0	0.000984449	0	0
d__Bacteria;p__Bacteroidetes;c__Bacteroidia;o__Bacteroidales;f__[Odoribacteraceae];g__Odoribacter	0.000114475	0.000191362	0.000120722	0.000622415	0	0.00257969	0	4.32479e-05	0.000147072	0.00151786	5.65185e-05	3.85773e-05	0.000980258	0.000478192	0.000163706	0.000342202	0.00161111	0.000650431	0.000164751	9.93917e-05	0.000162983	0.000224147	0.00145143	0.000920089	0.00116709	0.00245687	0	0.000706964	0	0.000129174	0.00221405	0.000991743	0.000236011	0.00024804	0.000458433	6.2541e-05	0	0	0	0.00138276	0.00524089	0	0.000652194	0	0	0	0.00032815	0	0
d__Bacteria;p__Bacteroidetes;c__Bacteroidia;o__Bacteroidales;f__[Paraprevotellaceae];g__CF231	0	0	0	0	0	0	0	0	0	0	0	0	0	0	0	0	0	0	0	0	0	0	0	0	0	0	0	0	0	0	0	0	0.000295014	0.000782279	0	0	0	0	0	0	0	0	0	0	0	0	0	0.000783085	0
d__Bacteria;p__Bacteroidetes;c__Bacteroidia;o__Bacteroidales;f__[Paraprevotellaceae];g__Paraprevotella	0	0	0.000120722	0	0	0.000379954	0	0.00010812	7.35362e-05	0	0	0	0	0.00115773	4.91119e-05	0	0.000417694	0.00133111	0	0	0.000448202	0	0	0.000489409	2.65248e-05	0	0	0	0	0	0.000128974	0.000107798	0	0.0001908	0	0	0	0	0	0.000850928	0	0.0006801	0.000652194	0	0	0	0	0	0
d__Bacteria;p__Bacteroidetes;c__Bacteroidia;o__Bacteroidales;f__[Paraprevotellaceae];g__[Prevotella]	0	0.00040186	0	0	0	0	0	0.000475727	0.000588289	0.00146022	0.00913715	0.000501505	0.000957461	5.0336e-05	9.82238e-05	0	0	0	0	0.000576472	0	0	0	0	0	8.96668e-05	0	0	0	0.00122715	0	0	0.0013964	0.000515159	0	0	0	0	0	0.00200323	0	0	0	0	0	0	0.000947988	0.00011663	0
d__Bacteria;p__Bacteroidetes;c__Bacteroidia;o__Bacteroidales;f__[Paraprevotellaceae];g__unidentified_[Paraprevotellaceae]	0	0	0	0	0	0.000359957	0	0	0.000330913	0	0	0.00042435	0	0.0006292	0.000376525	0	0	0	0	0	0	0	0	0	0	0	0	0	0	0	0	0.00288899	0	0	0	0	0	0	0	0	0	0	0	0	0	0	0.000273458	0	0
d__Bacteria;p__Bacteroidetes;c__Bacteroidia;o__Bacteroidales;f__unclassified_Bacteroidales;g__unclassified_Bacteroidales	0.000209872	0.000229634	0	0	0	0.000259969	0	0	0	0.00078775	0.000226074	0	4.55934e-05	0.000226512	3.27413e-05	0.000192489	0.000477365	3.02526e-05	0.000391285	0.000178905	0.000122237	8.15079e-05	3.58378e-05	0.000469833	1.32624e-05	0.00224167	0	2.71909e-05	0.000122243	0	0.000967305	0.000819266	0.00106205	7.63199e-05	0	0	0	0	0	0	0.000282021	6.32651e-05	0	0.000184394	0	0	0.000182305	0.000166614	0
d__Bacteria;p__Bacteroidetes;c__Bacteroidia;o__Bacteroidales;f__unidentified_Bacteroidales;g__unidentified_Bacteroidales	0	0.000229634	0	4.01558e-05	0	0.000319962	0	0	0.00182002	0.000403481	0	0	0.000501527	0.000226512	3.27413e-05	0.000106938	0.000596706	3.02526e-05	0.000144158	0.116109	0.00173169	0.00482934	7.16756e-05	0.000352375	6.63121e-05	0.000735268	0	2.71909e-05	3.49266e-05	0	0.000300939	0.000280275	0.0451962	3.81599e-05	0	0	0	0	0	0	0	7.90814e-05	5.59024e-05	0	0	0	0.000692761	0.00669788	0
d__Bacteria;p__Bacteroidetes;c__Cytophagia;o__Cytophagales;f__Cytophagaceae;g__Adhaeribacter	0	0	0	0	0	0	0	0	0	0	0	0	0	0	0	0	0	0	0	0	0	0	0	0	0	0	0	0	0	0	0	0	0	0	0	0	0	0	0	0	0	0	0	0	0	0	0	0	0
d__Bacteria;p__Bacteroidetes;c__Cytophagia;o__Cytophagales;f__Cytophagaceae;g__Spirosoma	0	0	0	0	0	0	0	0	0	0	0	0	0	0	0	0	0	0	0	0	0	0	0	0	0	0	0	0	0	0	0	0	0	3.81599e-05	0	0	0	0	0	0	0	0	0	0	0	0	0	0	0
d__Bacteria;p__Bacteroidetes;c__Cytophagia;o__Cytophagales;f__Cytophagaceae;g__unidentified_Cytophagaceae	0	0	0	0	0	0	0	0	0	0	0	0	0	0	0	0	0	0	0	0	0	0	0	0	0	0	0	0	0	0	0	0	0	0	0	0	0	0	0	0	0	0	0	0	8.14558e-05	0	0	0	0
d__Bacteria;p__Bacteroidetes;c__Flavobacteriia;o__Flavobacteriales;f__Flavobacteriaceae;g__Aequorivita	0	0	0	0	0	0	0	0	0	0	0	0	0	0	0	0	0	0	0	0	0	0	0	0	0	0	0	0	0	0	0	0	0	0	0	0	0	0	0	0	0	0	0	0	0	0	0	0	0
d__Bacteria;p__Bacteroidetes;c__Flavobacteriia;o__Flavobacteriales;f__Flavobacteriaceae;g__Arenibacter	0	0	0	0	0	0	0	0	0	0	0	0	0	0	0	0	0	0	0	0	0	0	0	0	0	0	0	0	0	0	0	0	0	0	0	0	0	0	0	0	0	0	0	0	0	0	0	0	0
d__Bacteria;p__Bacteroidetes;c__Flavobacteriia;o__Flavobacteriales;f__Flavobacteriaceae;g__Flavobacterium	0	0	0	0	0	0	0	0	0	0	0	0	4.55934e-05	0	0	0	0	0	0	0	0	0	0	0	0	0	0	0	0	0.000107645	0	0	0	0.00011448	0	0	3.74649e-05	0	0	0	0	0	0	0	0	0	0	0	0
d__Bacteria;p__Bacteroidetes;c__Flavobacteriia;o__Flavobacteriales;f__Flavobacteriaceae;g__Gelidibacter	0	0	0	0	0	0	0	0	0	0	0	0	0	0	0	0	0	0	0	0	0	0	0	0	0	0	0	0	0	0	0	0	0	0	0	0	0	0	0	0	0	0	0	0	0	0	0	0	0
d__Bacteria;p__Bacteroidetes;c__Flavobacteriia;o__Flavobacteriales;f__Flavobacteriaceae;g__Myroides	0	0	0	0	0	0	0	0	0	0	0	0	0	0	0	0	0	0	0	0	0	0	0	0	0	0	0	0	0	0	0	0	0	0	0	0	0	0	0	0	0	0	0	0	0	0	0	0	0
d__Bacteria;p__Bacteroidetes;c__Flavobacteriia;o__Flavobacteriales;f__Flavobacteriaceae;g__Persicivirga	0	0	0	0	0	0	0	0	0	0	0	0	0	0	0	0	0	0	0	0	0	0	0	0	0	0	0	0	0	0	0	0	0	0	0	0	0	0	0	0	0	0	0	0	0	0	0	0	0
d__Bacteria;p__Bacteroidetes;c__Flavobacteriia;o__Flavobacteriales;f__Flavobacteriaceae;g__Vitellibacter	0	0	0	0	0	0	0	0	0	0	0	0	0	0	0	0	0	0	0	0	0	0	0	0	0	0	0	0	0	0	0	0	0	0	0	0	0	0	0	0	0	0	0	0	0	0	0	0	0
d__Bacteria;p__Bacteroidetes;c__Flavobacteriia;o__Flavobacteriales;f__Flavobacteriaceae;g__unclassified_Flavobacteriaceae	0	0	0	0	0	0	0	0	0	0	0	0	0	0	0	0	0	0	0	0	0	0	0	0	0	0	0	0	0	0	0	0	0	0	0	0	0	0	0	0	0	0	0	0	0	0	0	0	0
d__Bacteria;p__Bacteroidetes;c__Flavobacteriia;o__Flavobacteriales;f__Flavobacteriaceae;g__unidentified_Flavobacteriaceae	0	0	0	0	0	0	0	0	0	0	0	0	0	0	0	0	0	0	0	0	0	0	0	0	0	0	0	0	0	0	0	0	0	0	0	0	0	0	0	0	0	0	0	0	0	0	0	0	0
d__Bacteria;p__Bacteroidetes;c__Flavobacteriia;o__Flavobacteriales;f__[Weeksellaceae];g__Chryseobacterium	0	0	0	0	0	0	0	0	0	0	0	0	0	0	0	0	0	0	0	0	0	0	0	0	0	0	2.9004e-05	0	0	0	0	0	0	0	0	0	0	0	0	0	0	0	0	0	0	0	0	0	0
d__Bacteria;p__Bacteroidetes;c__Flavobacteriia;o__Flavobacteriales;f__[Weeksellaceae];g__Cloacibacterium	0	0	0	0	0	0	0	0	0	0	0	0	0	0	0	0	0	0	0	0	0	0	0	0	0	0	0	0	0	0	0	0	0	0	0	0	0	0	0	0	0	0	0	0	0	0	0	0	0
d__Bacteria;p__Bacteroidetes;c__Flavobacteriia;o__Flavobacteriales;f__[Weeksellaceae];g__unidentified_[Weeksellaceae]	0	0	0	0	0	0	0	0	0	0	0	0	0	0	0	0	0	0	0	0	0	0	0	0	0	0	0	0	0	0	0	0	0	0	0	0	0	0	0	0	0	0	0	0	0	0	0	0	0
d__Bacteria;p__Bacteroidetes;c__Sphingobacteriia;o__Sphingobacteriales;f__Sphingobacteriaceae;g__Pedobacter	0	0	0	0	0	0	0	0	0	0	0	0	0	0	0	0	0	0	0	0	0	0	0	0	0	0	0	0	0	0	0	0	0	0	0	0	0	0	0	0	0	0	0	0	0	0	0	0	0
d__Bacteria;p__Bacteroidetes;c__Sphingobacteriia;o__Sphingobacteriales;f__Sphingobacteriaceae;g__Sphingobacterium	0	0	0	0	0	0	0	0	0	0	0	0	0	0	0	0	0	0	0	0	0	0	0	0	0	0	0	0	0	0	0	0	0	0	0	0	0	0	0	0	0	0	0	0	0	0	0	0	0
d__Bacteria;p__Bacteroidetes;c__Sphingobacteriia;o__Sphingobacteriales;f__Sphingobacteriaceae;g__unidentified_Sphingobacteriaceae	0	0	0	0	0	0	0	0	0	0	0	0	0	0	0	0	0	0	0	0	0	0	0	0	0	0	0	0	0	0	0	0	0	0	0	0	0	0	0	0	0	0	0	0	0	0	0	0	0
d__Bacteria;p__Bacteroidetes;c__Sphingobacteriia;o__Sphingobacteriales;f__unidentified_Sphingobacteriales;g__unidentified_Sphingobacteriales	0	0	0	0	0	0	0	0	0	0	0	0	0	0	0	0	0	0	0	0	0	0	0	0	0	0	0	0	0	0	0	0	0	0	5.28961e-05	0	0	0	0	0	0	0	0	0	0	0	0	0	0
d__Bacteria;p__Bacteroidetes;c__[Rhodothermi];o__[Rhodothermales];f__Rhodothermaceae;g__unidentified_Rhodothermaceae	0	0	0	0	0	0	0	0	0	0	0	0	0	0	0	0	0	0	0	0	0	0	0	0	0	0	0	0	0	0	0	0	0	0	0	0	0	0	0	0	0	0	0	0	0	0	0.000164075	0	0
d__Bacteria;p__Bacteroidetes;c__[Saprospirae];o__[Saprospirales];f__Chitinophagaceae;g__Chitinophaga	0	0	0	0	0	0	0	0	0	0	0	0	0	0	0	0	0	0	0	0	0	0	0	0	0	0	0	0	0	0	0	0	0	0	0	0	0	0	0	0	0	0	0	0	0	0	0	0	0
d__Bacteria;p__Bacteroidetes;c__[Saprospirae];o__[Saprospirales];f__Chitinophagaceae;g__Niastella	0	0	6.0361e-05	0	0	0	0	0	0	0	0	0	0	0	0	0	0	0	0	0	0	0	0	0	0	0	0	0	0	0	0	0	0	0	0	0	0	0	0	0	0	0	0	0	0	0	0	0	0
d__Bacteria;p__Bacteroidetes;c__[Saprospirae];o__[Saprospirales];f__Chitinophagaceae;g__Sediminibacterium	0	0	0	0	0	0	0	0	0	0	0	0	0	0	0	0	5.96706e-05	0	4.11879e-05	0	0	0	0	0	0	0	0	0	0	0	0	0	0	0	0	0	0	0	0	0	0	0	0	0	0	0	0	0	0
d__Bacteria;p__Bacteroidetes;c__[Saprospirae];o__[Saprospirales];f__Chitinophagaceae;g__Trachelomonas	0	0	0	0	0	0	0	6.48719e-05	0	0	0	0	0	0	0	0	0	0	0	0	0	0	0	0	0	0	0	0	0	0	0	0	0	0	0	0	0	0	0	0	0	0	0	0	0	0	0	0	0
d__Bacteria;p__Bacteroidetes;c__[Saprospirae];o__[Saprospirales];f__Chitinophagaceae;g__unclassified_Chitinophagaceae	0	0	0	0	0	0	0	0	0	0	0	0	0	0	0	0	0	0	0	0	0	0	0	0	0	0	0	0	0	0	0	0	0	0	0	0	0	0	0	0	0	0	0	0	0	0	0	0	0
d__Bacteria;p__Bacteroidetes;c__[Saprospirae];o__[Saprospirales];f__Chitinophagaceae;g__unidentified_Chitinophagaceae	0	0	0	0	0	0	0	0	0	0	0	0	0	0	6.54825e-05	0	0	0	0	0	0	0	0	0	0	0	0	0	0	0	0	0	0	0	0	0	0	0	0	0	0	0	0	0	0	0	3.64611e-05	0	0
d__Bacteria;p__Bacteroidetes;c__[Saprospirae];o__[Saprospirales];f__Saprospiraceae;g__unidentified_Saprospiraceae	0	0	0	0	0	0	0	0	0	0	0	0	0	0	0	0	0	0	0	0	0	0	0	0	0	0	0	0	0	0	0	0	0	0	0	0	0	0	0	0	0	0	0	0	0	0	0	0	0
d__Bacteria;p__Bacteroidetes;c__unclassified_Bacteroidetes;o__unclassified_Bacteroidetes;f__unclassified_Bacteroidetes;g__unclassified_Bacteroidetes	0	0	0	0	0	0	0	0	0	0	0	0	0	0	0	0	0	0	0	0	0	0	0	0	0	0	0	0	0	0	0	0	0	0	0	0	0	0	0	0	0	0	0	0	0	0	0	0	0
d__Bacteria;p__Chlamydiae;c__Chlamydiia;o__Chlamydiales;f__Parachlamydiaceae;g__unidentified_Parachlamydiaceae	0	0	0	0	0	0	0	0	0	0	0	0	0	0	0	0	0	0	0	0	0	0	0	0	0	0	0	0	0	0	0	0	0	0	0	0	0	0	0	0	0	0	0	0	0	0	0	0	0
d__Bacteria;p__Chlorobi;c__Chlorobia;o__Chlorobiales;f__Chlorobiaceae;g__Chlorobaculum	0	0	0	0	0	0	0	0	0	0	0	0	0	0	0	0	0	0	0	0	0	0	0	0	0	0	0	0.000231123	0	0	6.4487e-05	0	0	0	0	0	0	0	0	0	0	0	0	0	0	0	0	0	0
d__Bacteria;p__Chlorobi;c__OPB56;o__unidentified_OPB56;f__unidentified_OPB56;g__unidentified_OPB56	0	0	0	0	0	0	0	0	0	0	0	0	0	0	0	0	0	0	4.11879e-05	0	0	0	0	0	0	5.38001e-05	0	0	0	0	0	0	0	0	0	0	0	0	0	0	0	0	0	0	0	0	0	0	0
d__Bacteria;p__Chloroflexi;c__Anaerolineae;o__A31;f__unidentified_A31;g__unidentified_A31	0	0	0	0	0	0	0	0	0	0	0	0	0	0	0	0	0	0	0	0	0	0	0	0	0	0	0	0	0	0	0	0	0	0	0	0	2.49766e-05	0	0	0	0	0	0	0	0	0	0	0	0
d__Bacteria;p__Chloroflexi;c__Anaerolineae;o__CFB-26;f__unidentified_CFB-26;g__unidentified_CFB-26	0	0	0.000100602	0	0	0	0	0	0	0	0	0	0	0	0	0	0	0	0	0	0	0	0	0	0	0	0	0	0	0	0	0	0	0	0	0	0	0	0	0	0	0	0	0	0.000195494	0	0	0	0
d__Bacteria;p__Chloroflexi;c__Anaerolineae;o__Caldilineales;f__Caldilineaceae;g__Caldilinea	0	0	0	0	0	0	0	0	0	0	0	0	0	0	0	0	0	0	0	0	0	0	0	0	0	0	0	0	0	0	0	0	0	0	0	0	0	0	0	0	0	0	0	0	0	0	0	0	0
d__Bacteria;p__Chloroflexi;c__Anaerolineae;o__Caldilineales;f__Caldilineaceae;g__unidentified_Caldilineaceae	0	0	6.0361e-05	0	0	0	0	0	0	0	0	0	0	0	0	0	0	0	0	0	0	0	0	0	0	0	0	0	0	0	0	0	0	0	0	0	0	0	0	0	0	0	0	0	0	0	0	0	0
d__Bacteria;p__Chloroflexi;c__Anaerolineae;o__H39;f__unidentified_H39;g__unidentified_H39	3.81585e-05	0	0	0	0	0	0	0	0	0	0	0	0	0	0	0	0	0	0	0	0	0	0	0	0	0	0	0	0	0	0	0	0	0	0	0	0	0	0	0	0	0	0	0	0	0	0	0	0
d__Bacteria;p__Chloroflexi;c__Anaerolineae;o__SBR1031;f__A4b;g__unidentified_A4b	0	0	4.02406e-05	0	0	0	0	0	0	0	0	0	0	0	0	0	0	0	0	0	0	0	0	0	0	0	0	0	0	0	0	0	0	0	0	0	0	0	0	0	0	0	0	5.02892e-05	0.000130329	0	0	0	0
d__Bacteria;p__Chloroflexi;c__Anaerolineae;o__SBR1031;f__SHA-31;g__unidentified_SHA-31	0	0	0	0	0	0	0	0	0	0	0	0	0	0	0	0	0	0	0	0	0	0	0	0	0	0	0	0	0	0	0	0	0	0	0	0	0	0	0	0	0	0	0	0.000150867	0	0	0	0	0
d__Bacteria;p__Chloroflexi;c__Anaerolineae;o__SBR1031;f__SJA-101;g__unidentified_SJA-101	0	0	0	0	0	0	0	0	0	0	0	0	0	0	0	0	0	0	0	0	0	0	0	0	0	0	0	0	0	0	0	0	0	0	0	0	0	0	0	0	0	0	0	0	4.88735e-05	0	0	0	0
d__Bacteria;p__Chloroflexi;c__Anaerolineae;o__SHA-20;f__unidentified_SHA-20;g__unidentified_SHA-20	0	0	0	0	0	0	0	0	0	0	0	0	0	0	0	0	0	0	0	0	0	0	0	0	0	0	0	0	0	0	0	0	0	0	0	0	0	0	6.72472e-05	0	0	0	0	0	0	0	0	0	0
d__Bacteria;p__Chloroflexi;c__C0119;o__unidentified_C0119;f__unidentified_C0119;g__unidentified_C0119	0	0	0	0	0	0	0	0	0	0	0	0	0	0	0	0	0	0	0	0	0	0	0	0	0	0	0	0	0	0	0	0	0	0	0	0	7.49298e-05	0	0	0	0	0	0	0	0	0	0	0	0
d__Bacteria;p__Chloroflexi;c__Chloroflexi;o__[Roseiflexales];f__[Kouleothrixaceae];g__Kouleothrix	0	0	0	0	0	0	0	0	0	0	0	0	0	0	0	0	0	0	0	0	0	0	0	0	0	0	0	0	0	0	0	4.31192e-05	0	0	0	0	0	0	0	0	0	0	0	0	0	0	0	0	0
d__Bacteria;p__Chloroflexi;c__Chloroflexi;o__[Roseiflexales];f__[Kouleothrixaceae];g__unidentified_[Kouleothrixaceae]	0	0	4.02406e-05	0	0	0	0	0	0	0	0	0	0	0	0	0	0	0	0	0	0	0	0	0	0	0	0	0	0	0	0	0	0	0	0	0	0	0	0	0	0	0	0	0	0	0	0	0	0
d__Bacteria;p__Chloroflexi;c__Ellin6529;o__unidentified_Ellin6529;f__unidentified_Ellin6529;g__unidentified_Ellin6529	0.000267109	0	0.000181083	0	0	0	9.24881e-05	0	0	0	0	0.000115732	0	0	9.82238e-05	0	0	0	0	0	0	0	0	0	0	0	0	0	0	0	0	0	0	0	0	0	0	0	0	0.000141821	0	0	0.000204975	0.000167631	0	0	0	0	0
d__Bacteria;p__Chloroflexi;c__Gitt-GS-136;o__unidentified_Gitt-GS-136;f__unidentified_Gitt-GS-136;g__unidentified_Gitt-GS-136	5.72377e-05	0.000191362	0	0	0	0	0	0	0	0	0	0	0	0	0	0	0	0	0	0	0	0	0	0	0	0	0	0	0	0	0	0	0	0	0	0	0	0	0	0	0	0	0	0	0	0	0	0	0
d__Bacteria;p__Chloroflexi;c__Ktedonobacteria;o__JG30-KF-AS9;f__unidentified_JG30-KF-AS9;g__unidentified_JG30-KF-AS9	9.53962e-05	0	6.0361e-05	8.03116e-05	4.99243e-05	0	5.54929e-05	0	0	5.76402e-05	5.65185e-05	0	0	0	0	0	0	0	0	0	0	0	0	0	0	0	0	0	5.23899e-05	0	0	0	0	0	3.5264e-05	0	7.49298e-05	0	0	0	0	0	0	0	0	0	0	0	4.59369e-05
d__Bacteria;p__Chloroflexi;c__Ktedonobacteria;o__Thermogemmatisporales;f__Thermogemmatisporaceae;g__unidentified_Thermogemmatisporaceae	0	0	0	0	0	0	0	0	0	0	0	0	0	0	0	0	0	0	0	0	0	0	0	0	0	0	0	0	0	0	0	0	0	0	0	6.2541e-05	2.49766e-05	0	0	0	0	0	0	0	0	0	0	0	0
d__Bacteria;p__Chloroflexi;c__S085;o__unidentified_S085;f__unidentified_S085;g__unidentified_S085	0	3.82724e-05	0	0	0	0	0	0	0	0	0	0	0	0	0	0	3.97804e-05	0	0	0	0	0	3.58378e-05	0	0	0	0	0	0	0	0	0	0	0	0	0	0	0	0	0	0	0	0	0	0	0	0	3.33228e-05	0
d__Bacteria;p__Chloroflexi;c__TK10;o__B07_WMSP1;f__FFCH4570;g__unidentified_FFCH4570	0	0	0	0	0	0	0	0	0	0	0	0	0	0	0	0	0	0	0	0	0	0	5.37567e-05	0	0	0	0	0	0	0	0	0	0	0	0	0	0	0	0	0	0	0	0	0	0	0	0	0	0
d__Bacteria;p__Chloroflexi;c__TK10;o__B07_WMSP1;f__unidentified_B07_WMSP1;g__unidentified_B07_WMSP1	0	0	0	0	0	0	0	0	0	0	0	0	0	0	0	0	0	0	0	0	0	0	0	0	0	0	0	0	0	0	0	0	0	3.81599e-05	0	0	0	0	0	0	0	0	0	0	0	0	0	0	0
d__Bacteria;p__Chloroflexi;c__TK17;o__mle1-48;f__unidentified_mle1-48;g__unidentified_mle1-48	0	0	0	0	0	0	0	0	0	0	0	0	0	0	0	0	0	0	0	0	0	0	0	0	0	0	0	0	3.49266e-05	0	0	0	0	0	0	0	0	0	0	0	0	0	0	0	0	0	0	0	0
d__Bacteria;p__Chloroflexi;c__TK17;o__unidentified_TK17;f__unidentified_TK17;g__unidentified_TK17	0	0	4.02406e-05	0	0	0	0	0	0	0	0	0	0	0	0	0	0	0	0	0	0	0	0	0	0	0	0	0	0	0	0	0	0	0	0	0	0	0	0	0	0	0	0	0	0	0	0	0	0
d__Bacteria;p__Chloroflexi;c__Thermomicrobia;o__AKYG1722;f__unidentified_AKYG1722;g__unidentified_AKYG1722	0	0	8.04813e-05	0	0	0	0	0	0	0	0	0	0	0	0	0	0	0	0	0	0	0	0	0	0	0	0	0	0	0	0	0	0	0	0	0	0	0	0	0	4.70035e-05	0	0	0	0	0	0	0	0
d__Bacteria;p__Chloroflexi;c__Thermomicrobia;o__JG30-KF-CM45;f__unidentified_JG30-KF-CM45;g__unidentified_JG30-KF-CM45	3.81585e-05	0	6.0361e-05	0	0	0	0	0	0	0	0	0	0	0	0	0	0	0	0	0	0	0	0	0	0	0	0	0	0	0	0	0	0	0	0	0	0	0	0	0	0	0	0	0	0	0	0	0	0
d__Bacteria;p__Chloroflexi;c__unidentified_Chloroflexi;o__unidentified_Chloroflexi;f__unidentified_Chloroflexi;g__unidentified_Chloroflexi	0	0	0	0	0	0	0	0	0	0	0	0	0	0	0	0	0	0	0	0	4.07456e-05	0	0	0	0	0	0	0	0	0	0	0	0	0	0	0	0	0	0	0	0	0	3.72682e-05	0	0	0	0	0	0
d__Bacteria;p__Cyanobacteria;c__4C0d-2;o__MLE1-12;f__unidentified_MLE1-12;g__unidentified_MLE1-12	0	0	0	0	0	0	0	0	0	0	0	0	0	0	0	0	0	0	0	0	0	0	0	0	0	0	0	0	0	0	0	0	0	0	0	0	0	0	0	0	0	0	0	0	0	0	0	0	0
d__Bacteria;p__Cyanobacteria;c__4C0d-2;o__YS2;f__unidentified_YS2;g__unidentified_YS2	0	0.00449701	0	0	0	0.00195976	0	0.000410855	0.00297821	0	0.000282592	0.000192886	0.000752291	0.00108222	8.18532e-05	0	0	0	0	0	0.00594886	0.000163016	0	0	6.63121e-05	0	0	0.000271909	0.000349266	0	0	0	0.00151441	0.000534239	0	0	0	0	0	0	0	3.16326e-05	0	0	0	0	0	0	0
d__Bacteria;p__Cyanobacteria;c__Chloroplast;o__Streptophyta;f__unidentified_Streptophyta;g__unidentified_Streptophyta	0	0	0	0	0	9.9988e-05	7.39905e-05	0	0	7.68536e-05	0	0	0	0	0	0	0	0.000438663	0	0	0	0	0	0	3.97873e-05	0	4.3506e-05	0	0	0.000193761	6.4487e-05	0	0	0	0	0	0	0	0	0.000354553	0	0	0	0	0	0	0	0	0
d__Bacteria;p__Cyanobacteria;c__Nostocophycideae;o__Nostocales;f__Nostocaceae;g__Cylindrospermopsis	0	0	0	0	0	0	0	0	0	0	0	0	4.55934e-05	0	0	0	0	0	0	0	0	0	0	0	0	0	0	0	0	0	0	0	0	0	0	0	0	0	0	0	0	0	0	0	0	0	0	0	0
d__Bacteria;p__Cyanobacteria;c__Synechococcophycideae;o__Pseudanabaenales;f__unidentified_Pseudanabaenales;g__unidentified_Pseudanabaenales	0	0	0	0	0	0	0	0	0	0	0	0	0	0	0	0	0	0	0	0	0	0	0	0	0	0	0	0	0	0	0	0	0	0	0	0	0	0	0	0	0	0	3.72682e-05	0	0	0	0	0	0
d__Bacteria;p__Cyanobacteria;c__Synechococcophycideae;o__Synechococcales;f__Synechococcaceae;g__Prochlorococcus	0	0	0	0	0	0	0	0	0	0	0	0	0	0	0	0	0	0	0	0	0	0	0	0	0	0	0	0	0	0	0	0	0	0	0	0	0	0	0	0	0	0	0	0	0	0	0	0	0
d__Bacteria;p__Deferribacteres;c__Deferribacteres;o__Deferribacterales;f__Deferribacteraceae;g__Mucispirillum	5.72377e-05	0	0.000201203	0	0	0	0	0	0	9.6067e-05	0	0	0.000227967	0	0	8.55505e-05	0	0.000166389	0	0.000298175	0	0	0	0.000156611	0	0	2.9004e-05	0	0	0	0	0	0	0	0	0	0	0.00031597	0	0	0	0	0	0	0	0	0	0.000183275	0.000103358
d__Bacteria;p__Elusimicrobia;c__Elusimicrobia;o__Elusimicrobiales;f__Elusimicrobiaceae;g__unidentified_Elusimicrobiaceae	0	0	0	0	0	0	0	0	0	0	0	0	0	0	0	0	0	0	0	0	0	0	0	0	0	0	0	0	0	0	0	0	0	0	0	0	0	0	0	0	0	0	0	0	0	0	0	0	0
d__Bacteria;p__Firmicutes;c__Bacilli;o__Bacillales;f__Alicyclobacillaceae;g__Alicyclobacillus	0	0	0	0	0	0	0	0	0	0	0	0	0	0	0	0	0	0	0	0	0	0	0	0	0	0	0	0	0	0	0	0	5.90029e-05	0.00017172	0	0.000375246	0.000549485	0.000150462	8.4059e-05	0	0	0	0	0	0	0	0	0	0
d__Bacteria;p__Firmicutes;c__Bacilli;o__Bacillales;f__Alicyclobacillaceae;g__unidentified_Alicyclobacillaceae	0	0	0	0	0	0	0	0	0	0	0	0	0	0	0	0	0	0	0	0	0	0	0	0	0	0	0	0	0	0	0	0	0	0	0	0	0.000162348	0	0	0	0	0	0	0	0	0	0	0	0
d__Bacteria;p__Firmicutes;c__Bacilli;o__Bacillales;f__Bacillaceae;g__Bacillus	0	0	0.000201203	0	0	0	0	0	0	0.000345841	3.7679e-05	0	0	0	0	6.41629e-05	0	0.000166389	0	9.93917e-05	0	4.07539e-05	0.000107513	0	0	0	0	0	0.000209559	0	0.000171965	0.000517431	0.000668699	0.000629639	0.000282112	0.00062541	0.000649391	0	0	0.000336826	0	0.000158163	0	0	0	0	0	0	0
d__Bacteria;p__Firmicutes;c__Bacilli;o__Bacillales;f__Bacillaceae;g__Gracilibacillus	0	0	0	0	0	0	0	0	0	0	0	0	0	0	0	0	0	0	0	0	0	0	0	0	0	0	0	0	0	0	0	0	0	0	0	0	0	0	0	7.09107e-05	4.70035e-05	0	0	0	0	0	0	0	0
d__Bacteria;p__Firmicutes;c__Bacilli;o__Bacillales;f__Bacillaceae;g__Oceanobacillus	0	0	0	0	0	0	0	0	0	0	0	0	0	0	0	0	0	0	0	0	0	0	0	0	0	0	0	0	0	0	0	0	0	0	0	0	0	0	0	0	0	0	0	0	0	0	0	0	0
d__Bacteria;p__Firmicutes;c__Bacilli;o__Bacillales;f__Bacillaceae;g__Ornithinibacillus	0	0	0	0	0	0	0	0	0	0	0	0	0	0	0	0	0	0	0	0	0	0	0	0	0	0	0	0	0	0	0	0	0	0	0	0	0	0	0	0	0	0	0	0	0	0	0	0	0
d__Bacteria;p__Firmicutes;c__Bacilli;o__Bacillales;f__Bacillaceae;g__unclassified_Bacillaceae	0	0	0.000422527	0	0	0	0	0	0	0	0	0	0	0	0	0	0	0	0	0	0	0	0	0	0	0	0	0	5.23899e-05	0.000258348	0	0	0	0	0	0	0	0	0	0	0	0	0	0	0	0	0	0	0
d__Bacteria;p__Firmicutes;c__Bacilli;o__Bacillales;f__Paenibacillaceae;g__Ammoniphilus	0	0	0	0	0	0	0	0	0	0	0	0	0	0	0	0	0	0	0	0	0	0	0	0	0	0	0	0	0	0	0.000171965	0	9.83381e-05	0	0	0	0	0	0	0	0	0	0	0	0	0	0	0	0
d__Bacteria;p__Firmicutes;c__Bacilli;o__Bacillales;f__Planococcaceae;g__Bacillus	0	0	0	0	0	0	0	0	0	0	0	0	0	0	0	0	0	0	0	0	0	0	0	0	0	0	0	0	0	0	0	0	0	0	0	0	0	0	0	0	0	0	0	0	0	0	0	0	0
d__Bacteria;p__Firmicutes;c__Bacilli;o__Bacillales;f__Planococcaceae;g__Kurthia	0	0	0	0	0	0	0	0	0	0	0	0	0	0	0	0	0	0	0	0	0	0.00122262	0	0	0	0	0	0	0	0	0	0	0	0	0	0	0	0	0	0	0	0	0	0	0	0	0	0	0
d__Bacteria;p__Firmicutes;c__Bacilli;o__Bacillales;f__Planococcaceae;g__Psychrobacillus	0	0	0	0	0	0	0	0	0	0	0	0	0	0	0	0	0	0	0	0	0	0	0	0	0	0	0	0	0	0	0	0	0	0	0	0	0	0	0	0	0	0	0	0	0	0	0	0	0
d__Bacteria;p__Firmicutes;c__Bacilli;o__Bacillales;f__Planococcaceae;g__Solibacillus	0	0	0	0	0	0	0	0	0	0	0	0	0	0	0	0	0	0	0	0	0	0	0	0	0	0	0	0	0	0	0	0	0	0	0	0	0	0	0	0	0	0	0	0	0	0	0	0	0
d__Bacteria;p__Firmicutes;c__Bacilli;o__Bacillales;f__Planococcaceae;g__Sporosarcina	0	0	0	0	0	0	0	0	0	0	0	0	0	0	0	0	0	0	0	0.00011927	0	0	0	0	0	0	0	0	0	0	0	0	0.000157341	0	0	0.000359611	0	0	0	0	0	0	0	0	0	0	0	0	0
d__Bacteria;p__Firmicutes;c__Bacilli;o__Bacillales;f__Planococcaceae;g__Staphylococcus	0	0	0	2.00779e-05	0	0	0	0	0	0	0	0	0	0	0	0	0	0	0	0	0	4.07539e-05	0	0	0	0	0	0	0	4.3058e-05	4.29913e-05	2.15596e-05	1.96676e-05	0	0	0	2.49766e-05	0	1.68118e-05	0	2.35018e-05	1.58163e-05	1.86341e-05	0	0	0	0	0	0
d__Bacteria;p__Firmicutes;c__Bacilli;o__Bacillales;f__Planococcaceae;g__Ureibacillus	0	0	0	0	0	0	0	0	0	0	0	0	0	0	0	0	0	0	0	0	0	0	0	0	0	0	0	0	0	0	0	0	0	0	0	0	0	0	0	0	0	0.00042704	0	0	0	0	0	0	0
d__Bacteria;p__Firmicutes;c__Bacilli;o__Bacillales;f__Planococcaceae;g__unclassified_Planococcaceae	0	0	0	0	0	0	0	0	0.000110304	0	0	0	0	0	0	0	0.000696157	0	0	0.000318054	0	6.11309e-05	0	0	0	0	0	0	0	0	0	0	0	0	0	0	0	0	0	0	0	0	0	0	0	0.000248688	0	0	0
d__Bacteria;p__Firmicutes;c__Bacilli;o__Bacillales;f__Planococcaceae;g__unidentified_Planococcaceae	0	0	0	0	0	0	0	0	0	0	0	0	0	0	0	0	0	0	0	0.00011927	0	0	0	0	0	0	0	0	0	0	0	0	0	0	0	0	0	0	0	0	0	0	0	0	0	0	0	0	0
d__Bacteria;p__Firmicutes;c__Bacilli;o__Bacillales;f__Staphylococcaceae;g__Jeotgalicoccus	0	0	0	0	0	0	0	0	0	0	0	0	0	0	0	0	0	0	0	0	0	0	0.000286702	0	0	0	0	0	0	0.000129174	0	0	0	0	0	0	0	0	0	0	0	0	0	0	0	0	0	0	0
d__Bacteria;p__Firmicutes;c__Bacilli;o__Bacillales;f__Staphylococcaceae;g__Macrococcus	0	0	0	0	0	0	0	0	0	0	0	0	0	0	0	0	0	0	0	0	0	0	0	0	0	0	0	0	0	0	0	0	0	0	0	0	0	0	0	0	0	0	0	0	0	0	0	0	0
d__Bacteria;p__Firmicutes;c__Bacilli;o__Bacillales;f__Staphylococcaceae;g__Salinicoccus	0	0	0	0	0	0	0	0	0	0	0	0	0	0	3.27413e-05	0	0	0	0	0	0	0	0	0	0	0	0	0	0	0	0	0	1.96676e-05	0	0	0	0	0	0	0	0	0	0	0	0	0	0	0	0
d__Bacteria;p__Firmicutes;c__Bacilli;o__Bacillales;f__Staphylococcaceae;g__Staphylococcus	0	0	0	0.000240935	0	0	0	0	0	0	0	0	0	0	0	0.000534691	0	9.07578e-05	0.000411879	0	0	0	0.00016127	0.000117458	9.2837e-05	0	0	0	0.000576288	0.00150703	0.00128974	0.000603669	0.000511358	0.00022896	1.7632e-05	0.000703587	0.000212301	0.0037465	0.000353048	3.54553e-05	0	4.74488e-05	0	0	0	0	0.000109383	6.66456e-05	5.74211e-05
d__Bacteria;p__Firmicutes;c__Bacilli;o__Bacillales;f__Staphylococcaceae;g__unclassified_Staphylococcaceae	0	0	0	0	0	0	0	0	0	0	0	0	0	0	0	0	0	0	0	0	0	0	0	0	0	0	0	0	0	0	0	0	0	0	0	0	0	0	0	0	0	0	0	0	0	0	9.11527e-05	0	0
d__Bacteria;p__Firmicutes;c__Bacilli;o__Bacillales;f__Staphylococcaceae;g__unidentified_Staphylococcaceae	0	0	0	0	0	0	0	0	0	0	0	0	0	0	4.91119e-05	0	0	0	0	0	0	0	0	0	0	0	0	0	0	0	4.29913e-05	0	0	0	0	0	0	0	0	0	0	0	0	0	0	0	5.46916e-05	0	0
d__Bacteria;p__Firmicutes;c__Bacilli;o__Bacillales;f__Thermoactinomycetaceae;g__Thermoactinomyces	0	0	0	0	0	0	0	0	0	0	0	0	0	0	0	0	0	0	0	0	0	0	0	0	0	0	0	0	0	0	0	0.000258715	0.000196676	0.00013356	0	0	0	0	0	0	0	0	0	0	0	0	0	0	0
d__Bacteria;p__Firmicutes;c__Bacilli;o__Bacillales;f__unclassified_Bacillales;g__unclassified_Bacillales	9.53962e-05	0	0.000140842	0	8.32071e-05	0	0	0	0	0	0	0	0	0.000302016	0	0	0.000278463	0	0.000432473	0.000178905	0.000427829	0.000570555	0.00016127	0.000293646	0	0.000394534	0	0.000176741	0.000558825	0.000775044	0.00103179	2.15596e-05	0.000609696	0	0.000387904	0.000171988	0.000137371	0.00012037	0.000302613	0	0.000282021	0.00025306	0.000149073	0.000150867	0	0.000130888	0	0.000233259	0
d__Bacteria;p__Firmicutes;c__Bacilli;o__Bacillales;f__unidentified_Bacillales;g__unidentified_Bacillales	0	0	0	0	0	0	0	0	0	0	0	0	0	0	0	0	0	0	0	0	0	0	0	0	0	0	0	0	0	0	0	0	0	0	0	0	0	0	0	0	0	0.000284693	0	0	0	0	0	0	0
d__Bacteria;p__Firmicutes;c__Bacilli;o__Gemellales;f__Gemellaceae;g__Gemella	0	0	0	0	0	0	0	0	0	0	0	0	0	0	0	0	0	4.53789e-05	0	0	0	0	0	0	0	0	0.000275538	0	0	0	0	0	0	0	0	0	0	6.01848e-05	0	0.000372281	0.000258519	9.48977e-05	0	0.000117341	0.000244367	0	0	0	4.59369e-05
d__Bacteria;p__Firmicutes;c__Bacilli;o__Gemellales;f__Gemellaceae;g__unclassified_Gemellaceae	0.000190792	0	0	0	0.000183056	0	0	0	0	0	0	0	0	0	0	0	0	0.000166389	0	5.9635e-05	0	0	0	0	0	0	0.00118916	0	0	0	0	0	0	0	0.000405536	0	0.000549485	0	0.000218554	0	0	0	0	0	0	0	0	0	0.000103358
d__Bacteria;p__Firmicutes;c__Bacilli;o__Gemellales;f__unclassified_Gemellales;g__unclassified_Gemellales	0	0	0	0	0	0	0	0	0	0	0	0	0	0	0	0	0	0	0	0	0	0	0	0	0	0	0	0	0	0	0	0	0	0	0	0	0	0	0	0	0	0	0	0	0	0	0	0	0
d__Bacteria;p__Firmicutes;c__Bacilli;o__Gemellales;f__unidentified_Gemellales;g__unidentified_Gemellales	0	0	0	0	0	0	0	0	0	0	0	0	0	0	0	0	0	0	0	0	0	0	0	0	0	0	0	0	0	4.3058e-05	6.4487e-05	0	0	0	0	0	0	0.000361109	0	0	0	0	0	0	0	0	0	0	0
d__Bacteria;p__Firmicutes;c__Bacilli;o__Haloplasmatales;f__Haloplasmataceae;g__unidentified_Haloplasmataceae	0	0	0	0	0	0	0	0	0	0	0	0	0	0	0	0	0	0	0	0	0	0	0	0	0	0	0	0	0	0	0	0	0	0	0	0	0	0	0	0	0	0.000110714	0	0	0	0	0	0	0
d__Bacteria;p__Firmicutes;c__Bacilli;o__Lactobacillales;f__Aerococcaceae;g__Abiotrophia	0	0	0	0	0	0	0	0	0	0	0	0	0	0	0	0	0	0	0	0	0	0	0	0	0	5.38001e-05	4.3506e-05	0	0	0	0	0	0	0	0	0	0.000137371	0	0	0	0	0	0	0	0	6.54442e-05	0	0	0
d__Bacteria;p__Firmicutes;c__Bacilli;o__Lactobacillales;f__Aerococcaceae;g__Alkalibacterium	0	0	0	0	0	0	0	0	0	0	0	0	0	0	0	0	0	0	0	0	0	0	0	0	0	0	0	0	0	0	0	0	0	0	0	0	0	0	0	0	0	0	0	0	0	0	0	0	0
d__Bacteria;p__Firmicutes;c__Bacilli;o__Lactobacillales;f__Aerococcaceae;g__Atopostipes	0	0	0	0	0	0	0	0	0	0	0	0	0	0	0	0	0	0	0	0	0	0	0.000197108	0	0	0	0	0	0	0	0	0	0	0	0	0	0	0	0	0	0	0	0	0	0	0	0	0	0
d__Bacteria;p__Firmicutes;c__Bacilli;o__Lactobacillales;f__Aerococcaceae;g__Facklamia	0	0	0	0	0	0	0	0	0	0	0	0	0	0	0	0	0	0	0	0	0	0	0.000680918	0	0	0	0	0	0	0	0	0	0	0	0	0	0	0	0	0	0	0	0	0	0	0	0	0	0
d__Bacteria;p__Firmicutes;c__Bacilli;o__Lactobacillales;f__Aerococcaceae;g__Granulicatella	0	0	0	0	0	0	0	0	0	0	0	0	0	0	0	0	0	0	0	0	0	0	0	0	0	0	0	0	0	0	0	0	0	0	0	0	0	0	0	0	0	0	0	0	0	0	0	0	0
d__Bacteria;p__Firmicutes;c__Bacilli;o__Lactobacillales;f__Aerococcaceae;g__unclassified_Aerococcaceae	0	0	0	0	0	0	0	0	0	0	0	0	0	0	0	0	0	0	0	0	0	0	5.37567e-05	0	0	0	0	0	0	0	0	0	0	0	0	0	0	0	0	0	0	0	0	0	0	0	0	0	0
d__Bacteria;p__Firmicutes;c__Bacilli;o__Lactobacillales;f__Aerococcaceae;g__unidentified_Aerococcaceae	0	0	0	0	0	0	0	0	0	0	0	0	0	0	0	0	0	0	0	0	0	0	0.000143351	0	0	0	0	0	0	0	0	0	0	0	0	0	0	0	0	0	0	0	0	0	0	0	0	0	0
d__Bacteria;p__Firmicutes;c__Bacilli;o__Lactobacillales;f__Carnobacteriaceae;g__Isobaculum	0	0	0	0	0	0	0	0	0	0	0	0	0	0	0	0	0	4.53789e-05	0	0	0	0	0	0	0	5.38001e-05	0	0	0	0	0	0	0	0	0	0	0	0	0	0	0	0	0	0	0	0	0	0	0
d__Bacteria;p__Firmicutes;c__Bacilli;o__Lactobacillales;f__Carnobacteriaceae;g__Trichococcus	0	0	0	0	0	0	0	0	0	0	0	0	0	0	0	0	0	0	0	0	0	0	0	0	0	0	0	0	0	0	0	0	0	0	0	0	0	0	0	0	0	0	0	0	0	0	0	0	0
d__Bacteria;p__Firmicutes;c__Bacilli;o__Lactobacillales;f__Carnobacteriaceae;g__unclassified_Carnobacteriaceae	0	0	0	0.000200779	0	0	0	0	0	0	0	0	0	0	0	0	0	0	0	0	0	0	0	0	0	0	0.00036255	0.0002991	3.49266e-05	0	0	0.000215596	0	0	0.000141056	0	0.000699344	0	0.000537978	0.000212732	0	0	1.86341e-05	5.02892e-05	9.77469e-05	0	0	0	3.44527e-05
d__Bacteria;p__Firmicutes;c__Bacilli;o__Lactobacillales;f__Carnobacteriaceae;g__unidentified_Carnobacteriaceae	0	0	0	0	0	0	0	0	0	0	0	0	0	0	0	0	0	0	0	0	0	0	0	0	0	0	0.000101514	0	0	0	0	0	0	0	5.28961e-05	0	0	0	0	0	0	0	0	0	0	0	0	0	0
d__Bacteria;p__Firmicutes;c__Bacilli;o__Lactobacillales;f__Enterococcaceae;g__Enterococcus	0	0	0	0	0.00149773	0.00049994	0	0.000151368	0	0	0	0	0	0	0	0	0	0.000105884	0	0	0	0	0	0	5.30497e-05	0.0001614	0	0	0.000401656	0	0	0.000409633	0	0	0	0	0	0	0.00107596	0	0	0	0	0	0	0	0	0	0
d__Bacteria;p__Firmicutes;c__Bacilli;o__Lactobacillales;f__Enterococcaceae;g__Melissococcus	0	0	0	0	0	0	0	0	0	0	0	0	0	0	0	0	0	0	0	0	0	0	0	0	0	0	0	0	0	0	0	0	0	0	0	0	0	0	0	0	0	0	0	0	0	0	0	0	0
d__Bacteria;p__Firmicutes;c__Bacilli;o__Lactobacillales;f__Enterococcaceae;g__Vagococcus	0	0	0	0	0	0	0	0	0	0	0	0	0	0	0	0	0	0	0	0	0	0	0	0	0	0	0	0	0	0	0	0	0	0	0	0	0	0	0	0	0	0	0	0	0	0	0	0	0
d__Bacteria;p__Firmicutes;c__Bacilli;o__Lactobacillales;f__Enterococcaceae;g__unclassified_Enterococcaceae	0	0	0	0	0	0	0	0	0	0	0	0	0	0	0	0	0	0	0	0	0	0	0	0	0	0.000179334	0	0	0	0	0	0	0	0	0	0	0	0	0	0	0	0	0	0	0	0	0	0	0
d__Bacteria;p__Firmicutes;c__Bacilli;o__Lactobacillales;f__Lactobacillaceae;g__Lactobacillus	0.00343426	0.00244943	0.0171626	0.00341324	0.0499076	0.00391953	0.00294112	0.0125851	0.00272084	0.00236325	0.0256594	0.0149101	0.0055396	0.0265774	0.0064664	0.0671785	0.0120137	0.0127969	0.0107706	0.201109	0.00647856	0.00515537	0.0413927	0.00415019	0.0184215	0.00340734	0.275466	0.00622672	0.111521	0.0212061	0.00367576	0.048272	0.00123906	0.0011448	0.020171	0.509944	0.00227287	0.00147453	0.00260583	0.00434328	0.00279671	0.0124632	0.00212429	0.00204509	0.07173	0.00212039	0.0162616	0.000566487	0.00204419
d__Bacteria;p__Firmicutes;c__Bacilli;o__Lactobacillales;f__Lactobacillaceae;g__Pediococcus	0	0	8.04813e-05	0	0	0	0	4.32479e-05	0	0	0	0	0	0	0	4.27753e-05	0	0	0	0	0	0	0	0	0	0	2.9004e-05	5.43818e-05	0	0	0	0	0	0	5.28961e-05	0	0	0	0	0	0	0	0	0.000134104	0	0	0	0	0
d__Bacteria;p__Firmicutes;c__Bacilli;o__Lactobacillales;f__Lactobacillaceae;g__unclassified_Lactobacillaceae	0	0	0	0	0	0	0	8.64958e-05	0	0	0	1.92886e-05	0	0	0	0.000171101	0	0	0	0.000139148	0	0	3.58378e-05	0	7.95745e-05	0	0	0	0.000296876	4.3058e-05	0	0	0	0	0	0	2.49766e-05	0	0	0	0	9.48977e-05	0	0	3.25823e-05	0	0	0	0
d__Bacteria;p__Firmicutes;c__Bacilli;o__Lactobacillales;f__Lactobacillaceae;g__unidentified_Lactobacillaceae	0	0	0	0	0	0	0	0	0	0	0	0	0	0	0	0	0	0	0	0	0	0	0	0	0	0	0	0	0	0	0	0	0	0	0	0	0	0	0	0	0	0	0	0	0	0	0	0	0
d__Bacteria;p__Firmicutes;c__Bacilli;o__Lactobacillales;f__Leuconostocaceae;g__Fructobacillus	0	0	0	0	0	0	0	0	0	0	0	0	0	0	0	0	0	0	0	0	0	0	0	0	0	0	0	0	0	0	0	0	0	0	0	0	0	0	0	0	0	0	0	0	0	0	0	0	0
d__Bacteria;p__Firmicutes;c__Bacilli;o__Lactobacillales;f__Leuconostocaceae;g__Leuconostoc	0	0	0	0	0	0	0	0	0.000165456	0	0	0	0	0	4.91119e-05	0	0	0.000136137	0	0	0	0	0	0	0	0	0	0	0	0	0	0	0	0	0	0	0	0.00012037	0	0	0	0	0	0	0	0	0	0	0
d__Bacteria;p__Firmicutes;c__Bacilli;o__Lactobacillales;f__Leuconostocaceae;g__Weissella	0	0.00223893	0.00259552	0.00010039	0.000765506	0	0	0.000172992	0.000257377	0	0	0	0	0	0	0	5.96706e-05	0.00509756	0.000329503	0.000437324	0	0	0.000143351	0	0.00193631	0.000233134	5.8008e-05	0	0	0.000129174	4.29913e-05	0	0	0	0	0.000171988	0	0.00209142	0.000437107	0	0	0	0	0	0.00014662	0	0	0	0
d__Bacteria;p__Firmicutes;c__Bacilli;o__Lactobacillales;f__Leuconostocaceae;g__unclassified_Leuconostocaceae	0	0	0	0	0	0	0	0	0	0	0	0	0	0	0	0	0	0	0	0	0	0	0	0	0	0	0	0	0	0	0	0	0	0	0	0	0	0	0	0	0	0	0	0	0	0	0	0	0
d__Bacteria;p__Firmicutes;c__Bacilli;o__Lactobacillales;f__Leuconostocaceae;g__unidentified_Leuconostocaceae	0	0	0	0	0	0	0	0	0	0	0	0	0	0	0	0	0	0	0	0	0	0	0	0	0	0	0	0	0	0	0	0	0	0	0	0	0	0	0	0	0	0	0	0	0	0	0	0	0
d__Bacteria;p__Firmicutes;c__Bacilli;o__Lactobacillales;f__Streptococcaceae;g__Lactococcus	0	0	0.000201203	0	0	0	0	0	0.00101112	0	0	0	0	0	0	0	0	0.0102254	0	0	0	0	0.000215027	0	0.000265248	0	0	0	0	0	0	0	0	0	0	0	0	0	0.0021351	0	0	3.16326e-05	0	0	4.88735e-05	0.000301043	0.000309919	0.000183275	0
d__Bacteria;p__Firmicutes;c__Bacilli;o__Lactobacillales;f__Streptococcaceae;g__Streptococcus	0.000381585	0.00024877	0.000543249	0.0162029	0.00151437	0.000599928	0.000147981	0.00229214	0.00281276	0.000461122	0.00105501	0.00113803	0.00196052	0.00279365	0.000229189	0.000256652	0.000318243	0.00299501	0.000308909	0.00174929	0	0.000163016	0.00602075	0.000156611	0.000358085	0.00566694	0.00710598	0.000938086	0.00165901	0.000387522	0.000838331	0.00056055	0	0.000591479	0.00167504	0.000813034	0.00721823	0.00519094	0.164974	0.139978	0.000869565	0.0131433	0.000447219	0.000871679	0.00123813	0.00617793	0.000364611	0.000149953	0.000126326
d__Bacteria;p__Firmicutes;c__Bacilli;o__Lactobacillales;f__Streptococcaceae;g__unidentified_Streptococcaceae	0	0	0	0	0	0	0	0	0	0	0	0	0	0	0	0	0	0	0	0.000218662	0	0	1.79189e-05	0	2.65248e-05	0	0.000116016	0	6.98531e-05	0	0	0	0	0	0.000105792	0	0	0	0.000302613	0	0	0.000268877	0	0	6.51646e-05	0	0	0	0
d__Bacteria;p__Firmicutes;c__Bacilli;o__Lactobacillales;f__unclassified_Lactobacillales;g__unclassified_Lactobacillales	0	0	8.04813e-05	0.000321246	3.32829e-05	0	0	0.000302735	7.35362e-05	3.84268e-05	0	5.78659e-05	0	0	0	0.000128326	0	0.000226895	0	3.97567e-05	0	0	0.000215027	7.83055e-05	0	0.000197267	5.8008e-05	0.000163145	5.23899e-05	0	0	0	0	0	3.5264e-05	6.2541e-05	0.000137371	4.51386e-05	0.00055479	0	0	0	0	8.38153e-05	0.000114038	0.000104711	0	0	0
d__Bacteria;p__Firmicutes;c__Bacilli;o__Lactobacillales;f__unidentified_Lactobacillales;g__unidentified_Lactobacillales	0	0	0	0	0	0	0	0	0	0	0	0	0	0	0	0	0	0	0	0	0	0	0	0	0	0	0	0	0	0	0	0	0	0	0	0	0	0	0	0	0	0	0	0	0	0	0	0	0
d__Bacteria;p__Firmicutes;c__Bacilli;o__Turicibacterales;f__Turicibacteraceae;g__Turicibacter	0	0.000114817	0.000945655	0.000120467	0.000149773	0	0.000665914	0.00010812	0.00086405	0	0.00154484	0.000212175	0.000911868	0.00123323	0	0.00104799	0.000755828	0.00166389	0	0.000198783	0.000896404	0.00020377	0.00175605	0.00264281	0.00087532	0.0002152	0.00172574	0.000421459	0.00305607	8.6116e-05	0.000128974	0.000107798	0.000865375	0.000496079	0.0320374	0.000109447	0	6.01848e-05	0	0	0	6.32651e-05	0.000223609	0	0.00014662	0	7.29222e-05	3.33228e-05	0
d__Bacteria;p__Firmicutes;c__Bacilli;o__unclassified_Bacilli;f__unclassified_Bacilli;g__unclassified_Bacilli	0	0	0	2.00779e-05	0	3.99952e-05	0	0	0	0	0	0.000212175	0	0	0	0.000128326	0	6.05052e-05	4.11879e-05	1.98783e-05	0	0	0	0	0	0	2.9004e-05	0	0	8.6116e-05	0	4.31192e-05	0	3.81599e-05	0	0	6.24415e-05	3.00924e-05	0	0	0	1.58163e-05	0	0	3.25823e-05	0	0	0	0
d__Bacteria;p__Firmicutes;c__Clostridia;o__Clostridiales;f__Christensenellaceae;g__Christensenella	0	0	0	0	0	0	0	0	0	0	0	0	0	0	0	0	0	0	0	0	0	0	0	0	0.000106099	0	0	0	0	0	0	0	0	0	0	0	0	0	0	0	0	0	0	0	0	0	0	0	0
d__Bacteria;p__Firmicutes;c__Clostridia;o__Clostridiales;f__Christensenellaceae;g__unidentified_Christensenellaceae	0	0.00133953	0.00116698	0.0241537	0	0.00519938	0.000184976	0.00160017	0.00191194	0.00144101	0.000452148	0.00420492	0.0640131	0.0216948	0.00736678	0.00521858	0.00375925	0.00369082	0.0250628	0.0019282	0.00503209	0.00148752	0.00016127	0.00411104	0.0116179	0.000896668	0.000174024	0.000326291	0.00106526	0	0	0.0261087	0.0184286	0.000801358	0	0	0	9.02772e-05	0	0.000443192	0	0	0.000186341	0	0	0	0.0014949	0	0
d__Bacteria;p__Firmicutes;c__Clostridia;o__Clostridiales;f__Clostridiaceae;g__02d06	0	0	0	0	0	0	0	0	1.8384e-05	0	7.5358e-05	0	0.000478731	0.000402688	0	0	0	0	0	0	0	0	0	0	2.65248e-05	0	0	0	0	0.000107645	0	0	7.86705e-05	0	0.000528961	0	0	0	0	0	0	0	0	0	0	0	0	0	0
d__Bacteria;p__Firmicutes;c__Clostridia;o__Clostridiales;f__Clostridiaceae;g__Alkaliphilus	0	0	0	0	0	0	0	0	0	0	0	0	0	0	0	0	0	0	0	0.000139148	0	0	0	0	0	0	0	0	0	0	0	0	0	0	0	0	0	0	0	0	0	0	0	0	0	0	0	0	0
d__Bacteria;p__Firmicutes;c__Clostridia;o__Clostridiales;f__Clostridiaceae;g__Caloramator	0	0	0	0	0	0	0	0	0	0	0	0	0	0	0	0	0	0	0	0	0	0	0	0	0	0	0	0	0	8.6116e-05	0	8.62385e-05	0	0	0	0.000312705	0.000174836	0.000556709	0.000622037	0	0	0	0	0	0	0	0	0	0
d__Bacteria;p__Firmicutes;c__Clostridia;o__Clostridiales;f__Clostridiaceae;g__Candidatus_Arthromitus	0	0	0	0	0	0	0	0	0	0	0	0	0	0	0	0	0	0	0	0	0	0	0	0	0	0	0	0	0	0.000279877	0	0	0	9.53998e-05	0	0	0	0	0	0	0	0	0	0	0	0	0	0	0
d__Bacteria;p__Firmicutes;c__Clostridia;o__Clostridiales;f__Clostridiaceae;g__Clostridium	0.0136798	0.00685076	0.00649886	0.00287114	0.0032118	0.00389953	0.00603023	0.0087577	0.00450409	0.00261302	0.00879804	0.00266183	0.0041718	0.01198	0.00374887	0.00472667	0.00515156	0.0127817	0.000597224	0.00131197	0.00664154	0.00303617	0.00802767	0.00238832	0.00104773	0.000699401	0.00935379	0.00250156	0.0311021	0.00185149	0.00649169	0.00204816	0.00281247	0.0114098	0.275024	0.00367429	0.000212301	0.000180554	0.000790155	0.00691379	0	0	0	0.0160087	0.00122184	0.00128271	7.29222e-05	0.000366551	0.000195232
d__Bacteria;p__Firmicutes;c__Clostridia;o__Clostridiales;f__Clostridiaceae;g__Oxobacter	0	0	0	0	0	0	0	0	0	0	0	0	0	0	0	0	0	0	0	0	0	0	0	0	0	0	0	0	0	0	0	0	0	0	0	0	0	7.5231e-05	0	0	0	0	0	0	0	0	0	0	0
d__Bacteria;p__Firmicutes;c__Clostridia;o__Clostridiales;f__Clostridiaceae;g__Proteiniclasticum	0	0	0	0	0	0	0	0	0	0	0	0	0	0	0	0	0	0	0	0	0	0	0	0	0	0	0	0	0	0	0	0	0	0	0	0	0	0	0	0	0	0	0	0	0	0	0	0	0
d__Bacteria;p__Firmicutes;c__Clostridia;o__Clostridiales;f__Clostridiaceae;g__SMB53	0.000457902	0.00122472	0.00380274	0.00142553	0.00272919	0.00155981	0.00225671	0.00185966	0.00764776	0	0.00258101	0.00221819	0.00102585	0.00395138	0.00160432	0.00519719	0.00328188	0.00382696	0.00057663	0	0.000753794	0.000366786	0.00172021	0.00405231	0.00187	0	0.0523232	0.000625391	0.00240993	0	0	0	0.00161274	0.00480815	0.00426695	0.000641046	0	0	0	0	0	0	0.000894438	0	0	0	0	0	0
d__Bacteria;p__Firmicutes;c__Clostridia;o__Clostridiales;f__Clostridiaceae;g__Sarcina	0	0	0	0	0	0	0	0.00224889	0	0	0	0	0	0	0	0	0	0	0	0	0	0.0048701	0	0.00199679	0	0	0	0	0	0.0173308	0	0	0	0	0	0	0	0	0	0	0	0	0	0	0	0	0	0	0
d__Bacteria;p__Firmicutes;c__Clostridia;o__Clostridiales;f__Clostridiaceae;g__unclassified_Clostridiaceae	1.90792e-05	0	0.000140842	6.02337e-05	0	0	0	0.000864958	0.000110304	0	1.88395e-05	0	9.11868e-05	0.00025168	0	2.13876e-05	1.98902e-05	0.000105884	0	0	2.03728e-05	0.000183393	0	0.000176187	0	0	0.000348048	0	1.74633e-05	0.000129174	0	0	1.96676e-05	0.00020988	0.00215111	0	0	0.000210647	0.000100871	0	0	0	0	0	0	0	0	0	0
d__Bacteria;p__Firmicutes;c__Clostridia;o__Clostridiales;f__Clostridiaceae;g__unidentified_Clostridiaceae	0.000152634	0.000918537	0.0011871	0	0.00379425	0.000679918	0.00393999	0.00817386	0.0111407	0.000672469	0.00141296	0.00217962	0.00647426	0.0152518	0.00455104	0.00335786	0.000755828	0.0011496	0.000247127	0.000139148	0.00295406	0.000305655	7.16756e-05	0.000548138	0.00147213	0	0.054397	6.79773e-05	0.00660112	0.000258348	0.00064487	0.000733027	0.0101288	0.00320543	0.00338535	0.0032834	0.000124883	0	0.000285801	0	0	0	0.000204975	0	0	0	0	0	0
d__Bacteria;p__Firmicutes;c__Clostridia;o__Clostridiales;f__Dehalobacteriaceae;g__Dehalobacterium	0	0.000210498	6.0361e-05	0.000120467	0	0	0	0.000237864	0.000386065	7.68536e-05	0	0.000192886	0.00243925	0.000729872	0	0.000171101	0	0	0.000288315	0	0.000855659	8.15079e-05	0	0.000195764	0.00127319	5.38001e-05	2.9004e-05	0.000258314	0	0	0	0.000280275	0.00178975	0	0	0	0	4.51386e-05	0	0	0	0	0	0	0	0	0	0	0
d__Bacteria;p__Firmicutes;c__Clostridia;o__Clostridiales;f__Eubacteriaceae;g__Anaerofustis	0	0	0	0	0	0	0	0	0	0	0	0	0	0	0	0	0	0	0	0	0	0	5.37567e-05	0	0	0	0	0	0	0	0	0	0	0	0	3.12705e-05	0	0	0	0	0	0	0	0	0	0	0	0	0
d__Bacteria;p__Firmicutes;c__Clostridia;o__Clostridiales;f__Eubacteriaceae;g__Garciella	0	0	0	0	0	0	0	0	0	0	0	0	0	0	0	0	0	0	0	0	0	0	0	0	0	0	0	0	0	0	0	0	0	0	0	0	0	0	0	0	0	0	0	0	0	0	0	0	0
d__Bacteria;p__Firmicutes;c__Clostridia;o__Clostridiales;f__Eubacteriaceae;g__Pseudoramibacter_Eubacterium	0	0	0	0	0	0	0	0	0	0	0	0	0	0	0	0	0	0	0	0	0	0	0	0	0	0	0	0	0	0	0	0	0	0	0	0	0	0	0	0	0	0	0	0	0	0	0	0	0
d__Bacteria;p__Firmicutes;c__Clostridia;o__Clostridiales;f__Eubacteriaceae;g__unidentified_Eubacteriaceae	0	0	0	0	0	0	0	0	0	0	0	0	0	0	0	0	0	0	0	0	0	0	0	0	0	0	0	0	0	0	0	0	0	0	0	0	0	0	0	0	0	0	0	0	0	0	0	0	0
d__Bacteria;p__Firmicutes;c__Clostridia;o__Clostridiales;f__Lachnospiraceae;g__Anaerostipes	0.00219411	0	0.000221324	0.00116452	0	0.000259969	9.24881e-05	0.000518975	0	0	0	0.000154309	0	0	0.000294671	0	0	0.00369082	0	0	0.00105939	0.00140601	0.000107513	0.000293646	0	0	0	0.000407864	0.000244486	0	0.00161218	0	7.86705e-05	0.00377783	0	0.000156353	0	0	0.000319424	0	0	0	0	0.00167631	0	0	0	0.00059981	0
d__Bacteria;p__Firmicutes;c__Clostridia;o__Clostridiales;f__Lachnospiraceae;g__Blautia	0.0220938	0.0156534	0.0250498	0.0308798	0.11897	0.0371355	0.0112096	0.0125203	0.0472286	0.00828098	0.00909947	0.0339287	0.0634204	0.0287419	0.0208562	0.0233553	0.0156934	0.0401603	0.0129948	0.0153063	0.0250382	0.0313602	0.0172201	0.0107083	0.0121351	0.0903124	0.0163293	0.0482503	0.0186683	0.0231867	0.0417876	0.0113188	0.00652965	0.103986	0.104593	0.113465	0.161449	0.000255785	0.0496285	0.0817423	0.0101528	0.00363774	0.0359825	0.0228145	0.0106544	0.0152747	0.00514101	0.080008	0.000597179
d__Bacteria;p__Firmicutes;c__Clostridia;o__Clostridiales;f__Lachnospiraceae;g__Butyrivibrio	0	0.000497541	0	0.000200779	0	0	0	0.00123257	0	0	0	0	0.00367027	0.0114514	0	0	0	0	0	0	0.00433941	0	0	0	0	0	0	0	0	0	0	0	0.00393352	0	0	0	0	0	0	0	0	0	0	0	0	0	0	0	0
d__Bacteria;p__Firmicutes;c__Clostridia;o__Clostridiales;f__Lachnospiraceae;g__Clostridium	0.00457902	0.00780757	0.0235609	0.00403566	0.00274584	0.0075191	0.00893435	0.00168667	0.00424671	0.00249774	0.000791258	0.00476429	0.00677062	0.00581381	0.00225915	0.000919668	0.0097462	0.00266223	0.000926727	0.00308114	0.00633595	0.00358635	0.0055907	0.00138992	0.0038461	0.00265414	0.00043506	0.00217527	0.00457538	0.0307219	0.00462157	0.00418257	0.00151441	0.00290015	0.0017632	0.0125864	0.00186076	0.000556709	0.0388353	0.00113457	0.00204465	0.000332142	0.00268331	0.00358729	0.00195494	0.00862554	0.00103914	0.0109299	0
d__Bacteria;p__Firmicutes;c__Clostridia;o__Clostridiales;f__Lachnospiraceae;g__Coprococcus	0.00749814	0.00826684	0.0119313	0.0179095	0.00873675	0.0216374	0.00532732	0.00834685	0.0194687	0.0200972	0.00651846	0.0202724	0.0132449	0.0195304	0.00463289	0.0337283	0.00646432	0.0307367	0.0291404	0.0353039	0.00849547	0.0140805	0.00996291	0.0101601	0.00502646	0.0155482	0.00759905	0.0224597	0.0417722	0.0014855	0.00225705	0.00845137	0.0160488	0.00581939	0.0218637	0.0322399	0.0184452	9.02772e-05	0.192176	0.0149444	0.00244418	0.000490305	0.00460263	0.0086665	0.0144665	0.00624337	0.0182305	0.0148453	0.0431003
d__Bacteria;p__Firmicutes;c__Clostridia;o__Clostridiales;f__Lachnospiraceae;g__Dorea	0.0206247	0.00886006	0.00434599	0.0128298	0.00549167	0.0112586	0.00728806	0.0111363	0.0211784	0.00219033	0.00354182	0.0103001	0.0437469	0.0150505	0.0260129	0.0263282	0.0125109	0.0137498	0.0033774	0.00570508	0.0229194	0.0148752	0.00809934	0.00602952	0.00332887	0.0102937	0.00680144	0.0233978	0.0106875	0.0218089	0.00816835	0.00584266	0.00426787	0.0490355	0.0158336	0.0040339	0.000212301	0	0.0112471	0.0282402	0.00540541	0.00237244	0.000968974	0.0135781	0.00835736	0.00488214	0.0105555	0.0279745	0.000264137
d__Bacteria;p__Firmicutes;c__Clostridia;o__Clostridiales;f__Lachnospiraceae;g__Epulopiscium	0	0	0	0	0	0	0	0	0	0	0	0	0	0.00025168	0	0	0	0	0	0	0	0	0	0	0	0	0	0	0	0	0	0	0	0	0	0	0	0	0	0	0	0	0	0	0	0	0	0	0
d__Bacteria;p__Firmicutes;c__Clostridia;o__Clostridiales;f__Lachnospiraceae;g__Hespellia	0	0	0	0	0	0	0	0	0	0	0	0	0	0	0	0	0	0	0	0	0	0	0	0	0	0	0	0	0	0	0	0	0	0	0	0	0	0	0	0	0	0	0	0	0	0	0	0	0
d__Bacteria;p__Firmicutes;c__Clostridia;o__Clostridiales;f__Lachnospiraceae;g__Lachnoanaerobaculum	0	0	0	0	0.00011649	0	0	0	0	0	0	0	0	0	0	0	0	0	0	0	0	0	0	0	0	0	0	0	0	0	0	0	0	0	0	0	0	0	0	0	0	0	0	0	0	0	0	0	0
d__Bacteria;p__Firmicutes;c__Clostridia;o__Clostridiales;f__Lachnospiraceae;g__Lachnobacterium	9.53962e-05	0	0	0	0	0.000399952	0.00105436	0	0.000882434	0	0	0.0023725	0.0055168	0	0.000278301	0	0.000377914	0.000952957	0	0	0.0139146	0.00694855	0	0.000763478	0.000132624	0.000735268	0	0	0	0	0.000279444	0	0.00147507	0.00103032	0	0	0	0	0	0.000124094	0.0129965	0	0	0	0	0	0	0	0
d__Bacteria;p__Firmicutes;c__Clostridia;o__Clostridiales;f__Lachnospiraceae;g__Lachnospira	0.00343426	0.0015883	0.000945655	0.0219853	0.000216339	0.000119986	0	0.0179695	9.19202e-05	0.00242089	0.00374906	0.00837127	0.00316874	0.00226512	0.000474748	0.000855505	0.00280452	0.00499168	0.000659006	0.00427384	0.00110013	0.0049516	0.000179189	0.00154653	0.000344823	0.0001076	0	0.0020801	0.000488972	0.00781502	0.00386922	0.00109954	0.000177009	0.00015264	0.00104029	0	0	0	0.00102552	0.000336826	0	0.000395407	0	0	0	0.000248688	0.000856836	0.000349889	0
d__Bacteria;p__Firmicutes;c__Clostridia;o__Clostridiales;f__Lachnospiraceae;g__Oribacterium	0	0	0	0	4.99243e-05	0	0	0	0	0	0	0	0	0	0	0	0	0	0	0	0	0	0	0	0	0	0	0	0	2.1529e-05	0	0	0.000944046	0	0	0	0	0	0.000285801	0	0	0	0	0	0	0	0	0	0
d__Bacteria;p__Firmicutes;c__Clostridia;o__Clostridiales;f__Lachnospiraceae;g__Pseudobutyrivibrio	0	0	0	0.000301169	0	0	0	0.000389231	0	0	0	3.85773e-05	0	0	0.000114594	4.27753e-05	3.97804e-05	0	0	0	0	4.07539e-05	0	0	0	0	0	0	8.73164e-05	0	0	0	0	0	0	0	0	0	0	0	4.70035e-05	0	0	0	3.25823e-05	0	0	6.66456e-05	0
d__Bacteria;p__Firmicutes;c__Clostridia;o__Clostridiales;f__Lachnospiraceae;g__Robinsoniella	0	0	0	0	0	0	0	0	0	0	0	0	0	0	0	0	0	0	0	0	0	0	0	0	0	0	0	0	0	0	0	0	0	0	0	0	0	0	0	0	0	0	0	0	0	0	0	0	0
d__Bacteria;p__Firmicutes;c__Clostridia;o__Clostridiales;f__Lachnospiraceae;g__Roseburia	0.184592	0.0772911	0.0639021	0.157451	0.00193041	0.124945	0.117164	0.146719	0.0254619	0.0199435	0.0576677	0.114208	0.0107828	0.0139682	0.397757	0.0475019	0.0594717	0.0691726	0.017649	0.0268358	0.00784354	0.242303	0.0288853	0.0474923	0.00291773	0.0023134	0.000391554	0.0380129	0.0111241	0.124373	0.0359837	0.0136904	0.0114269	0.014081	0.0118663	0.0130711	0.00101155	0.000391201	0.0117346	0.0608768	0.0262985	0.00876222	0.000298146	0.0406839	0.00377955	0.00420152	0.026963	0.110815	0.00029859
d__Bacteria;p__Firmicutes;c__Clostridia;o__Clostridiales;f__Lachnospiraceae;g__Ruminococcus	0.000190792	0	0	0.00297153	0	0.000199976	0	0	0	0	0.000131876	0	0	0	0	0	0	0.00443201	0	0	0.000427829	0.00330107	0.000304621	3.91527e-05	0	1.79334e-05	0	0	0	0	0	0	0.000216344	0.000610559	1.7632e-05	0.000406517	0	0	0	0	0	0	0	6.70522e-05	0	0	0	0	0
d__Bacteria;p__Firmicutes;c__Clostridia;o__Clostridiales;f__Lachnospiraceae;g__Shuttleworthia	0	0	0	0	0	0	0	0	0	0	0	0	0	0	0	0	0	0	0	0	0	0	0	0	0	0	0	0	0	0	0	0	0	0	0	0	0	0	0	0	0	0	0	0	0	0	0	0	0
d__Bacteria;p__Firmicutes;c__Clostridia;o__Clostridiales;f__Lachnospiraceae;g__[Ruminococcus]	0.0202621	0.00882178	0.00631778	0.024495	0.00307866	0.0118186	0.0023492	0.0103795	0.00847504	0.00332392	0.0391108	0.0111874	0.0297725	0.00974001	0.0379144	0.0105227	0.00654388	0.0140826	0.00317147	0.00218662	0.0100438	0.0130616	0.0078664	0.00168357	0.0019761	0.00656361	0.00552526	0.0116513	0.00487226	0.0101617	0.00674964	0.0078477	0.00444488	0.0227052	0.00828705	0.019419	0.000899157	0.000240739	0.00914562	0.013278	0.00700353	0.00950558	0.000391317	0.0181209	0.00298128	0.00392665	0.0109566	0.0239591	0.00890027
d__Bacteria;p__Firmicutes;c__Clostridia;o__Clostridiales;f__Lachnospiraceae;g__unclassified_Lachnospiraceae	0.0171904	0.00794152	0.00824933	0.0216841	0.00231316	0.0091589	0.00749154	0.015699	0.00768453	0.00299729	0.00666918	0.00962503	0.0155246	0.00921149	0.0321519	0.00410642	0.00330177	0.00794131	0.00230652	0.00129209	0.00653968	0.0280998	0.00225778	0.00178145	0.00141908	0.00355081	0.00194327	0.00725997	0.00375461	0.0138216	0.00277294	0.00116422	0.00210444	0.00887218	0.00689412	0.00478439	0.000936622	0.000240739	0.00467368	0.00668333	0.00585194	0.000221428	0.00191931	0.00549828	0.000781975	0.000471198	0.0017319	0.0154618	0.000964675
d__Bacteria;p__Firmicutes;c__Clostridia;o__Clostridiales;f__Lachnospiraceae;g__unidentified_Lachnospiraceae	0.0229332	0.0397841	0.0211062	0.0456973	0.0136793	0.0132584	0.0125414	0.0447183	0.0480743	0.0122966	0.00874152	0.0257696	0.037113	0.0324164	0.0392568	0.0150783	0.0189156	0.0424595	0.0193995	0.00960124	0.0490781	0.0577483	0.0113427	0.0231001	0.00183021	0.00740648	0.00598933	0.0132556	0.0202399	0.0330901	0.0117366	0.00849449	0.0182712	0.0161226	0.00744071	0.00761437	0.00247268	0.0001956	0.0459299	0.018224	0.00354877	0.00093316	0.00629833	0.0191266	0.00162912	0.00150522	0.0144021	0.0141455	3.44527e-05
d__Bacteria;p__Firmicutes;c__Clostridia;o__Clostridiales;f__Peptococcaceae;g__Desulfonispora	0	0	0	0	0	0	0	0	0	0	0	0	0	0	0	0	0	0	0	0	0	0	0	0	0	0	0	0	0	0	0	0	0	0	0	0	0	0	0	0	0	0	0	0	0	0	0	0	0
d__Bacteria;p__Firmicutes;c__Clostridia;o__Clostridiales;f__Peptococcaceae;g__Desulfosporosinus	0	0	0	0	0	0	0	0	0	0	0	0	0	0	0	0	0	0	0	0	0	0	0	0	0	0	0	0	0	0	8.59827e-05	0.000258715	7.86705e-05	5.72399e-05	0	9.38116e-05	0.000174836	0.000165508	0.000790155	0	0	0	0	0	0	0	0	0	0
d__Bacteria;p__Firmicutes;c__Clostridia;o__Clostridiales;f__Peptococcaceae;g__Niigata-25	0	0	0	0	0	0	0	0	0	0	0	0	0	0	0	0	0	0	0	0	0	0	0	0	0	0	0	0	0	0	0	0	0	0	0	0	0	0	0	0	0	0	0	0	0	0	0	0	0
d__Bacteria;p__Firmicutes;c__Clostridia;o__Clostridiales;f__Peptococcaceae;g__Peptococcus	0	0	0	0.000160623	0	0	0	0	0.00229801	0	0.000320271	0	0.00120823	0	0.000949497	0.00213876	0	0	0	0	0	0	0	0	0	0.00213407	0	0	0	0	0	0	0	0	0	0	0	0	0	0	0	0	0	0	0	0	0	0	0
d__Bacteria;p__Firmicutes;c__Clostridia;o__Clostridiales;f__Peptococcaceae;g__rc4-4	0	0	0	0	0	0	0	0	0	0	0	0	0	0	0	0	0	0	0	0	0	0	0	0	0	0	0	0	0	0	0	0	0	0	0	0	0	0	0	0	0	0	0	0	0	0	0	0	0
d__Bacteria;p__Firmicutes;c__Clostridia;o__Clostridiales;f__Peptococcaceae;g__unidentified_Peptococcaceae	0	0	0	0	0	0	7.39905e-05	0	0	0.000134494	0	3.85773e-05	0	0	0	0	5.96706e-05	0	0	0	0	8.15079e-05	0	1.95764e-05	5.30497e-05	0	0	0	0	0	0	6.46789e-05	0.000118006	0	0	0	0	3.00924e-05	0	0	0	0	0	0	0	0	0	0	0
d__Bacteria;p__Firmicutes;c__Clostridia;o__Clostridiales;f__Peptostreptococcaceae;g__Clostridium	0	0	0.000764572	4.01558e-05	0.00023298	1.99976e-05	0	0	0.000312529	0	0.000150716	0	6.83901e-05	0.000201344	0.000114594	0	7.95608e-05	0.000105884	0	0	2.03728e-05	0	3.58378e-05	0.000293646	0.000689646	0	0.000986136	1.35955e-05	3.49266e-05	0	0	4.31192e-05	0.000118006	0.00020988	0.000211584	6.2541e-05	0	3.00924e-05	3.36236e-05	0	0	0	0.000186341	0	0	0	0	0	0
d__Bacteria;p__Firmicutes;c__Clostridia;o__Clostridiales;f__Peptostreptococcaceae;g__Peptostreptococcus	0.000114475	0	0	0	0.00161422	0.000199976	0	0	0	0	0	0	0	0	0	0	0	0	0	0	0	0	0	0	0	0	0.000377052	0	0	0	0	0	0	0	0.000105792	0	0	0	0.000134494	0	0	0	0	0	0	0	0	0	0
d__Bacteria;p__Firmicutes;c__Clostridia;o__Clostridiales;f__Peptostreptococcaceae;g__[Clostridium]	0	0	0	0	0	0	0	0	0	0	0	0	0	0.000176176	0	0	0	0	0.000123564	0	0	0	0	0	0	0	0	0	0	0	0	0	0	0	0	0	0	0	0	0	0	0	0	0	0	0	0	0	0
d__Bacteria;p__Firmicutes;c__Clostridia;o__Clostridiales;f__Peptostreptococcaceae;g__unclassified_Peptostreptococcaceae	0	0.00185621	0.00368202	0.000281091	3.32829e-05	0	0.00172028	0.000973078	0.00422833	0	0.000697061	0.00129234	0.00253043	0.000805376	0.000572972	0.000962443	0.00107407	0.000559673	0.00105029	0	0.000570439	0.000163016	0.00283119	0.00381739	0.000557022	0	0.0203173	0.000135955	0.00455792	8.6116e-05	0.000107478	0	0.000550693	0.00236592	0.00431984	0.000250164	0	0.000827541	0.00152987	0	0	0	0.00324234	0	0	0	0	0	0
d__Bacteria;p__Firmicutes;c__Clostridia;o__Clostridiales;f__Peptostreptococcaceae;g__unidentified_Peptostreptococcaceae	0.000877645	0.00313834	0.00454719	0.00415613	0.0160423	0.00521937	0.00460591	0.00274624	0.0698042	0.0021519	0.0107762	0.00675102	0.00216569	0.0062165	0.00361791	0.00686543	0.0233909	0.0140675	0.00243008	0.000437324	0.00548029	0.00213958	0.00781264	0.00119416	0.017639	0.000681468	0.195777	0.00433695	0.0111416	0.00144244	0.00214957	0.00187569	0.00513325	0.0149205	0.0236445	0.000859939	0.000262254	0	0.000773343	5.3183e-05	0	0.00012653	0.00165844	0.000134104	8.14558e-05	0.00022251	0.00032815	0	9.18738e-05
d__Bacteria;p__Firmicutes;c__Clostridia;o__Clostridiales;f__Ruminococcaceae;g__Anaerofilum	0	0	0	0	0	0	0	0	0	0	0	0	0	0	0	0	0	0	0	0	0	0	0	0	0	0	0	0	0	0	0	0	0	0	0	0	0	0	0	0	0	0	0	0	0	0	0	0	0
d__Bacteria;p__Firmicutes;c__Clostridia;o__Clostridiales;f__Ruminococcaceae;g__Anaerotruncus	0	0	0	0	0	0	0	0	0	0	0	0	0	0	0	0	0	0	0	0	0.000203728	0	0	0.000137035	9.2837e-05	0	0	0	0	0	0	0	0	0	0	0.000109447	0	0	0	0	0	0	0.000540389	0	0	0	0	0	0
d__Bacteria;p__Firmicutes;c__Clostridia;o__Clostridiales;f__Ruminococcaceae;g__Butyricicoccus	0.000782249	0.0011099	0.00114686	0.00230896	0.000482601	0.000399952	0.00147981	0.00348146	0.0065631	0.0024401	0.00197815	0.00177455	0.0175079	0.00422822	0.00152247	0.00179656	0.00093484	0.000559673	0.00113267	0.00196796	0.00169094	0.000387163	0	0.00086136	0	0.000627668	0.00136319	0.00106045	0.00576288	0.0036384	0.00113927	0.000754587	0.00249779	0.000877678	0.00153399	7.81763e-05	0.000262254	0.000105323	0	0.00294279	0	1.58163e-05	0	0.0046266	0.000358405	0	0.00102091	0.00371549	0
d__Bacteria;p__Firmicutes;c__Clostridia;o__Clostridiales;f__Ruminococcaceae;g__Clostridium	0	0	0	0	0	0	0	0	0	0	0	0	0	0	0	0	0	0	0	0	0	0	0	0	0	7.17334e-05	0	0	0	0	0	0.000194037	0	0	0	0.000125082	0	0	0	0	0	0	0	0	0	0	0	0	0
d__Bacteria;p__Firmicutes;c__Clostridia;o__Clostridiales;f__Ruminococcaceae;g__Faecalibacterium	0.293668	0.272863	0.156476	0.173654	0.0904794	0.0425549	0.0523483	0.233452	0.265705	0.0441524	0.0438018	0.150046	0.0286327	0.0315355	0.0746501	0.0201899	0.296225	0.098926	0.0231682	0.0469924	0.111032	0.159857	0.141219	0.0871736	0.00572937	0.0012374	0.0358634	0.0357832	0.0378953	0.241232	0.270351	0.059677	0.0139837	0.303486	0.0924094	0.00489384	0.0588698	0.00221179	0.115144	0.134092	0.14275	0.77824	0.388205	0.333853	0.283271	0.00566747	0.259548	0.231243	0.000666085
d__Bacteria;p__Firmicutes;c__Clostridia;o__Clostridiales;f__Ruminococcaceae;g__Gemmiger	0.107893	0.0135102	0.0115289	0.0350962	0.0595264	0.0049794	0.00247868	0.018056	0.0129975	0.00163314	0.0104559	0.00977934	0.00494688	0.0137417	0.0136204	0.247134	0.0227743	0.0124338	0.0200173	0.0172345	0.0105327	0.0149159	0.0226674	0.0410321	0.00234745	0.000771134	0.00735251	0.0092721	0.0122767	0.0644793	0.154038	0.0115128	0.0200413	0.0559234	0.0654677	0.0261109	0.00962847	0.000346062	0.00879258	0.0136503	0.00357227	0.0101699	0.0180378	0.0362585	0.00977469	0.323556	0.00900589	0.0206768	0.000597179
d__Bacteria;p__Firmicutes;c__Clostridia;o__Clostridiales;f__Ruminococcaceae;g__Oscillospira	0.00270925	0.0269629	0.119515	0.0376461	0.00168078	0.0548334	0.0023492	0.0590767	0.0414744	0.124503	0.0159382	0.0791798	0.0672959	0.144087	0.0220185	0.038455	0.0349073	0.0537135	0.146485	0.03268	0.0990527	0.0202751	0.0126507	0.113563	0.016273	0.017485	0.00233482	0.0119776	0.0411959	0.0129389	0.0289762	0.118794	0.242128	0.0447044	0.00359693	0.000359611	4.99532e-05	0.00138425	0.00116001	0.126558	0.0417861	0.00483978	0.0162303	0.00318498	0.0125279	0.000287954	0.0296793	0.0682784	0
d__Bacteria;p__Firmicutes;c__Clostridia;o__Clostridiales;f__Ruminococcaceae;g__Ruminococcus	0.00414019	0.0296037	0.0119515	0.0130707	0.00950225	0.0325761	0.0421746	0.0167802	0.0917548	0.0164082	0.0222306	0.0251138	0.0247344	0.0368459	0.00767783	0.0256652	0.0175631	0.0238996	0.013592	0.0287043	0.126169	0.00580744	0.0215206	0.0136839	0.0100529	0.00552347	0.00300191	0.00982951	0.026876	0.00316476	0.150857	0.00569174	0.0185269	0.0561714	0.00967998	0.00309578	0.00158601	4.51386e-05	0.000117683	0.0882306	0.00188014	0.00221428	0.0101183	0.000150867	0.00345372	0.00378267	0.00687291	0.000216598	0.000160779
d__Bacteria;p__Firmicutes;c__Clostridia;o__Clostridiales;f__Ruminococcaceae;g__Subdoligranulum	0.00927251	0.000631494	0.00140842	0.000742882	0.00178063	0.00207975	0.0031446	0.000540599	0.000147072	0.00084539	0.000602864	0.00121518	0.000410341	0.000352352	0.000933126	0.000941056	0.00115363	0.000438663	0.000205939	0.00113307	0.00132423	0.00067244	0.00369129	0.000704749	0.000716171	0.00175747	0.000348048	6.79773e-05	8.73164e-05	0.00419815	0.000945809	0.00536835	0.00090471	0.000782279	0.00595962	0.000187623	0.000412114	0.000541663	0.00084059	0.00475101	0.00848414	0.000173979	0.0151682	0.00496186	0.00465927	0.000955485	0.000583377	0.00258252	0
d__Bacteria;p__Firmicutes;c__Clostridia;o__Clostridiales;f__Ruminococcaceae;g__unclassified_Ruminococcaceae	0.0936409	0.0379471	0.0408644	0.0280488	0.0312526	0.106067	0.513827	0.0260352	0.0463646	0.0397141	0.0212321	0.0462541	0.0395751	0.0401681	0.0232463	0.0555223	0.0467022	0.0246256	0.0271016	0.0398958	0.0924315	0.0253693	0.232982	0.082299	0.0131165	0.00880528	0.0151981	0.0179188	0.0931492	0.0671704	0.0664216	0.0225514	0.0511948	0.0377783	0.119527	0.00662935	0.000961599	0.000496524	0.0128274	0.11757	0.155511	0.00988517	0.249995	0.1333	0.0426665	0.287902	0.0393051	0.0555491	0.000183748
d__Bacteria;p__Firmicutes;c__Clostridia;o__Clostridiales;f__Ruminococcaceae;g__unidentified_Ruminococcaceae	0.0153779	0.0718947	0.0663971	0.0786853	0.00569137	0.074951	0.0334437	0.0934371	0.117198	0.0485907	0.0465524	0.234936	0.160648	0.199582	0.0613244	0.0664941	0.0983173	0.0460293	0.11339	0.191727	0.0816135	0.0647988	0.0176322	0.192592	0.0393231	0.0126789	0.003611	0.0555374	0.0843826	0.061293	0.0203349	0.108316	0.204602	0.0587472	0.0122366	0.000906845	0.000524508	0.000135416	0.00277395	0.027992	0.00862515	0.00830355	0.0108637	0.0389406	0.0127071	0.00370414	0.0695495	0.0332728	0.000114842
d__Bacteria;p__Firmicutes;c__Clostridia;o__Clostridiales;f__Symbiobacteriaceae;g__Symbiobacterium	0	0	0	0	0	0	0	0	0	0	0	0	0	0	0	0	0	0	0	0	0	0	0	0	0	0	0	0	0	0	0	0.000194037	0	7.63199e-05	0	0	0	0	0	0	0	0.00012653	0	0	0	0	0	0	0
d__Bacteria;p__Firmicutes;c__Clostridia;o__Clostridiales;f__Symbiobacteriaceae;g__unidentified_Symbiobacteriaceae	0	0	0	0	0	0	0	0	0	0	0	0	0	0	0	0	0	0	0	0	0	0	0	0	0	0	0	0	0	0.000150703	0.00015047	0.00120734	0.000550693	0.00015264	7.05281e-05	0.000234529	0.000199813	0.000270831	0.000504354	0	0	0	0	0	0	0	0	0	0
d__Bacteria;p__Firmicutes;c__Clostridia;o__Clostridiales;f__Veillonellaceae;g__Acidaminococcus	0	0	0	0	0	0	0	0	0	0	0	0	0	0	0	0	0	0	0	0	0	0	0	0	0	0	0	0	0	0.000387522	0	0	0	0	0	0	0	0	0	0	0	0	0	0	0	0	0	0	0
d__Bacteria;p__Firmicutes;c__Clostridia;o__Clostridiales;f__Veillonellaceae;g__Anaerosinus	0	0	0	0	0	0	0	0	0	0	0	0	0	0	0	0	0	0	0	0	0	0	0	0	0	0	0	0	0	0	0	0	0	0	0	0	0	0	0.000134494	0	0	0	0	0	0	0	0	0	0
d__Bacteria;p__Firmicutes;c__Clostridia;o__Clostridiales;f__Veillonellaceae;g__Anaerovibrio	0	0.000478405	0	0	0	0	0	0	0	0	0	0	0	0	0	0	0	0	0	0	0	0	0	0	0	0	0	0	0	0	0	0	0	0	0	0	0	0	0	0	0	0	0	0	0	0	0	0	0
d__Bacteria;p__Firmicutes;c__Clostridia;o__Clostridiales;f__Veillonellaceae;g__Dialister	7.63169e-05	0.0763343	0.212611	0.0644099	8.32071e-05	0.00301964	0.00110986	0.0423397	0.00893464	0	0.0372645	0.0703457	2.27967e-05	0.00050336	0.00586069	0.0901702	0.0494073	0.176978	0.00891717	0.0550034	0.0736478	0.0326439	0.00593116	0.00822207	0.00529171	0.0215918	0.00485817	0.556707	0.054206	0.0873646	0.00623374	0.0437229	0.000196676	0	0.000299744	0.000156353	2.49766e-05	0.0001956	0.000924649	7.09107e-05	0	0.000822446	0.000670828	0.173699	0.00070052	0.00183244	0.000747452	0.000566487	3.44527e-05
d__Bacteria;p__Firmicutes;c__Clostridia;o__Clostridiales;f__Veillonellaceae;g__Megamonas	0	0	0	0	0.00351134	0	0.000147981	0	0	0	0	0	0	0	0	0	0	0	0	0	0	0	0	0.000450256	5.30497e-05	0	0	0.000652582	0	0	4.29913e-05	0	0	0	0	0	0	0	0	0	0	0	0.000167707	0	0	0	0.00743806	0	0
d__Bacteria;p__Firmicutes;c__Clostridia;o__Clostridiales;f__Veillonellaceae;g__Megasphaera	0	0	0	0.00676625	0.000399394	0	0.000351455	0.00021624	0.000496369	0.000230561	0.0109834	0	0	0	9.82238e-05	0	0	0.00254122	0.00115326	0	0	0	0	0.00982734	0.000557022	8.96668e-05	0.000101514	0.000367077	0.000139706	0.00260501	0.00189162	0.0901839	0	0	0	0	0	0	0.000100871	0	0	0	0.0111246	0	0	0	0	0	0
d__Bacteria;p__Firmicutes;c__Clostridia;o__Clostridiales;f__Veillonellaceae;g__Mitsuokella	0	0.000287043	0	0.000742882	0	0	0	0	0	0	0.00118689	0	0	0	0	0	0	0	0.00776391	0	0	0	0	0	0	0	0	0	0	0	0	0	0	5.72399e-05	0	0	0	3.00924e-05	0	0	0	0	0	0	0	0	0.00377372	0	0
d__Bacteria;p__Firmicutes;c__Clostridia;o__Clostridiales;f__Veillonellaceae;g__Phascolarctobacterium	0.0198806	0	0.000583489	0.00809139	0.00357791	0	0	0	0.00187517	0.0374853	0	0.000520793	0.00720376	0.00291949	0.000671196	0.00455557	0.0151364	0	0.00197702	0	0.00152796	0	0	0.0121765	0.000464185	0	0	0	0	0.00064587	0	0	0.00967647	0.00528515	0.000599489	0	0	0.000165508	0	0.0013473	9.40071e-05	0	0.00603745	0	0	0	0.0379195	0.01038	0
d__Bacteria;p__Firmicutes;c__Clostridia;o__Clostridiales;f__Veillonellaceae;g__Schwartzia	0	0	0	0	0	0	0	0	0	0	0	0	0	0	0	0	3.97804e-05	0	0	0	0	0	0	0	0	0	0	0	0	0	0	0	0	0	0	0	0	0	0	0	0	0	0	0	0	0	0	0	0
d__Bacteria;p__Firmicutes;c__Clostridia;o__Clostridiales;f__Veillonellaceae;g__Selenomonas	0	3.82724e-05	0	0	0	0	0	0	0	5.76402e-05	1.88395e-05	3.85773e-05	0	0	0	0	0	0	0	0	0	0	0	0	0	0	0	0	0	0	0	0.000107798	3.93352e-05	0	0	0	8.7418e-05	0	0.000117683	0	0	0.000521937	5.59024e-05	0	0	0	0	0	0
d__Bacteria;p__Firmicutes;c__Clostridia;o__Clostridiales;f__Veillonellaceae;g__Succiniclasticum	0	0	0	0	0	0	0.000721407	0	0	0	0	0	0	0	0	0	0	0	0	0	0	0	0	0	0	0	0	0	0	0	0	0	0	0	0	0	0	0	0	0	0	0	0	0	0	0	0	0	0
d__Bacteria;p__Firmicutes;c__Clostridia;o__Clostridiales;f__Veillonellaceae;g__Succinispira	0	0	0	0	0	0	0	0	0	0	0	0	0	0	0	0	0	0	0	0	0	0	0	0	0	0	0	0	0	0	0	0	3.93352e-05	0	0	0	0	0	0	0	0	0	3.72682e-05	0	0	0	0	0	0
d__Bacteria;p__Firmicutes;c__Clostridia;o__Clostridiales;f__Veillonellaceae;g__Veillonella	0	0	0.000201203	0.000722804	0.000266263	9.9988e-05	0	0.00010812	9.19202e-05	0	0.000885456	0	4.55934e-05	0.000226512	0	0	0.000139231	0.000136137	8.23757e-05	0	0	0	0.000107513	0	0	0	5.8008e-05	0.00110123	0.00108272	0	0	0.000323394	9.83381e-05	0	0	0	0.0229035	0.000782402	0.0331361	0.000390009	0.000282021	0.00153418	0	0.000251446	0.0099539	0	0	0	0.0274358
d__Bacteria;p__Firmicutes;c__Clostridia;o__Clostridiales;f__Veillonellaceae;g__unclassified_Veillonellaceae	0	3.82724e-05	0.000241444	0.000140545	9.98486e-05	0	1.84976e-05	0.000151368	0	0.00142179	0.000395629	0.000115732	2.27967e-05	0	0	0	0.000238682	0.000136137	0.000185345	3.97567e-05	0	2.0377e-05	1.79189e-05	7.83055e-05	0.000106099	3.58667e-05	0	0.000353482	1.74633e-05	4.3058e-05	0	0.000495871	0	0	0	0	0	4.51386e-05	8.4059e-05	0	0	0	3.72682e-05	3.35261e-05	3.25823e-05	0	0.000255228	3.33228e-05	0
d__Bacteria;p__Firmicutes;c__Clostridia;o__Clostridiales;f__Veillonellaceae;g__unidentified_Veillonellaceae	0	0	0	0.000120467	0.000282904	0	0	2.1624e-05	0	0.00363133	0	0	0	0	0	0	0	0	4.11879e-05	0	0	0	0	0	0	0	0	0.000135955	0	0	0	0.000215596	7.86705e-05	0	0	0	0	0	0.000201742	0	4.70035e-05	0	0	0	0	0	0.000109383	0	0
d__Bacteria;p__Firmicutes;c__Clostridia;o__Clostridiales;f__[Acidaminobacteraceae];g__Guggenheimella	0	0	0	0	0	0	0	0	0	0	0	0	0	0	0	0	0	0	0	0	0	0	0	0	0	0	0	0	0	0	0	0	0	0	0	0	0	0	0	0	0	0	0	0	0	0	0	0	0
d__Bacteria;p__Firmicutes;c__Clostridia;o__Clostridiales;f__[Mogibacteriaceae];g__Anaerovorax	0	0	0	0	0	0	0	0	0	0	0	0	0	0	0	0	0	0	0	0	0	0	0	0	0	0	0	0	0	0	0	0	0	0	0	0	0	0	0.00018493	0	0	0	0	0	0	0	0	0	0
d__Bacteria;p__Firmicutes;c__Clostridia;o__Clostridiales;f__[Mogibacteriaceae];g__Mogibacterium	0	0	0	0	0.000133131	0	0	0	0	0	0	0	0	0	0	0	0	0	0	0	0	0	0	0	0	0	5.8008e-05	0	0	0.000495167	0	0	0.000531026	0	0	0	0	0	0	0	0	0	0	0	0	0	0	0.000583149	0
d__Bacteria;p__Firmicutes;c__Clostridia;o__Clostridiales;f__[Mogibacteriaceae];g__unclassified_[Mogibacteriaceae]	0	0	0	0	0	0	0	0	0	0	0.000113037	0	0	0	0	0	0	0	0	0	0	0	0	0	0	0	0	0	0	0	0	0	0	0	0	0	0	0	0	0	0	0	0	0	0	0	0	0	0
d__Bacteria;p__Firmicutes;c__Clostridia;o__Clostridiales;f__[Mogibacteriaceae];g__unidentified_[Mogibacteriaceae]	0.000152634	0.00202844	0.00173035	0.00409589	0.000282904	0.00467944	0.000462441	0.0020759	0.000330913	0.00113359	0.000339111	0.00181313	0.00718096	0.00583898	0.000703937	0.00100522	0.000537036	0.00101346	0.00685778	0.000775255	0.00647856	0.0013245	0.00118265	0.00113543	0.00580894	0.0029052	0.00101514	0.000353482	0.00150184	0.000387522	0.000537392	0.0020266	0.0143967	0.00339623	0.000458433	0	0	7.5231e-05	0	0.000797745	0	0	0	0	8.14558e-05	0	0.000802144	0.00434862	0
d__Bacteria;p__Firmicutes;c__Clostridia;o__Clostridiales;f__[Tissierellaceae];g__1-68	0	0	0	0	0	0.000179978	0	0	0	0	0	0	0	0	0	0	0	0	0	0	0	0	8.95945e-05	0	0	0	0	0	0	0	0	0	0	0	0	0	0	0	0	0.000283643	0	0	0	0	0	0	0	0	0
d__Bacteria;p__Firmicutes;c__Clostridia;o__Clostridiales;f__[Tissierellaceae];g__Anaerococcus	0	0	0	0	0	0	0	0	0	0	0	0	0	0	0	0	0	0	0	0	0	0	0	0	0	0	0.000101514	0	0	0	0	0	0	3.81599e-05	0	0	0	0	0	0	0	0	0	0	0	0	0	0	0
d__Bacteria;p__Firmicutes;c__Clostridia;o__Clostridiales;f__[Tissierellaceae];g__Finegoldia	0	0	0	0	0	0	0	0	0	0	0	0	0	0	0	0	0	0	0	0	0	0	0	0	0	0	0	0	0	0	0	0	0	0	0	0	0	0	0	0	0	0	0	0	0	0	0	0	0
d__Bacteria;p__Firmicutes;c__Clostridia;o__Clostridiales;f__[Tissierellaceae];g__GW-34	0	0	0	0	0	0	0	0	0	0	0	0	0	0	0	0	0	0	0	0	0	0	0	0	0	0	0	0	0	0	0	0	0	0	0	0	0	0	0	0	0	0	0	0	0	0	0	0	0
d__Bacteria;p__Firmicutes;c__Clostridia;o__Clostridiales;f__[Tissierellaceae];g__Gallicola	0	0	0	0	0	0	0	0	0	0	0	0	0	0	0	0	0	0	0	0	0	0	0	0	0	0	0	0	0	0	0	0	0	0	0	0	0	0	0	0	0	0	0	0	0	0	0	0	0
d__Bacteria;p__Firmicutes;c__Clostridia;o__Clostridiales;f__[Tissierellaceae];g__Helcococcus	0	0	0	0	0	0	0	0	0	0	0	0	0	0	0	0	0	0	0	0	0	0	0	0	0	0	0	0	0	0	0	0	0	0	0	0	0	0	0	0	0	0	0	0	0	0	0	0	0
d__Bacteria;p__Firmicutes;c__Clostridia;o__Clostridiales;f__[Tissierellaceae];g__Parvimonas	0	0	0	0	0.00143116	0	0	0	0	0	0	0	0	0	0	0	0	0	0	0	0	0	0	0	0	0	0	0	0	0	0	0	0	0	0.000705281	0	0	0	0	0	0	0	0	0	0	0	0	0	0
d__Bacteria;p__Firmicutes;c__Clostridia;o__Clostridiales;f__[Tissierellaceae];g__Peptoniphilus	0	0	0	0	0	9.9988e-05	0	0	0	0	0	0	0	0	0	0	0	0	0	0	0	0	0	0	1.32624e-05	0	0.00021753	0	0	0	0	0	0	0	0	0	0	0	0	0	0	0	0	0	0	0	0	0	0
d__Bacteria;p__Firmicutes;c__Clostridia;o__Clostridiales;f__[Tissierellaceae];g__Sporanaerobacter	0	0	0	0	0	0	0	0	0	0	0	0	0	0	0	0	0	0	0	0	0	0	0	0	0	0	0	0	0	0	0	0	0	0	0	0	0	0	0	0	0	0	0	0	0	0	0	0	0
d__Bacteria;p__Firmicutes;c__Clostridia;o__Clostridiales;f__[Tissierellaceae];g__Tepidimicrobium	0	0	0	0	0	0	0	0	0	0	0	0	0	0	0	0	0	0	0	0	0	0	0	0	0	0	0	0	0	0	0	0	0	0	0	0	0	0	0	0	0	0	0	0	0	0	0	0	0
d__Bacteria;p__Firmicutes;c__Clostridia;o__Clostridiales;f__[Tissierellaceae];g__Tissierella_Soehngenia	0	0	0	0	0	0	0	0	0	0	0	0	0	0	0	0	0	4.53789e-05	0	0	0	0	0	0	0	0	0	0	0	0	0	0	0	0	0	0	0	0	0	0	0	0	0	0	0	0	0	0	0
d__Bacteria;p__Firmicutes;c__Clostridia;o__Clostridiales;f__[Tissierellaceae];g__WAL_1855D	0	0	0	0	0	0.0016398	0	0	0	0	0	0	0	0	0	0	0	0	0	0	0	0	0.000340459	0	5.30497e-05	0	0.000406056	0	0.000349266	0	0	0.000733027	0	0	0	0	0	0	0	0	0	0	0	0	0	0.000143977	0	0	0
d__Bacteria;p__Firmicutes;c__Clostridia;o__Clostridiales;f__[Tissierellaceae];g__ph2	0	0	0	0	0	7.99904e-05	0	0	0	0	0	0	0	0	0	0	0	0	0	0	0	0	0	0	0	0	2.9004e-05	0	0	0	0	0	0	0	0	0	0	0	0	0	0	0	0	0	0	0	0	0	0
d__Bacteria;p__Firmicutes;c__Clostridia;o__Clostridiales;f__[Tissierellaceae];g__unclassified_[Tissierellaceae]	0	0	0	0	0	0	0	0	0	0	0	0	0	0	0	0	0	0	0	0	0	0	0	0	0	0	0	0	0	0	0	0	0	0	0	0	0	0	0	0	0	7.90814e-05	0	0	0	0	0	0	0
d__Bacteria;p__Firmicutes;c__Clostridia;o__Clostridiales;f__[Tissierellaceae];g__unidentified_[Tissierellaceae]	0	0	0	0	0	0	0	0	0	0	0	0	0	0	0	0	0	0	0	0	0	0	0	0	0	0	0	0	0	0	0	0	0	0	0	0	0	0	0	0	0	0	0	0	0	0	0	0	0
d__Bacteria;p__Firmicutes;c__Clostridia;o__Clostridiales;f__unclassified_Clostridiales;g__unclassified_Clostridiales	0.00745998	0.00840079	0.0147683	0.0127093	0.00577458	0.00541935	0.00832393	0.00864958	0.0124092	0.0195977	0.00299548	0.0123061	0.0275384	0.0113759	0.0117869	0.0100736	0.00570849	0.00414461	0.00642531	0.00326005	0.0114495	0.00957718	0.00560862	0.00781097	0.00385937	0.00401707	0.0160827	0.00365718	0.00600737	0.00826713	0.00928613	0.0054977	0.0307208	0.0113717	0.0132769	0.00290816	0.000262254	0	0.00252177	0.00446737	0.00166863	0.00139183	0.0046958	0.00321851	0.00070052	0.00373032	0.00235174	0.00343225	0.00497267
d__Bacteria;p__Firmicutes;c__Clostridia;o__Clostridiales;f__unidentified_Clostridiales;g__unidentified_Clostridiales	0.0029382	0.0689477	0.0258144	0.0374854	0.00356127	0.0456145	0.0517563	0.0176452	0.0225205	0.0296463	0.0149774	0.0430522	0.164934	0.0800594	0.0648441	0.0469245	0.0176824	0.0278475	0.391223	0.0183676	0.0785983	0.0865614	0.00519648	0.00802631	0.0335407	0.0218966	0.00239283	0.0103733	0.066832	0.010743	0.00636272	0.0187784	0.108683	0.0567057	0.00211584	0.00436224	0.00186076	0.000541663	0.00183249	0.00641742	0.00202115	0.000316326	0.00708097	0.00444221	0.000912305	0.00113873	0.0185222	0.0430864	0.00163076
d__Bacteria;p__Firmicutes;c__Clostridia;o__MBA08;f__unidentified_MBA08;g__unidentified_MBA08	0	0	0	0	0	0	0	0	0	0	0	0	0	0	0	0	0	0	0	0	0	0	0	0	0	0	0	0	0	0	0	0	0	0	0	0	0	0	0	0	0	0.000189795	0	0	0	0	0	0	0
d__Bacteria;p__Firmicutes;c__Clostridia;o__SHA-98;f__unidentified_SHA-98;g__unidentified_SHA-98	0	0	0	0	0	0	0	0	0	0	0	0	0	0	0	0	0	0	0	0	0	0.000122262	0	0	0	0.000125534	0	0	0	0	0	0	0.000295014	0	0	0	0	0	0	0	0	0	0	0	0	0	0	0	0
d__Bacteria;p__Firmicutes;c__Clostridia;o__unclassified_Clostridia;f__unclassified_Clostridia;g__unclassified_Clostridia	0	0	0	6.02337e-05	0	0	0	0	0	0	0	0	0	0	0	0	0	0	0	0	0	0	0	0	0	0	0	0	0	0	0	0	0	0	0	0	0	0	5.04354e-05	0	0	0	0	0	0	0	0	0	0
d__Bacteria;p__Firmicutes;c__Erysipelotrichi;o__Erysipelotrichales;f__Erysipelotrichaceae;g__Allobaculum	0.000858566	0.00105249	0.00064385	0.000702727	0.000549167	0.00107987	0.000628919	0.000475727	0.000349297	3.84268e-05	0.00035795	0.000790834	0.000980258	0.00138424	0.000556601	0.000513303	0	0.000166389	0.000308909	0.000298175	0.000244474	0.000305655	0	0.000293646	0.000185674	0	0.000188526	8.15727e-05	0	0	0.000408418	0.000150917	0.000590029	7.63199e-05	0.000634753	0.000250164	7.49298e-05	0.00012037	0	0	0.000117509	0.000158163	0	0	0.000309532	0.000379576	0.000546916	0.000183275	0.000482337
d__Bacteria;p__Firmicutes;c__Erysipelotrichi;o__Erysipelotrichales;f__Erysipelotrichaceae;g__Anaerorhabdus	0	0	0	0.00010039	0	0	0	0	0	0	0	0	0	0	0	0	0	0	0	0	0	0	0	0	0	0	0	0	0	0	0	0	0	0	0	0	0	0	0	0	0	0	0	0	0	0	0	0	0
d__Bacteria;p__Firmicutes;c__Erysipelotrichi;o__Erysipelotrichales;f__Erysipelotrichaceae;g__Bulleidia	0	0.000344451	6.0361e-05	0.00048187	0.000266263	0	0	0	0.000496369	0	0.000452148	1.92886e-05	0	0	0	0	1.98902e-05	0.000105884	0	0	0	6.11309e-05	0	0	0	0	0.000246534	2.71909e-05	0	0	0.000193461	0	0.000314682	0	0	0	7.49298e-05	0	3.36236e-05	0.00117003	0	0	0	6.70522e-05	0	0.000196333	0	0	0
d__Bacteria;p__Firmicutes;c__Erysipelotrichi;o__Erysipelotrichales;f__Erysipelotrichaceae;g__Catenibacterium	0	0.00103335	0	0.00224873	0.00193041	0	0.00817595	0.00441129	0.0157919	0	0.0184815	0.000887277	0.00768249	0	0.00735041	0.00340063	0.00151166	0.0294055	0.00199761	0.00236552	0.00146684	0	0	0.000137035	0.00206894	0.0001076	0.00320494	0	0	0.00353075	0.00526644	0.0013367	0.00110139	0.0152831	0	0	0	0	0	0.0120371	0	0.000237244	0.0015839	0	0	0	0	0.0054816	0
d__Bacteria;p__Firmicutes;c__Erysipelotrichi;o__Erysipelotrichales;f__Erysipelotrichaceae;g__Clostridium	0	0	0	0	0	0	0	0	0	0	0	0	0	0.000100672	0	0	0	0	0	0	0	0	0	0	0	0	0	0	0	0	0	0	0	0	0	0	8.7418e-05	0.000692125	0.00084059	0	0	0	0	0	3.25823e-05	0.000104711	0	0	0.00173412
d__Bacteria;p__Firmicutes;c__Erysipelotrichi;o__Erysipelotrichales;f__Erysipelotrichaceae;g__Coprobacillus	0	0	0	0	0	0.000239971	0	0	0	0	0	0	0	0	0	0	0	0	0	5.9635e-05	0	0	0.000215027	0	0	0	0	0	0	0	0	0	0	0	0	9.38116e-05	0	0	0	0	0	0	0	0	9.77469e-05	0	0	0	0
d__Bacteria;p__Firmicutes;c__Erysipelotrichi;o__Erysipelotrichales;f__Erysipelotrichaceae;g__Erysipelothrix	0	0	0	0	0	0	0	0	0	0	0	0	0	0	0	0	0	0	0	0	0	0	0	0	0	0	0	0	0	0	0	0	0	0	0	0	0	0	0	0	0	0	0	0	0	5.23553e-05	0	0	0
d__Bacteria;p__Firmicutes;c__Erysipelotrichi;o__Erysipelotrichales;f__Erysipelotrichaceae;g__Holdemania	0	0	0	0	0	9.9988e-05	0	0	0	0	0	0	0	0	0	0	0	0.000105884	4.11879e-05	0	2.03728e-05	0	0	0	2.65248e-05	0.000789068	0	0	0	0	0	0	0	0	8.81601e-05	0	0	0	0	7.09107e-05	0	0	5.59024e-05	0	0.000114038	0	0	1.66614e-05	0
d__Bacteria;p__Firmicutes;c__Erysipelotrichi;o__Erysipelotrichales;f__Erysipelotrichaceae;g__RFN20	0	0	0	0	0	0	0	0	0	0	0	0	0.000250764	0	0	0	0	0	0	0	0	0.000122262	0	0	0	0	0	0	0	0	0	0	0	0	0	0	0	0	0	0	0	0	0	0	0	0	0	0	0
d__Bacteria;p__Firmicutes;c__Erysipelotrichi;o__Erysipelotrichales;f__Erysipelotrichaceae;g__Sharpea	0	0	0	0	0	0	0	0	0	0	0	0	0	0	0	0	0	0	0	0	0	0	0	0	0	0	0	0	0	0	0	0	0	0	0	0	0	0.0169872	0	0	0	0	0	0	0	0	0	0	0
d__Bacteria;p__Firmicutes;c__Erysipelotrichi;o__Erysipelotrichales;f__Erysipelotrichaceae;g__[Eubacterium]	0	0.00130126	0.00150902	0.00196763	0.000881996	0	0.0241949	0.000670343	0.00687563	0	0.00218538	0.000867989	0.0155701	0.00427856	0.00368339	0.00230986	0.00511178	0.00591439	0.00121504	0.00650022	0.00297443	0.00134488	8.95945e-05	0.00105712	0.000769221	0.000143467	0.0100209	0.00111483	8.73164e-05	0.00247583	0.0014832	0.00185413	0.00499557	0.0102078	0.000105792	0.000125082	0.000224789	0.00216665	0.000302613	0.0135262	0	0	0.00180751	0.0143659	0.000651646	6.54442e-05	0.0192697	0.0091471	0.00141256
d__Bacteria;p__Firmicutes;c__Erysipelotrichi;o__Erysipelotrichales;f__Erysipelotrichaceae;g__cc_115	0	0	0	0	0	0	0	0	0	0	0	0	0	0	0	0	0	0	0	0	0	0	0	0	0	0	0	0	0	0	0	0	0	0	0	0	0	0	0	0	0	0	0	0	0	0	0	0	0
d__Bacteria;p__Firmicutes;c__Erysipelotrichi;o__Erysipelotrichales;f__Erysipelotrichaceae;g__p-75-a5	0	0	0	0	0	0	0	0	0	0	0	0	0	0	0	0	0	0	0	0	0	0	0	0	0	0	0	0	0	0	0	0	0	0	0	0	0	0	0	0	0	0	0	0	0	0	0	0.000283244	0
d__Bacteria;p__Firmicutes;c__Erysipelotrichi;o__Erysipelotrichales;f__Erysipelotrichaceae;g__unclassified_Erysipelotrichaceae	0	0	0	0	0	0	5.54929e-05	0	9.19202e-05	0	3.7679e-05	1.92886e-05	4.55934e-05	0	0	0	9.9451e-05	6.05052e-05	0	0	0	0	0	5.87291e-05	1.32624e-05	0	0	0	0	0	0	6.46789e-05	0	3.81599e-05	0	0	0	0	0.000134494	0	0	0	0	0	0	0	0	0	0
d__Bacteria;p__Firmicutes;c__Erysipelotrichi;o__Erysipelotrichales;f__Erysipelotrichaceae;g__unidentified_Erysipelotrichaceae	0.00997844	0.000784584	8.04813e-05	6.02337e-05	0	0.00601928	0	0.000151368	0.000257377	0	0	0.000482216	0.00013678	0.000679536	0	0	0.000477365	0.00137649	0	7.95134e-05	0	0.00169129	0.000967621	5.87291e-05	0	0	0	0.00349403	0.000401656	0	0	0	0.000216344	0.000286199	0.00772282	0.00182933	0.0153231	0.0292648	0.00766618	0.000904111	4.70035e-05	0	7.45365e-05	0.00313469	0.000928596	0.00158375	0.000419302	0.00216598	0
d__Bacteria;p__Firmicutes;c__unclassified_Firmicutes;o__unclassified_Firmicutes;f__unclassified_Firmicutes;g__unclassified_Firmicutes	3.81585e-05	5.74086e-05	0.000845053	0.000943661	0.000515884	0	0.000147981	0.000194616	0	0	0.000131876	0.00111874	4.55934e-05	0.00100672	0.000278301	0.000128326	0	0.00040841	0	0.00170954	0	0	3.58378e-05	3.91527e-05	2.65248e-05	3.58667e-05	0.00114566	0.000135955	0.000192096	8.6116e-05	0	0.000172477	0	0	0.000246848	0.000859939	3.74649e-05	3.00924e-05	5.04354e-05	0	0	0.000284693	0	0.000184394	0	0	0	0	0
d__Bacteria;p__Fusobacteria;c__Fusobacteriia;o__Fusobacteriales;f__Fusobacteriaceae;g__Cetobacterium	0	0	0	0	0	0	0	0	0	0	0	0	0	0	0	0	0	0	0	0	0	0.000122262	0	0	0.000198936	0	0	0	0	0	0	0	0	0	0	0	0	0	0	0	0	0	5.59024e-05	0	0	0	0	0	0
d__Bacteria;p__Fusobacteria;c__Fusobacteriia;o__Fusobacteriales;f__Fusobacteriaceae;g__Fusobacterium	0	0	0	0	0.00023298	0	0	0	0	0	0	0	0	0	0	0	0	0	0	0	0	0	7.16756e-05	0	3.97873e-05	0	0	0	0	0	0	0	0	0	0.000123424	0	0	0	8.4059e-05	0	0	0	0	0	3.25823e-05	0	0	0	2.29684e-05
d__Bacteria;p__Fusobacteria;c__Fusobacteriia;o__Fusobacteriales;f__Fusobacteriaceae;g__unclassified_Fusobacteriaceae	0	0	0	0	0	0	0	0	0	0	0	0	0	0	0	0	0	0	0	0	0	0	0	0	0	0	0	0	0	0	0	0	0	0	0	0	0	0	0	0	0	0	0	0	0	0	0	0	0
d__Bacteria;p__Fusobacteria;c__Fusobacteriia;o__Fusobacteriales;f__Fusobacteriaceae;g__unidentified_Fusobacteriaceae	0	0	0	0	0	0	0	0	0	0	0	0	0	0	0	0	0	0	0	0	0	0	0	0	0	0	0	0	0	0	0	0	0	0	0	0	0	0	0	0	0	0	0	0	0	0	0	0	0
d__Bacteria;p__Fusobacteria;c__Fusobacteriia;o__Fusobacteriales;f__Leptotrichiaceae;g__Sneathia	0	0	0	0	0	0	0	0	0	0	0	0	0	0	0	0	0	0	0	0	0	0	0	0	0	0	0	0	0	0	0	0	0	0	0	3.12705e-05	0	0	0	0	0	0	0	0	0	0	0	0	0
d__Bacteria;p__Gemmatimonadetes;c__Gemm-1;o__unidentified_Gemm-1;f__unidentified_Gemm-1;g__unidentified_Gemm-1	0.000171713	0.000210498	0.000241444	0	4.99243e-05	0	0	0	0	0	0	0	0	0	0	0	0	0	0	0	0	0	0	0	0	0	0	0	0	0	0	0	0	0	0	0	0	0	0	0	0	0	0	0	0	0	0	0	0
d__Bacteria;p__Gemmatimonadetes;c__Gemm-2;o__unidentified_Gemm-2;f__unidentified_Gemm-2;g__unidentified_Gemm-2	0	0	0	0	0	0	0	0	0	0	0	0	0	0	0	0	0	0	0	0	0	0	0	0	0	0	0	0	0	0	0	0	0	0	0	0	0	0	0	0	0	0	0	0	4.88735e-05	0	0	0	0
d__Bacteria;p__Gemmatimonadetes;c__Gemm-3;o__unidentified_Gemm-3;f__unidentified_Gemm-3;g__unidentified_Gemm-3	0	0	0	0	0	0	0	0	0	0	0	0	0	0	0	0	0	0	0	0	0	0	0	0	0	0	2.9004e-05	0	0	0	0	0	0	0	0	0	0	0	0	0	4.70035e-05	0	0	0	0	0	0	0	0
d__Bacteria;p__Gemmatimonadetes;c__Gemmatimonadetes;o__N1423WL;f__unidentified_N1423WL;g__unidentified_N1423WL	0	3.82724e-05	0	0	0	0	0	0	0	0	0	0	0	0	0	0	0	0	0	0	0	0	0	0	0	0	0	0	0	0	0	0	0	0	0	0	0	0	0	0	0	0	0	0	0	0	0	0	0
d__Bacteria;p__Gemmatimonadetes;c__Gemmatimonadetes;o__unclassified_Gemmatimonadetes;f__unclassified_Gemmatimonadetes;g__unclassified_Gemmatimonadetes	0	0	0	0	0	0	0	0	0	0	0	0	0	0	0	0	0	0	0	0	0	0	0	0	0	0	0	0	0	0	0	0	0	0	0	0	0	0	0	0	0	0	0	0	0	0	0	0	0
d__Bacteria;p__Gemmatimonadetes;c__Gemmatimonadetes;o__unidentified_Gemmatimonadetes;f__unidentified_Gemmatimonadetes;g__unidentified_Gemmatimonadetes	0	0.000133953	0	0	0	0	0	0	0	0	0	0	0	0	0	0	0	0	0	0	0	0	0	0	0	0	4.3506e-05	0	0	0	0	0	0	0	0	0	0	0	0	0	0	0	0	0	0	0	0	0	0
d__Bacteria;p__Gemmatimonadetes;c__unidentified_Gemmatimonadetes;o__unidentified_Gemmatimonadetes;f__unidentified_Gemmatimonadetes;g__unidentified_Gemmatimonadetes	0	0	4.02406e-05	0	0	0	0	0	0	0	0	0	0	0	0	0	0	0	0	0	0	0	0	0	0	0	0	0	0	0	0	0	0	0	0	0	0	0	0	0	4.70035e-05	0	0	0	0	0	0	0	0
d__Bacteria;p__Lentisphaerae;c__[Lentisphaeria];o__Victivallales;f__Victivallaceae;g__Victivallis	0	0	0	0	0	0	0	0	0	0	0	0	0	0	0	0	3.97804e-05	0	0	0	0	0	0	0	0	0	0	0	0	0	0	0	0	0	0	0	0	0	0	0	0	0	0	0	0	0	0	0	0
d__Bacteria;p__Lentisphaerae;c__[Lentisphaeria];o__Victivallales;f__Victivallaceae;g__unclassified_Victivallaceae	0	0	4.02406e-05	0	0	0	0	0	0	0	0	0	0	0	0	0	0	0	0	0	0	0	0	0	0	0	0	0	0	0	0	8.62385e-05	0	0	0	0	0	0	0	0	0	0	0	0	0	0	0	0	0
d__Bacteria;p__Lentisphaerae;c__[Lentisphaeria];o__Victivallales;f__Victivallaceae;g__unidentified_Victivallaceae	0	0	0	0	0	0	0	0	0	0	0	0	0	0	0	0	0	0	0	0	0	0	0	0	0	0	0	0	0	0	0	0	5.90029e-05	0	0	0	0	0	0	0	0	0	0	0	0	0	0	0.000133291	0
d__Bacteria;p__Nitrospirae;c__Nitrospira;o__Nitrospirales;f__0319-6A21;g__unidentified_0319-6A21	0	0	0.000120722	0	0	0	0	0	0	0	0	0	0	0	0	0	0	0	0	0	0	0	0	0	0	0	0	0	0	0	0	0	0	0	0	0	0	0	0	0	0	0	0	6.70522e-05	8.14558e-05	0	0	0	0
d__Bacteria;p__Nitrospirae;c__Nitrospira;o__Nitrospirales;f__Nitrospiraceae;g__Nitrospira	0	0	0	0	0	0	0	0	0	0	0	0	0	0	0	0	0	0	0	0	0	0	0	0	0	0	0	0	0	0	0	0	0	0	0	0	0	3.00924e-05	0	0	0	0	9.31706e-05	0	0	0	0	0	0
d__Bacteria;p__Nitrospirae;c__Nitrospira;o__Nitrospirales;f__[Thermodesulfovibrionaceae];g__LCP-6	0	0	0	0	0	0	0	0	0	0	0	0	0	0	0	0	0	0	0	0	0	0	0	0	0	0	0	0	0	0	0	0	0	0	0	0	0	0	0	0	0	0	0	0	0	0	0	0	0
d__Bacteria;p__Planctomycetes;c__Phycisphaerae;o__Phycisphaerales;f__unidentified_Phycisphaerales;g__unidentified_Phycisphaerales	0	0	0	0	0	0	0	0	0	0	0	0	0	0	0	0	0	0	0	0	0	0	0	0	0	0	0	0	0	0	0	0	5.90029e-05	0	0	0	0	0	0	0	0	0	0	0	0	0	0	0	0
d__Bacteria;p__Planctomycetes;c__Pla3;o__unidentified_Pla3;f__unidentified_Pla3;g__unidentified_Pla3	0	0	0	0	0	0	0	0	0	0	0	0	0	0	0	0	0	0	0	0	0	0	0	0	0	0	0	0	0	0	0	0	0	0	0	0	0	3.00924e-05	0	0	0	0	0	0	0	0	0	0	0
d__Bacteria;p__Planctomycetes;c__Planctomycetia;o__Gemmatales;f__Gemmataceae;g__unidentified_Gemmataceae	0	0	0	0	0	0	0	0	0	0	0	0	0	0	0	0	0	0	0	0	0	0	0	0	0	0	0	0	0	0	0	0	0	0	0	0	0	0	0	0	0	0	0	0	0	0	0	0	0
d__Bacteria;p__Planctomycetes;c__Planctomycetia;o__Gemmatales;f__Isosphaeraceae;g__unclassified_Isosphaeraceae	0	0	0	0	0	0	0	0	0	0	0	0	0	0	0	0	0	0	0	0	0	0	0	0	0	0	0	0	0	0	0	0	0	0	0	0	0	0	0	0	0	0	0	0	0	0	0	0	0
d__Bacteria;p__Proteobacteria;c__Alphaproteobacteria;o__BD7-3;f__unidentified_BD7-3;g__unidentified_BD7-3	0	0	0	0	0	0	0	0	0	0	0	0	0	0	0	0	0	0	0	0	0	0	0	0	0	0	0	0	0	0	0	0	0	0	0	4.69058e-05	0	0	0	0	0	0	0	0	0	0	0	0	0
d__Bacteria;p__Proteobacteria;c__Alphaproteobacteria;o__Caulobacterales;f__Caulobacteraceae;g__Brevundimonas	0	0	0	0	0	0	0	6.48719e-05	0	0	0	0	0	0	0	0	0	0	0	0	0	0	0	0	0	0	0	0	0	0	0	0	0	0	0	0	0	0	0	0	0	0	0	0	0	0	0	0	0
d__Bacteria;p__Proteobacteria;c__Alphaproteobacteria;o__Caulobacterales;f__Caulobacteraceae;g__Caulobacter	0	0	0	0	0	0	0	0	0	3.84268e-05	0	0	0	0	0	0	0	0	0	0	0	0	0	0	0	0	0	0	0	0	0	0	0	0	8.81601e-05	0	0	0	0	0	0	0	0	0	0	0	0	0	0
d__Bacteria;p__Proteobacteria;c__Alphaproteobacteria;o__Caulobacterales;f__Caulobacteraceae;g__Mycoplana	0	0	0	0	0	0	0	0	0	0	0	0	0	0	0	0	0	0	0	0	0	0	0	0	0	0	0	0	0	0	0	0	0	0	5.28961e-05	0	0	0	0	0	0	0	0	0	0	0	0	0	0
d__Bacteria;p__Proteobacteria;c__Alphaproteobacteria;o__Caulobacterales;f__Caulobacteraceae;g__Nitrobacteria	0	0	0	0	0	0	0	0	0	0	0	0	0	0	0	0	0	0	0	0	0	0	0	0	0	0	0	0	0	0	0	0	0	0	0	0	0	0	0	0	0	0	0	0	0	0	0	0	0
d__Bacteria;p__Proteobacteria;c__Alphaproteobacteria;o__Caulobacterales;f__Caulobacteraceae;g__unidentified_Caulobacteraceae	0	0	0	0	0	0	0	0	0	0	0	0	0	0	0	0	0	0	0	0	0	0	0	0	0	0	0	0	0	0	0	0	0	0	0	0	0	0	0	0	0	0	0	0	0	0	0	0	0
d__Bacteria;p__Proteobacteria;c__Alphaproteobacteria;o__Ellin329;f__unidentified_Ellin329;g__unidentified_Ellin329	0	0	0	0	0	0	0	0	0	0	0	0	0	0	0	0	0	0	0	0	0	0	0	0	0	0	4.3506e-05	0	0	0	0	0	0	0	0	0	0	0	0	0	0	0	0	0	0	0	0	0	0
d__Bacteria;p__Proteobacteria;c__Alphaproteobacteria;o__RF32;f__unidentified_RF32;g__unidentified_RF32	0	0.000459269	0	0	0	0.000119986	0	0	0	5.76402e-05	0	0	0	0	0.00175166	0.000213876	0	0	0	0	0	8.15079e-05	0	0	0	0	0	0	6.98531e-05	0	0	0	0	0	0	0	0	0	0	0	0	0	0	0	0	0	0	0	0
d__Bacteria;p__Proteobacteria;c__Alphaproteobacteria;o__Rhizobiales;f__Beijerinckiaceae;g__Methyloferula	0	0	0	0	0	0	0	0	0	0	0	0	0	0	0	0	0	0	0	0	0	0	0	0	0	0	0	0	0	0	0	0	0	0	0	0	0	0	0	0	0.000117509	0	0	0	0	0	0	0	0
d__Bacteria;p__Proteobacteria;c__Alphaproteobacteria;o__Rhizobiales;f__Bradyrhizobiaceae;g__unclassified_Bradyrhizobiaceae	0	0.000459269	0.000563369	0.000401558	0.00023298	0.000359957	0.000184976	0	0.000496369	0.000288201	0.000282592	0.000270041	0.00034195	0.000302016	0.000311042	0.000427753	0.000437585	0.000317652	0.000370691	0.000377689	0.000488948	0.000366786	0	0.000313222	0.000172412	0	0	0.000163145	0.000279413	0.00021529	0.000214957	0.000237156	0.000157341	0.000286199	0.000370272	0	0.000249766	0	0.000218554	8.86383e-05	0.000352526	0	0	0	0	0.000248688	0.00032815	0	0.000172263
d__Bacteria;p__Proteobacteria;c__Alphaproteobacteria;o__Rhizobiales;f__Brucellaceae;g__Paenochrobactrum	0	0	0	0	0	0	0	0	0	0	0	0	0	0	0	0	0	0	0	0	0	0	0	0	0	0	0	0	0	0	0	0	0	0	0	0	0	0	0	0	0	0	0	0	0	0	0	0	0
d__Bacteria;p__Proteobacteria;c__Alphaproteobacteria;o__Rhizobiales;f__Brucellaceae;g__Pseudochrobactrum	0	0	0	0	0	0	0	0	0	0	0	0	0.000296357	0	0	0	0	0	0	0	0	0	0	0	0	0	0	0	0	0	0	0	0	0	0	0	0	0	0	0	0	0	0	0	0	0	0	0	0
d__Bacteria;p__Proteobacteria;c__Alphaproteobacteria;o__Rhizobiales;f__Hyphomicrobiaceae;g__Devosia	0	0	0	0	0	0	0	0	0	0	0	0	0	0	0	0	0	0	0	0	0	0	0	0	0	0	0	0	0	0	0	0	0	0	0	0	2.49766e-05	0	0	0	0	0	0	0.000117341	0	0	0	0	0
d__Bacteria;p__Proteobacteria;c__Alphaproteobacteria;o__Rhizobiales;f__Hyphomicrobiaceae;g__Filomicrobium	0	0	0	0	0	0	0	0	0	0	0	0	0	0	0	0	0	0	0	0	0	0	0	0	0	0	0	0	0	0	0	0	0	0	0	0	0	0	0	0	7.05053e-05	0	0	0	0	0	0	0	0
d__Bacteria;p__Proteobacteria;c__Alphaproteobacteria;o__Rhizobiales;f__Hyphomicrobiaceae;g__Hyphomicrobium	0	0	0.000120722	0	0	0	0	0	0	0	0	0	0	0	0	0	0	0	0	0	0	0	0	0	0	0	0	0	0	0	0	0	0	0	0	0	0	0	0	0	0	0	0	0	0	0	0	0	0
d__Bacteria;p__Proteobacteria;c__Alphaproteobacteria;o__Rhizobiales;f__Hyphomicrobiaceae;g__Pedomicrobium	0	0	0	0	0	0	0	0.000129744	0	0	0	0	0	0	0	0	0	0	0	0	0	0	0	0	0	0	0	0	0	0	0	0	0	0	0	0	0	0	0	0	0	0	0	0	0	0	0	0	0
d__Bacteria;p__Proteobacteria;c__Alphaproteobacteria;o__Rhizobiales;f__Hyphomicrobiaceae;g__Rhodoplanes	0	0	0	0	0	0	0	0	0	0	0	0	0	0	0	0	0	0	0	0	0	0	0	0	0	0	0	0	0	0	0	0	0	0.00011448	0.000158688	0	0	0	0	0	0	0	0	0	0	0	0	0	0
d__Bacteria;p__Proteobacteria;c__Alphaproteobacteria;o__Rhizobiales;f__Hyphomicrobiaceae;g__unidentified_Hyphomicrobiaceae	0	0	0	0	0	0	0	0	0	0	0	0	0	0	0	0	0	0	0	0	0	0	0	0	0	0	0	0	0	0	0	0	0	0	0	0	0	0	0	0	0	0	0	0	0	2.61777e-05	0	0	0
d__Bacteria;p__Proteobacteria;c__Alphaproteobacteria;o__Rhizobiales;f__Methylobacteriaceae;g__unidentified_Methylobacteriaceae	0	0	0	0	0	0	0	0	0	0	0	0	0	0	0	0	0	0	0	0	0	0	0	0	0	0	0	0	0	0	4.29913e-05	0	0	0	0	0.000109447	0	0	0	0	0	0	0	0	0	0	0	0	0
d__Bacteria;p__Proteobacteria;c__Alphaproteobacteria;o__Rhizobiales;f__Methylocystaceae;g__unclassified_Methylocystaceae	0	0	0	0	0	0	0	0	0	0	0	0	0	0	0	0	0	0	0	0	0	0	0	0	0	0	0	0	0	0	0	0	0	0	0	0	0	0	0	0	0	0	0	0	0	0	0	0	0
d__Bacteria;p__Proteobacteria;c__Alphaproteobacteria;o__Rhizobiales;f__Methylocystaceae;g__unidentified_Methylocystaceae	0	0	0	0	0	0	0	0	0	0	0	0	0	0	0	0	0	0	0	0	0	0	0	0	5.30497e-05	0	0	0	0	0	0	0	0	0	0	0	0	0	0	0	0	0	0	0	0	0	0	0	0
d__Bacteria;p__Proteobacteria;c__Alphaproteobacteria;o__Rhizobiales;f__Phyllobacteriaceae;g__Aliihoeflea	0	0	0	0	0	0	0	0	0	0	0	0	0	0	0	0	0	0	0	0	0	0	0	0	0	0	0	0	0	0	0	0	0	0	0	0	0	0	0	0	0	0	0	0	0	0	0	0	0
d__Bacteria;p__Proteobacteria;c__Alphaproteobacteria;o__Rhizobiales;f__Phyllobacteriaceae;g__Chelativorans	0	0	0	0	0	0	0	0	0	0	0	0	0	0	0	0	0	0	0	0	0	0	0	0	0	0	0	0	0	0	0	0	0	0	0	0	0	0	0	0	0	0	0	0	0	0	0	0	0
d__Bacteria;p__Proteobacteria;c__Alphaproteobacteria;o__Rhizobiales;f__Phyllobacteriaceae;g__unclassified_Phyllobacteriaceae	0	0	0	0	0	0	0	0	0	0	0	0	0	0	0	0	0	0	0	0	0	0	0	0	0	0	0	0	0	0	0	0	0	0	0	0	0	0	0	0	0	0	0	0	0	0	0	0	0
d__Bacteria;p__Proteobacteria;c__Alphaproteobacteria;o__Rhizobiales;f__Rhizobiaceae;g__Agrobacterium	0	0	0	0	0	0	0	0	0	0	0	0	0	0	0	0	0	0	0	0	0	0	0	0	0	0	0	0	0	0	0	0	0	0	0	0	0	0	0	0	0	0	0	0	0	0	0	0	0
d__Bacteria;p__Proteobacteria;c__Alphaproteobacteria;o__Rhizobiales;f__Rhizobiaceae;g__Kaistia	0	0	0	0	4.99243e-05	0	0	0	0	0	0	0	0	0	0	0	0	0	0	0	0	0	0	0	0	0	0	0	0	0	0	0	0	0	0	0	0	0	0	0	0	0	0	0	0	0	0	0	0
d__Bacteria;p__Proteobacteria;c__Alphaproteobacteria;o__Rhizobiales;f__Rhizobiaceae;g__Rhizobium	0	0	0	0	0	0	0	0	0	0	0	0	0	0	0	0	0	0	0.000144158	0	0	0	0	0	0	0	0	0	0	0.000236819	0	0	0.000196676	0	0	0	0	0	0	0	0	0.000142347	0	0	0	0	0	0	0
d__Bacteria;p__Proteobacteria;c__Alphaproteobacteria;o__Rhizobiales;f__Xanthobacteraceae;g__Labrys	0	0	0	0	0	0	0	0	0	0	0	0	0	0	0	0	0	0	0	0	0	0	0	0	0	0	0	4.07864e-05	0	0	0	0	0	0	0	0	0	0	0	0	0	0	0	0	0	0	0	0	0
d__Bacteria;p__Proteobacteria;c__Alphaproteobacteria;o__Rhizobiales;f__unclassified_Rhizobiales;g__unclassified_Rhizobiales	0	0	0	0	0	0	0	0	0	0	0	0	0	0	0	0	0	0	0	0	0	0	0	0	0	0	0	0	0	0	0	0	0	0	0	0	0	0	0	0	0	0	0.000111805	0	0	0	0	0	0
d__Bacteria;p__Proteobacteria;c__Alphaproteobacteria;o__Rhizobiales;f__unidentified_Rhizobiales;g__unidentified_Rhizobiales	0	0	0	0	3.32829e-05	0	0	0	0	0	0	0	0	0	0	0	0	0	0	0	0	0	0	0	0	0	0	0	0	0	0	0	0	0	0	0	0	0	0	0	0	0	0	0	0	0	0	0	0
d__Bacteria;p__Proteobacteria;c__Alphaproteobacteria;o__Rhodobacterales;f__Hyphomonadaceae;g__Oceanicaulis	0	0	0	0	0	0	0	0	0	0	0	0	0	0	0	0	0	0	0	0	0	0	0	0	0	0	0	0	0	0	0	0	0	0	0	0	0	0	0	0	0	0	0	0	0	0	0	0	0
d__Bacteria;p__Proteobacteria;c__Alphaproteobacteria;o__Rhodobacterales;f__Rhodobacteraceae;g__Albidovulum	0	0	0	0	0	0	0	0	0	0	0	0	0	0	0	0	0	0	0	0	0	0	0	0	0	0	0	0	0	0	0	0	0	0	0	0	0	0	0	0	0	0	0	0	0	0	0	0	0
d__Bacteria;p__Proteobacteria;c__Alphaproteobacteria;o__Rhodobacterales;f__Rhodobacteraceae;g__Amaricoccus	0	0	0	0	0	0	0	0	0	0	0	0	0	0	0	0	0	0	0	0	0	0	0	0	0	0	0	0	0	0	0	0	0	0	0	0	0	0	0	0	0	0	0	0	0	0	0	0	0
d__Bacteria;p__Proteobacteria;c__Alphaproteobacteria;o__Rhodobacterales;f__Rhodobacteraceae;g__Paracoccus	0	0	0	0	0	0	0	0	0	0	0	0	0	0	0	0	0	0	0	0	0	0	0	0	0	0	0	0	0	0	0	0	0	0	0	0	0	0.000662032	0.000403483	0	0	0	0	0	0	0	0	0	0
d__Bacteria;p__Proteobacteria;c__Alphaproteobacteria;o__Rhodobacterales;f__Rhodobacteraceae;g__Rhodobacter	0	0	6.0361e-05	0	0	0	0	0	0	0	0	0	0	0	0	0	0	0	0	0	0	0	0	0	5.30497e-05	0.0001614	0	0	0	0	0	0	0	0	0	0	0	0	0	0	0	0	0	0.000167631	0	0	0	0	0
d__Bacteria;p__Proteobacteria;c__Alphaproteobacteria;o__Rhodobacterales;f__Rhodobacteraceae;g__unclassified_Rhodobacteraceae	0	0	0	0	0	0	0	0	0	0	0	0	0	0	0	0	0	0	0	0	0	0	0	0	0	0	0	0	0	0	0	0	0	0	0	0	0	4.51386e-05	5.04354e-05	0	0	0	0	0	0	0	0	0	0
d__Bacteria;p__Proteobacteria;c__Alphaproteobacteria;o__Rhodospirillales;f__Acetobacteraceae;g__Acidiphilium	0	0	0	0	0	0	0	0	0	0	0	0	0	0	0	0	0	0	0	0	0	0	0	0	0	0	0	0	0	0	0	0	0	0	0	0	0.000674368	7.5231e-05	0	0	0	0	0	0	0	0	0	0	0
d__Bacteria;p__Proteobacteria;c__Alphaproteobacteria;o__Rhodospirillales;f__Acetobacteraceae;g__unidentified_Acetobacteraceae	0	0	0	0	0	0	0	0	0	0	0	0	0	0	0	0	0	0	0	0	0	0	0	0	0	0	0	0	0	0	0	0	0	0	0	0	0	0	0	0	0	0	0	0	0	0	0	0	0
d__Bacteria;p__Proteobacteria;c__Alphaproteobacteria;o__Rhodospirillales;f__Rhodospirillaceae;g__Azospirillum	0	0	0	0	0	0	0	0	0	0	0	0	0	0	0	0	0	0	0	0	0	0	0	0	0	0	0	0	0	0	0	0	0	0	0	0	0	0	0	0	0	0	0	0	0	0	0	0	0
d__Bacteria;p__Proteobacteria;c__Alphaproteobacteria;o__Rhodospirillales;f__Rhodospirillaceae;g__Reyranella	0	0	0	0	0	0	0	0	0	0	0	0	0	0	0	0	0	0	0	0	0	0	0	0	0	0	0	0	0	0	0	0	0	0	0	0	0	0	0	0	0	0	0	0	0	0	0	0	0
d__Bacteria;p__Proteobacteria;c__Alphaproteobacteria;o__Rhodospirillales;f__Rhodospirillaceae;g__Skermanella	0	0	0.000120722	0	0	0	0	0	0	0	0	0	0	0	0	0	0	0	0	0	0	0	0	0	0	0	0	0	0	0	0	0	0	0	0	0	0	0	0	0	0	0	0	0	0	0	0	0	0
d__Bacteria;p__Proteobacteria;c__Alphaproteobacteria;o__Rhodospirillales;f__Rhodospirillaceae;g__Telmatospirillum	0	0	0	0	0	0	0	0	0	0	0	0	0	0	0	0	0	0	0	0	0	0	0	0	0	0	0	0	0	0	0	0	0	0	0	6.2541e-05	0	0	0	0	0	0	0	0	0	0	0	0	0
d__Bacteria;p__Proteobacteria;c__Alphaproteobacteria;o__Rhodospirillales;f__Rhodospirillaceae;g__unclassified_Rhodospirillaceae	0	0	0	0	0	0	0	0	0	0	0	0	0	0	0	0	0	0	0	0	0	0	0	0	0	0	0	0	0	0	0	0	0	0	0	0	0	0	0	0	0	0	0	0	0	0	0	0	0
d__Bacteria;p__Proteobacteria;c__Alphaproteobacteria;o__Rhodospirillales;f__Rhodospirillaceae;g__unidentified_Rhodospirillaceae	0	0.000133953	0	0	8.32071e-05	0	0	0	0	0	5.65185e-05	0	0	0	0	0	0	0	0	0	0	0	0	0	0	0	0	0	0	0	0	0	0	0	0	0	0	0	0	0	0	0	0	0	0	3.92665e-05	3.64611e-05	0	0
d__Bacteria;p__Proteobacteria;c__Alphaproteobacteria;o__Rhodospirillales;f__unidentified_Rhodospirillales;g__unidentified_Rhodospirillales	0	0	0	0	0	0	0	0	0	0	0	0	0	0	0	0	0	0	0	0	0	0	0	0	0	0	0	0	0	0	0	0	0	0	0	0	0	0	0	0	0	0	0	0	0	0	0	0	0
d__Bacteria;p__Proteobacteria;c__Alphaproteobacteria;o__Rickettsiales;f__mitochondria;g__Silene	0	0	0	0	0	0	0	0	0	0	0	0	0	0	0	0	0	0	0	0	0	0	0	0	0	0	0	0	0	0	0	0	0	0	0	0	0	0	0	0.000106366	0	0	0	0	0	0	0	0	0
d__Bacteria;p__Proteobacteria;c__Alphaproteobacteria;o__Rickettsiales;f__mitochondria;g__unclassified_mitochondria	0	0	0	0	0	0	0	0	0	0	0	0	0	0	0	0	0	4.53789e-05	0	0	0	0	0	0	0	0	0	0	0	0	0	0	0	0	0	0	0	0	0	0	0	0	0	0	0	0	0	0	0
d__Bacteria;p__Proteobacteria;c__Alphaproteobacteria;o__Rickettsiales;f__unidentified_Rickettsiales;g__unidentified_Rickettsiales	0	0	0	0	0	0	0	0	0	0	0	0	0	0	0	0	0	0	0	0	0	0	0	0	0	0	0	0	0	0	0	0	0	0	0	0	0	0	0	0	0	0	0	0	0	0	0	0	0
d__Bacteria;p__Proteobacteria;c__Alphaproteobacteria;o__Sphingomonadales;f__Sphingomonadaceae;g__Kaistobacter	0.000114475	0.000191362	0	0.00010039	9.98486e-05	0	0	0	0	0	0	0	0	0	0	0	0	0	0.000164751	0	0	0	0	0	0	0	0	0	0	0	0	0	0	0	0	0	0.000174836	3.00924e-05	0	0	0	0	0	0	0	0	0	0	8.03895e-05
d__Bacteria;p__Proteobacteria;c__Alphaproteobacteria;o__Sphingomonadales;f__Sphingomonadaceae;g__Sphingomonas	0	0	0	0	0	0	0	0	0	0	0	0	0	0	0	0.000791342	0.000875169	0.000741189	0.000288315	0.000417445	0.000305592	0.000733571	0.000430054	0.000763478	0.000251986	0.000466267	0.00036255	0.000394268	0.000331802	0.000538225	0.000429913	0.000172477	0.00041302	0	0	0	0	0	0	0	0	0	0	0	0	0	0.000182305	0	0
d__Bacteria;p__Proteobacteria;c__Alphaproteobacteria;o__Sphingomonadales;f__Sphingomonadaceae;g__unclassified_Sphingomonadaceae	0	0	0	0	0	0	0	0	0	0	0	0	0	0	0	0	0	0	0	0	0	0	0	0	0	0	0	0	0	0	0	0	0	0	0	0	0	0	0	0	0	0	0	0	0	0	0	0	0
d__Bacteria;p__Proteobacteria;c__Alphaproteobacteria;o__Sphingomonadales;f__Sphingomonadaceae;g__unidentified_Sphingomonadaceae	0	0	0	0	0	0	0	0	0	0	0	0	0	0	0	0	0	0	0	0	0	0	0	0	0	0	0	0	0	0	0	0	0	0	7.05281e-05	0	0	0	0	0	0	0	0	0	0	0	0	0	0
d__Bacteria;p__Proteobacteria;c__Alphaproteobacteria;o__unclassified_Alphaproteobacteria;f__unclassified_Alphaproteobacteria;g__unclassified_Alphaproteobacteria	0	3.82724e-05	0	0	0	0	0	0	0	0	0	0	0	0	0	0	0	0	0	0	0	0	0	0	0	0	0	0	0	0	0	0	0	0	0	0	0	0	0	0	0	3.16326e-05	5.59024e-05	0	0	2.61777e-05	0	0	0
d__Bacteria;p__Proteobacteria;c__Alphaproteobacteria;o__unidentified_Alphaproteobacteria;f__unidentified_Alphaproteobacteria;g__unidentified_Alphaproteobacteria	0	0	0	0	0	0	0	0	0	0	0	0	0	0	0	0	0	0	0	0	0	0	0	0	0	0	0	0	0	0	0	0.000237156	0.000216344	0.00017172	0	0	0	0	0	0	0	0	0	0	0	0	0	0	0
d__Bacteria;p__Proteobacteria;c__Betaproteobacteria;o__ASSO-13;f__unidentified_ASSO-13;g__unidentified_ASSO-13	0	0	0	0	0	0	0	0	0	0	0	0	0	0	0	0	0	0	0	0	0	0	0	0	0	0	0	0	6.98531e-05	0	0	0	0.00041302	0	8.81601e-05	0	0	0	0.000100871	0.000212732	0	0	0	0	0	0	0	0	0
d__Bacteria;p__Proteobacteria;c__Betaproteobacteria;o__Burkholderiales;f__Alcaligenaceae;g__Advenella	0	0	0	0	0	0	0	0	0	0	0	0	0	0	0	0	0	0	0	0	0	0	0	0	0	0	0	0	0	0	0	0	0	0	0	0	0	0	0	0	0	0	0	0	0	0	0	0	0
d__Bacteria;p__Proteobacteria;c__Betaproteobacteria;o__Burkholderiales;f__Alcaligenaceae;g__Alcaligenes	0	0	0	0	0	0	0	0	0	0	0	0	0	0	0	0	0	0	0	5.9635e-05	0	0	0	0	0	0	0	0	0	0	0	0	0	0	0	0	0	0	0	0	0	0	0	0	0	0	0	0	0
d__Bacteria;p__Proteobacteria;c__Betaproteobacteria;o__Burkholderiales;f__Alcaligenaceae;g__Bordetella	0	0	0	0	0	0	0	0	0	0	0	0	0	0	0	0	0	0	0	0	0	0	0	0	0	0	0	0	0	0	0	0	3.93352e-05	0	0	0	0	0	0	0	0	0	0	0	0	0	0	0	0
d__Bacteria;p__Proteobacteria;c__Betaproteobacteria;o__Burkholderiales;f__Alcaligenaceae;g__Castellaniella	0	0	0	0	0	0	0	0	0	0	0	0	0	0	0	0	0	0	0	0	0	0	0	0	0	0	0	0	0	0	0	0	0	0	0	0	0	0	0	0	0	0	0	0	0	0	0	0	0
d__Bacteria;p__Proteobacteria;c__Betaproteobacteria;o__Burkholderiales;f__Alcaligenaceae;g__Pigmentiphaga	0	0	0	0	0	0	0	0	0	0	0	0	0	0	0	0	0	0	0	0	0	0	0	0	0	0	0	0	0	0	0	0	0	0	0	0	0	7.5231e-05	0	0	0	0	0	0	0	0	0	0	0
d__Bacteria;p__Proteobacteria;c__Betaproteobacteria;o__Burkholderiales;f__Alcaligenaceae;g__Pusillimonas	0	0	0	0	0	0	0	0	0	0	0	0	0	0	0	0	0	0	0	0	0	0	0	0	0	0	0	0	0	0	0	0	0	0	0	0	0	0	0	0	0	0	0	0	0	0	0	0	0
d__Bacteria;p__Proteobacteria;c__Betaproteobacteria;o__Burkholderiales;f__Alcaligenaceae;g__Sutterella	0.00885277	5.74086e-05	0.000221324	0.00178693	0	0	3.69952e-05	0.00168667	7.35362e-05	0.00226718	0	0.0010223	0	0.00012584	0.000392895	0.000235264	0.000238682	0.000484042	0.00010297	5.9635e-05	0.000305592	0.000122262	0.00032254	0.00450256	0	0.00520067	0.000275538	9.51682e-05	0.00197335	0.000409051	0.000580383	0.000474312	0	0.000400679	0.0125011	0	0	0.00356595	0	0.00030137	0.000658049	3.16326e-05	0.00516165	0	0.000342114	0	0.000820374	0.00348223	0
d__Bacteria;p__Proteobacteria;c__Betaproteobacteria;o__Burkholderiales;f__Alcaligenaceae;g__unclassified_Alcaligenaceae	0	0	0	0	0	0	0	4.32479e-05	0	0	0	0.000231464	0	0	0	0	0	0	0	0	0	0	0	0	0	0	0.000101514	0	8.73164e-05	0	0	0	3.93352e-05	0	0	0	0	0	0	0	4.70035e-05	0	3.72682e-05	0	0	0	0	0	0
d__Bacteria;p__Proteobacteria;c__Betaproteobacteria;o__Burkholderiales;f__Alcaligenaceae;g__unidentified_Alcaligenaceae	0	0	0	0	0	0	0	0	0	0	0	0	0	0	0	0	0	0	0	0	0	0	0	0	0	0	0	0	0	0	0	0	0	0	0	0	0	0	0	0	0	0	0	0	0	0	0	0	0
d__Bacteria;p__Proteobacteria;c__Betaproteobacteria;o__Burkholderiales;f__Burkholderiaceae;g__Burkholderia	0	0	0	0	0	0	0	0	0	0	0	0	0.000159577	0.000302016	0.000180077	0.000256652	0	0	4.11879e-05	0	0	0	0	0	0	0	0	0.000190336	0	0	0.00015047	0	0	0	0.000123424	0	3.74649e-05	0	0	0	0.000658049	0	0	0	0	0	0	0	0
d__Bacteria;p__Proteobacteria;c__Betaproteobacteria;o__Burkholderiales;f__Burkholderiaceae;g__unclassified_Burkholderiaceae	0	0	0	0	0	0	0	0	0	0	0	0	0	0	0	0	0	0	0	0	0	0	0	0	0	0	0	0	0	0	0	0	0	0	0	0	0	0	0	0	0	0	0	0	0	0	0	0	0
d__Bacteria;p__Proteobacteria;c__Betaproteobacteria;o__Burkholderiales;f__Comamonadaceae;g__Acidovorax	0	0	0	0	0	0	0	0	0	0	0	0	0	0	0	0	0	0	0	0	0	0	0	0	0.000159149	0	0	0	0	0	0	0	0	0	0	0	0	0	0	0	0	0	0	0	0	0	0	0	0
d__Bacteria;p__Proteobacteria;c__Betaproteobacteria;o__Burkholderiales;f__Comamonadaceae;g__Alicycliphilus	0	0	0	0	0	0	0	0	0	0	0	0	0	0	0	0	0	0	0.000432473	9.93917e-05	0	0	0	0	0	0	0	0	0	0	0	0	0	0	0	7.81763e-05	0	0	0	0	0	0	0	0	0	0	0	0	0
d__Bacteria;p__Proteobacteria;c__Betaproteobacteria;o__Burkholderiales;f__Comamonadaceae;g__Comamonas	0	0	0	0	0	0	0.000110986	0	0	0	0	0	0	0	0	0	0	0	0	0	0	0	0	0	0	0	0	0	0	0	0	0	0	0	0	0	0	0	0	0	0	0	0	0	0	0	0	0	0
d__Bacteria;p__Proteobacteria;c__Betaproteobacteria;o__Burkholderiales;f__Comamonadaceae;g__Delftia	0	0	0	0	0	0	0	0	0	0	0	0	0	0	0	0	0	0	0	0	0	0	0	0	0	0	0.000101514	0	0	0	0	0	0	0	0	0	0	0	0	0	0	0	0	0	0	0	0	0	0
d__Bacteria;p__Proteobacteria;c__Betaproteobacteria;o__Burkholderiales;f__Comamonadaceae;g__Hydrogenophaga	0	0	0	0	0	0	0	0	0	0	0	0	0	0	0	0	0	0	0	0	0	0	0	0	0	0	0	0	0	0	0	0	0	0	0	0	0	0.000150462	0.000319424	0	0	0	0	0	0	0	0	0	0
d__Bacteria;p__Proteobacteria;c__Betaproteobacteria;o__Burkholderiales;f__Comamonadaceae;g__Limnobacter	0	0	0	0	0	0	0	0	0	0	0	0	0	0	0	0	0	0	0	0	0	0	0	0	0	0	0	0	0	0	0	0	0	0	0.000105792	0	0	0	0	0	0	0	0	0	0	0	0	0	0
d__Bacteria;p__Proteobacteria;c__Betaproteobacteria;o__Burkholderiales;f__Comamonadaceae;g__Pelomonas	0	0	0	0	0	0	0	0	0	0	0	0	0	0	0	0	0	0	0	0	0	0	0	0	0	0	0	0	0	0	0	0	0	0.00013356	0	0	0	0	0	0	0	0	0	0	0	0	0	0	0
d__Bacteria;p__Proteobacteria;c__Betaproteobacteria;o__Burkholderiales;f__Comamonadaceae;g__Rubrivivax	0	0	0	0	0	0	0	0	0	0	0	0	0	0	0	0	0	0	0	0	0	0	0	0	0	0	0	0	0	0	0	0	0	0	0	0	0	0	0	0	0	0	0	0	0	0	0	0	0
d__Bacteria;p__Proteobacteria;c__Betaproteobacteria;o__Burkholderiales;f__Comamonadaceae;g__Thiomonas	0	0	0	0	0	0	0	0	0	0	0	0	0	0	0	0	0	0	0	0	0	0	0	0	0	0	0	0	0	0	0	0	0	0	0	0	0	0	0	0	0	0	0	0	0	0	0	0	0
d__Bacteria;p__Proteobacteria;c__Betaproteobacteria;o__Burkholderiales;f__Comamonadaceae;g__unclassified_Comamonadaceae	0	0	0	0	0	0	1.84976e-05	6.48719e-05	0.000202224	0	0	0	0	0	0	0	0	0	0	0	0	0	0	0	0	0.0001076	0	0	0	0	0	0.000237156	0	7.63199e-05	0.00435511	6.2541e-05	0	0	0	0	0.000141011	0	0	0	0	0	0	0	0
d__Bacteria;p__Proteobacteria;c__Betaproteobacteria;o__Burkholderiales;f__Comamonadaceae;g__unidentified_Comamonadaceae	0	0	0	0	0	0	0	0	0	0	0	0	0	0	0	0	0	0	0	0	0	0	0	0	0	0	0	0	0	0	0	0	0	0	0	0	0	3.00924e-05	0	0	0	0	0	0	0	0	0	0	0
d__Bacteria;p__Proteobacteria;c__Betaproteobacteria;o__Burkholderiales;f__Oxalobacteraceae;g__Herbaspirillum	0	0	0.000160963	0	0	0	0	0	0	0	0	0	0	0	0	0	0	0	0	0	0	0	0	0	0	0	0	0	0	0	0	0	0	0	0	0	0	0	0	0	0	0	0	0	0	0	0	0	0
d__Bacteria;p__Proteobacteria;c__Betaproteobacteria;o__Burkholderiales;f__Oxalobacteraceae;g__Massilia	0	0	0	0	0	0	0	0	0	0	0	0	0	0	0	0	0	3.02526e-05	4.11879e-05	0	0	0	0	0	0	0	0	0	0	0	0	0	5.90029e-05	0	0	0	6.24415e-05	0	5.04354e-05	0	0	0	0	0	0	0	0	0	0
d__Bacteria;p__Proteobacteria;c__Betaproteobacteria;o__Burkholderiales;f__Oxalobacteraceae;g__Oxalobacter	0	0	0.000261564	0	0	0.000119986	7.39905e-05	6.48719e-05	0.000220609	0.000172921	0	0	0	0.000176176	3.27413e-05	0.000106938	0.000238682	6.05052e-05	0.000185345	0	0.000264847	0	7.16756e-05	3.91527e-05	0.000212199	0	0	0	0	0	0	0.000172477	0.000177009	0.000267119	0	0	0	0	0	0	0	0	0	0	0	0	0	0	0
d__Bacteria;p__Proteobacteria;c__Betaproteobacteria;o__Burkholderiales;f__Oxalobacteraceae;g__Paucimonas	0	0	0	0	0	0	0	0	0	0	0	0	0	0	0	0	0	0	0	0	0	0	0	0	0	0	0	0	0	0	0	0	0	0	0	0	0	9.02772e-05	0	0	0	0	0	0	0	0	0	0	0
d__Bacteria;p__Proteobacteria;c__Betaproteobacteria;o__Burkholderiales;f__Oxalobacteraceae;g__Ralstonia	0	0	0	0	0	0	0	0	0	0	0	0	0	0	0	0	0	0	0	0	0	0	0	0	0	0	0	0	0	0	0	0	0	0	0	0	0.00014986	0	5.04354e-05	0	0	0	0	0	0	0	0	0	0
d__Bacteria;p__Proteobacteria;c__Betaproteobacteria;o__Burkholderiales;f__Oxalobacteraceae;g__unclassified_Oxalobacteraceae	0	3.82724e-05	4.02406e-05	0.000441714	0	0	0	0.000432479	0	0	0	0	0	0	0	4.27753e-05	1.98902e-05	0	0	0	0	2.0377e-05	0	0.000332798	0	0	0	5.43818e-05	6.98531e-05	0.000236819	0	0	0	3.81599e-05	5.28961e-05	0	0	0	0	0	0	0	0	0	0	0	0	0.000149953	0
d__Bacteria;p__Proteobacteria;c__Betaproteobacteria;o__Burkholderiales;f__unclassified_Burkholderiales;g__unclassified_Burkholderiales	0	0	0	0	0	0	0	0.000259488	0	0	0	0	0	0	0	0	7.95608e-05	9.07578e-05	4.11879e-05	0	8.14913e-05	0	0.000143351	0.000371951	5.30497e-05	1.79334e-05	0	4.07864e-05	3.49266e-05	0	0	0	9.83381e-05	7.63199e-05	0	0	0	0	0	0	0	0	3.72682e-05	0	0	0	0	0	0
d__Bacteria;p__Proteobacteria;c__Betaproteobacteria;o__Ellin6067;f__unidentified_Ellin6067;g__unidentified_Ellin6067	0	0	0	0	0	0	0	0	0	0	0	0	0	0	0	0	0	0	0	0	0	0	0	0	0	0	0	0	3.49266e-05	0	0	0	0	0	0	0	0	0	0	0	0	0	0	0	0	0	0	0	0
d__Bacteria;p__Proteobacteria;c__Betaproteobacteria;o__Hydrogenophilales;f__Hydrogenophilaceae;g__Thiobacillus	0	0	0	0	0	0	0	0	0	0	0	0	0	0	0	0	0	0	0	0	0	0	0	0	0	0	0	0	0	0	0	0	0	0	0	0	0	0	0	0	0	0	0	0	0	0	0	0	0
d__Bacteria;p__Proteobacteria;c__Betaproteobacteria;o__IS-44;f__unidentified_IS-44;g__unidentified_IS-44	0	0	0	0	0	0	0	0	0	0	0	0	0	0	0	0	0	0	0	0	0	0	0	0	0	0	0	0	0	0	0	0	0	0	0	0	0	0	0	0	0	0	0	0	0	0	9.11527e-05	4.99842e-05	0
d__Bacteria;p__Proteobacteria;c__Betaproteobacteria;o__MND1;f__unidentified_MND1;g__unidentified_MND1	0	0.000172226	0	0	0	0	0	0	0	0	0	0	0	0	0	0	0	0	0	0	0	0	0	0	0	0	0	0	8.73164e-05	0.000107645	0	0	0	0	0	0	0	0	0	0	0	0	3.72682e-05	0	0	0	0	0	0
d__Bacteria;p__Proteobacteria;c__Betaproteobacteria;o__Methylophilales;f__Methylophilaceae;g__Methylotenera	0	0	0	0	0	0	0	0	0	0	0	0	0	0	0	0	0	0	0	0	0	0	0	0	0	0	0	0	0	0	0	0	0	0	0	0	6.24415e-05	0	0	0	0	0	0	0	0	0	0	0	0
d__Bacteria;p__Proteobacteria;c__Betaproteobacteria;o__Methylophilales;f__unidentified_Methylophilales;g__unidentified_Methylophilales	0	0	0	0	0	0	0	0	0	0	0	0	0	0	0	0	0	0	0	0	0	0	0	0	0	0	0	0	0	0	0	0	0	0	0	0	0	0	0	0	0	0	0	0	0	0	0	0	0
d__Bacteria;p__Proteobacteria;c__Betaproteobacteria;o__Nitrosomonadales;f__Nitrosomonadaceae;g__Nitrosovibrio	0	0	0.000140842	0	0	0	0	0	0	0	0	0	0	0	0	0	0	0	0	0	0	0	0	0	0	0	0	0	0	0	0	0	0	0	0	0	0	0	0	0	0	0	0	0	0	0	0	0	0
d__Bacteria;p__Proteobacteria;c__Betaproteobacteria;o__Nitrosomonadales;f__Nitrosomonadaceae;g__unclassified_Nitrosomonadaceae	0	5.74086e-05	4.02406e-05	0	0	0	0	0	0	0	0	0	0	0	0	0	0	0	0	0	0	0	0	0	0	0	0	0	0	0	0	0	0	0	0	3.12705e-05	0	0	0	0	0	0	0	0	0	0	0	0	0
d__Bacteria;p__Proteobacteria;c__Betaproteobacteria;o__Rhodocyclales;f__Rhodocyclaceae;g__Hydrogenophilus	0	0	0	0	0	0	0	0	0	0	0	0	0	0	0	0	0	0	0	0	0	0	0	0	0	0	0	0	0	0	0	0	0	0	0	0	0	0	0	0	0	0	0	0	0	0	0	0	0
d__Bacteria;p__Proteobacteria;c__Betaproteobacteria;o__Rhodocyclales;f__Rhodocyclaceae;g__KD1-23	0	0	0	0	0	0	0	0	0	0	0	0	0	0	0	0	0	0	0	0	0	0	0	0	0	0	0	0	0	0	0	0	0	0	3.5264e-05	0	0	0	0	0	0	0	0	0	0	0	0	0	0
d__Bacteria;p__Proteobacteria;c__Betaproteobacteria;o__Rhodocyclales;f__Rhodocyclaceae;g__unclassified_Rhodocyclaceae	0	0	0	0	0	0	0	0	0	0	0	0	0	0	0	0	0	0	0	0	0	0	0	0	0	0	0	0	0	0	0	0	0	0	0	0	0	0	0	0	0	0	0	0	0	0	0	0	0
d__Bacteria;p__Proteobacteria;c__Betaproteobacteria;o__SC-I-84;f__unidentified_SC-I-84;g__unidentified_SC-I-84	0	0	0	0	0	0	0	6.48719e-05	0	0	0	0	0	0	0	0	0	0	0	0	0	0	0	0	0	0	0	0	0	0	0	0	0	0	0	0	0	0	0	0	0	0	0	0	0	0	0	0	0
d__Bacteria;p__Proteobacteria;c__Betaproteobacteria;o__unclassified_Betaproteobacteria;f__unclassified_Betaproteobacteria;g__unclassified_Betaproteobacteria	0	1.91362e-05	0	0	0	0	0	0	0	0	0	0	0	0	0	0	0	0	4.11879e-05	0	0	4.07539e-05	0	0	0	0	0	0	0	0	0	0	0	0	1.7632e-05	9.38116e-05	0	0.000692125	1.68118e-05	0	0	3.16326e-05	0	0	4.88735e-05	0	0	3.33228e-05	0
d__Bacteria;p__Proteobacteria;c__Betaproteobacteria;o__unidentified_Betaproteobacteria;f__unidentified_Betaproteobacteria;g__unidentified_Betaproteobacteria	0	0	0	0	0	0	0	0	0	0	0	0	0	0	0	0	0	0	0	0	0	0	0	0	0	0	0	0	0	4.3058e-05	0	0	0	0	0	0	0	0	0	0	0	0	0	0	0	0	0	0	0
d__Bacteria;p__Proteobacteria;c__Deltaproteobacteria;o__Desulfovibrionales;f__Desulfovibrionaceae;g__Bilophila	0	1.91362e-05	0.00130782	0	0.000599091	5.99928e-05	0	0.000129744	0	0.00170999	0	0.00013502	0	0.000453024	0	0	0.000159122	0.0002874	0.000514848	0.000536715	0.000835286	0.000978095	0.000125432	0.00021534	3.97873e-05	0	0	0	0.000384192	0	0	0.00131514	0.000236011	0	0	0	0	0.000782402	0	0	0.000235018	0.000537753	0.000465853	0	0.00162912	0	0.000802144	0.00304903	0
d__Bacteria;p__Proteobacteria;c__Deltaproteobacteria;o__Desulfovibrionales;f__Desulfovibrionaceae;g__Desulfovibrio	0	0.00149262	0.000120722	0.00186724	0.00109833	0	9.24881e-05	0.000886582	0.0199283	0	0.00113037	0.00362626	9.11868e-05	0	0.00934763	0.000171101	0.00403771	0.0276811	0.00869064	0	0.0238566	0	0	0.00154653	0.000477447	0.000143467	0.000406056	0.0140169	0	0.011152	0	0.0231335	0.00808339	0.00112572	0	0	0	0	0	0	0	0	7.45365e-05	0	0	0	0.00741983	0	0
d__Bacteria;p__Proteobacteria;c__Deltaproteobacteria;o__Desulfovibrionales;f__Desulfovibrionaceae;g__unclassified_Desulfovibrionaceae	0	0	0	0	0	0	0	0	0	3.84268e-05	0	0	2.27967e-05	0	0	0	1.98902e-05	0	0	0	4.07456e-05	0	0	0	0	0	5.8008e-05	0	0	0	0	0	0	0	0	0	0	0	0	0	0	0	0	0	0	0	0	0	0
d__Bacteria;p__Proteobacteria;c__Deltaproteobacteria;o__Desulfovibrionales;f__Desulfovibrionaceae;g__unidentified_Desulfovibrionaceae	3.81585e-05	0.000133953	0.000140842	0.00010039	0.000149773	9.9988e-05	0	0.00010812	1.8384e-05	0.000192134	0.000226074	0.000154309	0.000296357	0.000780208	0.000130965	0.000834118	0.00113374	0.000332779	0.0006796	0.000198783	0	0	0	0.000176187	0.000636596	8.96668e-05	0.000478566	0.000163145	5.23899e-05	0	0	0	0.000118006	0.00017172	0	4.69058e-05	0	0.00043634	0	0	0	0	0	0	0	0	0	0.00139956	3.44527e-05
d__Bacteria;p__Proteobacteria;c__Deltaproteobacteria;o__Desulfuromonadales;f__Geobacteraceae;g__Geobacter	0	0	0	0	0	0	0	0	0	0	0	0	0	0	0	0	0	0	0	0	0	0	0	0	0	0	0	0	0	0	8.59827e-05	0.000323394	0.000196676	0	0	6.2541e-05	0	0	0	0	0	0	0	0	0	0	0	0	0
d__Bacteria;p__Proteobacteria;c__Deltaproteobacteria;o__MIZ46;f__unidentified_MIZ46;g__unidentified_MIZ46	0	0	0	0	0	0	0	0	0	0	0	0	0	0	0	0	0	0	0	0	0	0	0	0	0	0	0	0	0	0	0	0	3.93352e-05	0	0	0	0	0	0	0	0	0	0	0	0	0	0	0	0
d__Bacteria;p__Proteobacteria;c__Deltaproteobacteria;o__Myxococcales;f__Haliangiaceae;g__unidentified_Haliangiaceae	0	5.74086e-05	6.0361e-05	0	0	0	0	0	0	0	0	0	0	0	0	0	0	0	0	0	0	0	0	0	0	0	0	0	0	0	0	0	0	0	0	0	0	0	0	0	0	0	0	0	4.88735e-05	0	0	0	0
d__Bacteria;p__Proteobacteria;c__Deltaproteobacteria;o__Myxococcales;f__Myxococcaceae;g__Anaeromyxobacter	0	0	0	0	0	0	0	0	0	0	0	0	0	0	0	0	0	0	0	0	0	0	0	0	0	0	0	0	0	0	0	0.000172477	0	0.000438839	0.000423168	9.38116e-05	0.000124883	0.00031597	0.00018493	0	0	0	0	0	0	0	0	0	0
d__Bacteria;p__Proteobacteria;c__Deltaproteobacteria;o__Myxococcales;f__Nannocystaceae;g__Nannocystis	0	0	0	0	0	0	0	0	0	0	0	0	0	0	0	0	0	0	0	0	0	0	0	0	0	0	0	0	0	0	0	0	0	0	0	0	0	0	0	0	0	0	5.59024e-05	0	0	0	0	0	0
d__Bacteria;p__Proteobacteria;c__Deltaproteobacteria;o__Myxococcales;f__OM27;g__unidentified_OM27	0	0	0	0	0	3.99952e-05	0	0	0	0	0	0	0	0	0	0	0	0	0	0	0	0	0	0	0	0	0	0	0	0	0	0	0	0	0	0	0	0	0	0	4.70035e-05	0	3.72682e-05	0	0	0	0	0	0
d__Bacteria;p__Proteobacteria;c__Deltaproteobacteria;o__Myxococcales;f__unclassified_Myxococcales;g__unclassified_Myxococcales	0	0	0	0	0	0	0	0	0	0	0	0	0	0	0	0	0	0	0	0	0	0	0	0	0	0	0	0	0	0	0	0	0	0	0	0	0	0	0	0	4.70035e-05	0	0	0	0	0	0	0	0
d__Bacteria;p__Proteobacteria;c__Deltaproteobacteria;o__Myxococcales;f__unidentified_Myxococcales;g__unidentified_Myxococcales	0	0	0	0	0	0	0	0	0	0	0	0	0	0	0	0	0	0	4.11879e-05	0	0	0	0	0	0	0	0	0	0	0	0	0	0	0	0	0	0	0	0	0	0.000188014	0	0	0	3.25823e-05	6.54442e-05	5.46916e-05	0	0
d__Bacteria;p__Proteobacteria;c__Deltaproteobacteria;o__Syntrophobacterales;f__Syntrophobacteraceae;g__unidentified_Syntrophobacteraceae	0	0	0	0	0	0	0	0	0	0	0	0	0	0	0	0	0	0	0	0	0	0	0	0	0	0	0	0	0	0	0	0	0	0	0	0	0	0	0	0	0	0	0	0	0	0	0	0	0
d__Bacteria;p__Proteobacteria;c__Deltaproteobacteria;o__[Entotheonellales];f__[Entotheonellaceae];g__unidentified_[Entotheonellaceae]	0	0	0	0	0	0	0	0	0	0	0	0	0	0	0	0	0	0	0	0	0	0	0	0	0	0	0	0	0	0	0	0	0	0	0	0	0	0	0	0	0	0	0	0	0	0	0	0	0
d__Bacteria;p__Proteobacteria;c__Epsilonproteobacteria;o__Campylobacterales;f__Campylobacteraceae;g__Arcobacter	0	7.65448e-05	0	0	0	0	0	0	0	0	0	0	0	0	0	0	0	0	0	0	0	0	0	0	0	0	0	0	0	0	0	0	0	0	0	0	0	0	0	0	0	0	0.000149073	0	0	0	0	0	0
d__Bacteria;p__Proteobacteria;c__Epsilonproteobacteria;o__Campylobacterales;f__Campylobacteraceae;g__Campylobacter	0	0	0	0	0	0	0	0	0	0	0	0	0	0	0	0	0	0	0	0	0	0	0	0	0	0	0	0	0	4.3058e-05	0	0	0	0	0	0	0	0	0.000117683	0	0	0	0	0	0	0	0	0	0
d__Bacteria;p__Proteobacteria;c__Epsilonproteobacteria;o__Campylobacterales;f__Helicobacteraceae;g__Flexispira	0	0	0	0	0	0	0	0	0	0	0	0	0	0	0	0	0	0	0	0	0	0	0	0	0	0	0	0	0	0	0	8.62385e-05	0	0	0	0	0	0	0	0	0	0	0	0	0	0	0	0	0
d__Bacteria;p__Proteobacteria;c__Epsilonproteobacteria;o__Campylobacterales;f__Helicobacteraceae;g__Helicobacter	0	5.74086e-05	8.04813e-05	0	0.000149773	0	0	0	0	0	0	0	0	0	4.91119e-05	0	0.000238682	0	0	0	0	0	0	0.000254493	6.63121e-05	0	0	0	0	0.000107645	0	0	7.86705e-05	0	3.5264e-05	0	7.49298e-05	0	0	0	0	0	0	0	0	0	0	0	0
d__Bacteria;p__Proteobacteria;c__Epsilonproteobacteria;o__Campylobacterales;f__Helicobacteraceae;g__unclassified_Helicobacteraceae	0	7.65448e-05	0	0.000140545	0	7.99904e-05	0.000166479	0	0	0	0	0	0	0	0	0	0	0	0	9.93917e-05	0	0	0	0	0	0	0	0	0	0	0	0	0	0	0	0	0	0	0	0	0	0	0	0	0	0	0	0	0
d__Bacteria;p__Proteobacteria;c__Gammaproteobacteria;o__Aeromonadales;f__Aeromonadaceae;g__Aeromonas	0	0.00024877	0.000241444	0	0	0	0.000647417	0	0	0	0	0.000173598	0	0	0	0.000128326	0	0	0	0	0	0	0	0	0	0	0	0	0	0	0	0	0	0	0	0	0	0	0	0	0	0	0	0	0	0	0.000437533	0	0
d__Bacteria;p__Proteobacteria;c__Gammaproteobacteria;o__Aeromonadales;f__Succinivibrionaceae;g__Succinivibrio	0	0.00265993	4.02406e-05	0.00582259	0	7.99904e-05	0	0	0.00163618	0	0.00578372	0.00351053	0	0.00911081	0	0	0.00544992	0	0.00380988	0.000298175	0	0	0	0	0	0.000197267	0.00175474	0.00372515	0.0025671	0.0116041	0	0.00056055	0.00538893	0	0	0	0	0	0	0	0	0	0	0	0	0	0.0158606	0	0
d__Bacteria;p__Proteobacteria;c__Gammaproteobacteria;o__Aeromonadales;f__Succinivibrionaceae;g__unclassified_Succinivibrionaceae	0	0	0	0	0	0	0	0	0	0	0	0	0	0	0	0	0	0	0	0	0	0	0	0	0	0	0	0	0	0	0	0	0	0	0	0	0	0	0	0	0	0	0	0	0	0	0	0	0
d__Bacteria;p__Proteobacteria;c__Gammaproteobacteria;o__Alteromonadales;f__Alteromonadaceae;g__HB2-32-21	0.000190792	9.5681e-05	0.000181083	0.000140545	0.000166414	0.000519938	9.24881e-05	0.000324359	0.000147072	0.000441908	0.000301432	0.000308618	0.000410341	0.000201344	0.000196448	0.000278039	0.000338134	0	0	0	0	0	0	0	0	0	0	0	0	0	0	0	0	0	0	0	0	0	0	0	0	0.000142347	0.000130439	0.000502892	0.000407279	0.000209421	0.000455764	0.000299905	0.000172263
d__Bacteria;p__Proteobacteria;c__Gammaproteobacteria;o__Alteromonadales;f__Alteromonadaceae;g__Saccharophagus	0	0	0	0	0	0	0	0	0	0	0	0	0	0	0	0	0	0	0	0	0	0	0	0	0	0	0	0	0	0	0	0	0	0	0	0	0	0	0	0	0	0	3.72682e-05	0	0	0	0	0	0
d__Bacteria;p__Proteobacteria;c__Gammaproteobacteria;o__Alteromonadales;f__Alteromonadaceae;g__unclassified_Alteromonadaceae	0	0	0	0	0	0	0	0	0	0	0	0	0	0	0	0	0	0	0	0	0	0	0	0	0	0	0	0	0	0	0	0	0	0	0	0	0	0	0	0	0	0	0	0	0	0	0	0	0
d__Bacteria;p__Proteobacteria;c__Gammaproteobacteria;o__Alteromonadales;f__Shewanellaceae;g__Shewanella	0	0	0.000120722	0	0	0	0	0	0	0	0	0	0	0	0	0	0	0	0	0	0	0	0	0	0	0	0	0	0	0	0	0	0	0	0	0	0	0	0	0	0	0	0	0	0	0	0	0	0
d__Bacteria;p__Proteobacteria;c__Gammaproteobacteria;o__Enterobacteriales;f__Enterobacteriaceae;g__Cronobacter	0	0	0	0	0	0	0	0	0	0	0	0	0	0	0	0	0	0	0	0	0	0	0	0	0	0	0	0	0	0	0	0	0	0	0	0	0	0	0	0	0	0	0	0	0	0	0	0	0
d__Bacteria;p__Proteobacteria;c__Gammaproteobacteria;o__Enterobacteriales;f__Enterobacteriaceae;g__Enterobacter	0	0	0	0	0	0	0	0	0	0	0	0	0	0	0	0	0	0	0	0	0	0	0	0	0	0	0	0	0	0	0	0	0	0	0	0	0	0	0	0	0	0	0	0	0	0	0.000236997	0	0
d__Bacteria;p__Proteobacteria;c__Gammaproteobacteria;o__Enterobacteriales;f__Enterobacteriaceae;g__Morganella	0	0	0	0	0	0	0	0	0	0	0	0	0	0	0	0	0	0	0	0	0	0	0	0	0	0	0	0	0	0	0	0	0	0	0	0	0	0	0	0	0	0	0	0	0	0	0	0	0
d__Bacteria;p__Proteobacteria;c__Gammaproteobacteria;o__Enterobacteriales;f__Enterobacteriaceae;g__Pseudomonas	0	0	0	0	0	0	0	0	0	0	0	0	0	0	0	0	0	0	0	0	0	0	0	0	0	0	2.9004e-05	0	0	0	0	0	0	0	0	0	0	0	0	0	0	0	0	0	0	0	0	0	0
d__Bacteria;p__Proteobacteria;c__Gammaproteobacteria;o__Enterobacteriales;f__Enterobacteriaceae;g__Shigella	0.00135463	0.000497541	0.00205227	0.000542103	0.00730559	0.00739911	0.00031446	0.000908206	0.00139719	0.00105674	0.000584024	0.0030476	0.000820681	0.00291949	0.00137513	0.00267345	0.000696157	0.0106035	0.00205939	0.0182483	0.000672303	0.000489047	0.0103213	0.00808504	0.0128778	0.001345	0.0920587	0.00115561	0.00314339	0.000731986	0.000988801	0.00629541	0.000983381	0.015035	0.0109495	0.00442478	0.0047955	0.597635	0.0719377	0.000248187	0.000211516	7.90814e-05	0.000111805	0.000117341	8.14558e-05	0.000196333	0.000236997	0.000699778	0.000195232
d__Bacteria;p__Proteobacteria;c__Gammaproteobacteria;o__Enterobacteriales;f__Enterobacteriaceae;g__Xenorhabdus	0	0	2.01203e-05	0	0	0	0	0	0	1.92134e-05	0	0	0	0	0	0	0	1.51263e-05	0	3.97567e-05	0	0	3.58378e-05	0	5.30497e-05	1.79334e-05	0	0	0	0	0	2.15596e-05	0	7.63199e-05	0.000158688	0	0	0.000571755	0	0	0	0	0	0	0	0	0	0	1.14842e-05
d__Bacteria;p__Proteobacteria;c__Gammaproteobacteria;o__Enterobacteriales;f__Enterobacteriaceae;g__unclassified_Enterobacteriaceae	3.81585e-05	0	0.000503008	0.000261013	0.134629	0.000799904	3.69952e-05	0	0.00141557	3.84268e-05	0.000131876	0.00071368	0.00173255	0.000654368	0.000180077	4.27753e-05	3.97804e-05	0.0257298	0.00156514	0.0157436	0	0.000101885	0.000197108	9.78818e-05	0.00586199	1.79334e-05	0.00124717	0	0.000506435	6.4587e-05	0.000128974	0.000172477	0.000255679	9.53998e-05	0.000141056	7.81763e-05	8.7418e-05	0.000601848	0.000285801	0.000354553	7.05053e-05	4.74488e-05	0.00136029	0.000100578	0	0	0.000401072	0	0
d__Bacteria;p__Proteobacteria;c__Gammaproteobacteria;o__Enterobacteriales;f__Enterobacteriaceae;g__unidentified_Enterobacteriaceae	0	0	0	0	0	0	0	0	0	0	0	0	0	0	0	0	0	0	0	0	0	0	0	0	6.63121e-05	0	0	0	0	0	0	0	0	0	0	0	0	0	0	0	0	0	0	0	0	0	0	0	0
d__Bacteria;p__Proteobacteria;c__Gammaproteobacteria;o__HOC36;f__unidentified_HOC36;g__unidentified_HOC36	0	0	0	0	0	0	0	0	0	0	0	0	0	0	0	0	0	0	0	0	0	0	0	0	0	0	0	0	0	0	0	0	0	0	0	0	0	0	0	0	0	0	0	0	0	0	0	0	0
d__Bacteria;p__Proteobacteria;c__Gammaproteobacteria;o__Legionellales;f__unidentified_Legionellales;g__unidentified_Legionellales	0	0	0	0	0	0	0	0	0	0	0	0	0	0	0	0	0	0	0	0	0	0	0	0	0	0	0	0	0	0	0	0	0	0	0	0	0	0	0	0	0	0	0	0	0	0	0	0	0
d__Bacteria;p__Proteobacteria;c__Gammaproteobacteria;o__Methylococcales;f__Methylococcaceae;g__Methylobacter	0	0	0	0	0	0	0	0	0	0	0	0	0	0	0	0	0	0	0	0	0	0	0	0	0	0	0	0	0	0	0	0	0	0	0	0	0	0	0	0	0	0	0	0	0	0	0	0	0
d__Bacteria;p__Proteobacteria;c__Gammaproteobacteria;o__Methylococcales;f__Methylococcaceae;g__Methylocaldum	0	0	0	0	0	0	0	0	0	0	0	0	0	0	0	0	0	0	0	0	0	0	0	0	0	0	0	0	0	0	0	0	0	0	0	0	0	0	0	0	0	0	0	0	0	0	7.29222e-05	0	0
d__Bacteria;p__Proteobacteria;c__Gammaproteobacteria;o__Oceanospirillales;f__Halomonadaceae;g__Halomonas	0	0	0	0	0	0	0	0	3.67681e-05	0	0	0	0	0	0	0	0	0	0	0	0	0	0	0	0	0	0	0	0	0	0	0	0	0	0	0	2.49766e-05	0	0	0	0	0	0	0	0.000130329	0	0.000109383	0	0
d__Bacteria;p__Proteobacteria;c__Gammaproteobacteria;o__PYR10d3;f__unidentified_PYR10d3;g__unidentified_PYR10d3	0	0	0	0	0	0	0	0	0	0	0	0	0	0	0	0	0	0	0	0	0	0	0	0	3.97873e-05	0	0	0	0	0	0	0	0	0	0	0	0	0	0	0	0	0	0	0	0	0	0	0	0
d__Bacteria;p__Proteobacteria;c__Gammaproteobacteria;o__Pasteurellales;f__Pasteurellaceae;g__Actinobacillus	0	0	0	0.000301169	0	0	3.69952e-05	0	0	0	0	0	0	0	0	0	0	6.05052e-05	0	0	0	0	0.000197108	0	0	0	0.000116016	0	0	0	0	0	0	0	0	0	0	0	0	0	0	0.000189795	0	0	0	0	5.46916e-05	0	0
d__Bacteria;p__Proteobacteria;c__Gammaproteobacteria;o__Pasteurellales;f__Pasteurellaceae;g__Aggregatibacter	0	0	0	0	0	0	0	0	0	0	0	0	0	0	0	0	0	0	0	0	0	0	0	0	0	0	0	0	0	0	0	0	0	0	0	0	0	0	0	0	0	0	0	0	0	0	0	0	0
d__Bacteria;p__Proteobacteria;c__Gammaproteobacteria;o__Pasteurellales;f__Pasteurellaceae;g__Gallibacterium	0	0	0	0	0	0	0	0	0	0	0	0	0	0	0	0	0	0	0	0	0	0	0	0	0	0	0	0	0	0	0	0	0	0	0.00017632	0	0	0	0	0	0	0	0	0	0	0	0	0	0
d__Bacteria;p__Proteobacteria;c__Gammaproteobacteria;o__Pasteurellales;f__Pasteurellaceae;g__Haemophilus	0	0	0	0.000662571	0	0	0	0	0	0	0.000715901	0	0	0	0	0	0	0.000499168	0	0	0	0	0.000376297	0	0	0	0.000203028	0.000122359	0.000139706	0	0	0	0	0	0	0	0	0	8.4059e-05	0	0	0.00110714	0	0	0	0	0.000309919	0	0
d__Bacteria;p__Proteobacteria;c__Gammaproteobacteria;o__Pasteurellales;f__Pasteurellaceae;g__unclassified_Pasteurellaceae	0	0	0	0	0	0	0	0	0	0	0	0	0	0	0	0	0	0	0	0	0	0	0	0	0	0	0	0	0	0	0	0	0	0	0	0	0	0	0	0	0	0	0	0	0	0	0	0	0
d__Bacteria;p__Proteobacteria;c__Gammaproteobacteria;o__Pseudomonadales;f__Moraxellaceae;g__Acinetobacter	0	0	0	0	0	0.000119986	0	0	0.000128688	0	3.7679e-05	0	0	0	0	0.000149713	0	0	0	7.95134e-05	0	0	0	0.000137035	0	7.17334e-05	0.00014502	0	0.000296876	0.000279877	0.000171965	0.000280275	0.000865375	0.00013356	0	0	0	0	0	0	0	0	0.000111805	6.70522e-05	0	3.92665e-05	0	0	0
d__Bacteria;p__Proteobacteria;c__Gammaproteobacteria;o__Pseudomonadales;f__Moraxellaceae;g__Alkanindiges	0	0	0	0	0	0	0	0	0	0	0	0	0	0	0	0	0	0	0	0	0	0	0	0	0	0	0	0	0	0	0	0	0	0	0	0	0	0	0	0	0	0	0	0	0	0	0	0	0
d__Bacteria;p__Proteobacteria;c__Gammaproteobacteria;o__Pseudomonadales;f__Moraxellaceae;g__Enhydrobacter	0	0	0	0	0	0	0	0	0	0	0	0	0	0	0	0	0	0	0	0	0	0	0	0	0	0	0	0	0	0	0	0	0	0	0	0	0	0	0	0	0	0	0	0	0	0	0	0	0
d__Bacteria;p__Proteobacteria;c__Gammaproteobacteria;o__Pseudomonadales;f__Moraxellaceae;g__Psychrobacter	0	0	0	0	0	0	0	0	0	0	0.000320271	0.000173598	0	0	0	0	0	0	0	0.000198783	0	0	0.00202484	0	0.000225461	0.000251067	0.000101514	0	0	0.000365993	0.00015047	0.000452752	0	0.00022896	0	0	0	0	0	0	9.40071e-05	0	0	0	0	0	0	0	0
d__Bacteria;p__Proteobacteria;c__Gammaproteobacteria;o__Pseudomonadales;f__Moraxellaceae;g__unclassified_Moraxellaceae	0	0	0	0	0	0	0	0	0	0	0	0	0	0	0	0	0	0	0	0	0	0	0.000340459	0	0	0	0	0	0	0	0	0	0	0	0	0	0	0	0	0	0	0	0	0	0	0	0	0	0
d__Bacteria;p__Proteobacteria;c__Gammaproteobacteria;o__Pseudomonadales;f__Moraxellaceae;g__unidentified_Moraxellaceae	0	0	0	0	0	0	0	0	0	0	0	0	0	0	0	0	0	0	0	0	0	0	0.000125432	0	0	0	0	0	0	0	0	0	0	0	0	0	0	0	0	0	0	0	0	0	0	0	0	0	0
d__Bacteria;p__Proteobacteria;c__Gammaproteobacteria;o__Pseudomonadales;f__Pseudomonadaceae;g__Pseudomonas	0	0	0	0	0	0	0	0	0	0	0	0	0	0.000151008	0	0	0	0.000423537	0	0.00011927	0	0	0	0	0	0	0.000174024	0	0	0	0	0	0	0	0	0	0	0	0	0	0	4.74488e-05	0	0	4.88735e-05	0	5.46916e-05	0	0
d__Bacteria;p__Proteobacteria;c__Gammaproteobacteria;o__Pseudomonadales;f__Pseudomonadaceae;g__unclassified_Pseudomonadaceae	0	0	0	0	0	0	0	0	0	0	0	0	0	0	0	0	0	0	0	0	0	0	0	0	0	0	0	0	0	0	0	0	0	0	0	0	0	0	0	0	0	0	0	0	0	0	0	0	0
d__Bacteria;p__Proteobacteria;c__Gammaproteobacteria;o__Pseudomonadales;f__Pseudomonadaceae;g__unidentified_Pseudomonadaceae	0	0	0	0	0	0	0	0	0	0	0	0	0	0	0	0	0	0	0	0	0	0	0	0	0	0	0	0	0	0	0	0	0	0	0	0	0	0	0	0	0	0	0	0	0	0	0	0	0
d__Bacteria;p__Proteobacteria;c__Gammaproteobacteria;o__Pseudomonadales;f__unclassified_Pseudomonadales;g__unclassified_Pseudomonadales	0	0	0	0	0	0	0	0	0	0	0	0	0	0	0	0	0	0	0	0	0	0	0	0	0	0	0	0	0	0	0	0	0	0	0	0	0	0	0	0	0	0	0	0	0	0	0	0	0
d__Bacteria;p__Proteobacteria;c__Gammaproteobacteria;o__Thiotrichales;f__Piscirickettsiaceae;g__unidentified_Piscirickettsiaceae	0	0	0	0	0	0	0	0	0	0	0	0	0	0	0	0	0	0	0	0	0	0	0	0	0	0	0	0	0	0	0	0	0	0	0	0	0	0	0	3.54553e-05	7.05053e-05	0	0	0	0	0	0	0	0
d__Bacteria;p__Proteobacteria;c__Gammaproteobacteria;o__Vibrionales;f__Pseudoalteromonadaceae;g__Pseudoalteromonas	0	0	0	0	0	0	0	0	0	0	0	0	0	0	8.18532e-05	2.13876e-05	0	0	0	0	0	0	0	0	0	0	0	0	0	0	0	0	0	0	0	0	0	0	0	0	0	0	0	0	0	0	0	0	0
d__Bacteria;p__Proteobacteria;c__Gammaproteobacteria;o__Xanthomonadales;f__Sinobacteraceae;g__Steroidobacter	0	0	0.000100602	0	0	0	0	0	0	0	0	0	0	0	0	0	0	0	0	0	0	0	0	0	0	0	0	0	0	0	0	0	0	0	0	0	0	0	0	0	0	0	9.31706e-05	0	0	0	0	0	0
d__Bacteria;p__Proteobacteria;c__Gammaproteobacteria;o__Xanthomonadales;f__Sinobacteraceae;g__unidentified_Sinobacteraceae	0	5.74086e-05	0	0	0	0	0	0	0	0	0	0	0	0	0	0	0	0	0	0	0	0	0	0	0	0	0	0	0	0	8.59827e-05	0	0	0	0	0	0	0	0	0	0	3.16326e-05	0	0	0	0	0	0	0
d__Bacteria;p__Proteobacteria;c__Gammaproteobacteria;o__Xanthomonadales;f__Xanthomonadaceae;g__Dyella	0	0	0	0	0	0	0	0	0	0	0	0	0	0	0	0	0	0	0	0	0	0	0	0	0	0	0	9.51682e-05	0	0	0	0	0	0	0	0	0.000112395	0	0	0	0	0	0	0.000184394	0	0	0	0	0
d__Bacteria;p__Proteobacteria;c__Gammaproteobacteria;o__Xanthomonadales;f__Xanthomonadaceae;g__Ignatzschineria	0	0	0	0	0	0	0	0	0	0	0	0	0	0	4.91119e-05	0	0	0	0	0.000556594	0	0	0	0	0	0	0	0	0	0	0	0	0	0	0	0	0	0	0	0	0	0	0	0	0	0	0	0	0
d__Bacteria;p__Proteobacteria;c__Gammaproteobacteria;o__Xanthomonadales;f__Xanthomonadaceae;g__Luteimonas	0	0	0	0	0	0	0	0	0	0	0	0	0	0	0	0	0	0	0	0	0	0	0	0	0	0	0	0	0	0	0	0	0	0	0	0	0	0	0	0	0	0	0	0	0	0	0	0	0
d__Bacteria;p__Proteobacteria;c__Gammaproteobacteria;o__Xanthomonadales;f__Xanthomonadaceae;g__Lysobacter	0	0	0	0	0	0	0	0	0	0	0	0	0	0	0	0	0	0	0	0	0	0	0	0	0	0	0	0	0	0	0	0	0	0	0	0	0	0	0	0	0	0	0	0	0	0	0	0	0
d__Bacteria;p__Proteobacteria;c__Gammaproteobacteria;o__Xanthomonadales;f__Xanthomonadaceae;g__Pseudoxanthomonas	0	0	0	0	0	0	0	0	0	0	0	0	0	0	0	0	0	0	0	0	0	0	0	0	0	0	0	0	0	0	0	0	0	0	0	0	0	0	0	0	0	3.16326e-05	0	0	0	0	0	0	0
d__Bacteria;p__Proteobacteria;c__Gammaproteobacteria;o__Xanthomonadales;f__Xanthomonadaceae;g__Rhodanobacter	0	0	0	0	0	0	0	0	0	0	0	0	0.000455934	0.000478192	0.000409266	0.000598854	0	1.51263e-05	0.000247127	0.000159027	0.000162983	0	7.16756e-05	0.000254493	0	0	0	0	8.73164e-05	0.000258348	0.000279444	0.000301835	0.000314682	0.000324359	0.000405536	0.000203258	0	0	0.000100871	0	0.000282021	0	0	0	0	0	0	0	0
d__Bacteria;p__Proteobacteria;c__Gammaproteobacteria;o__Xanthomonadales;f__Xanthomonadaceae;g__Stenotrophomonas	0	0	0	0	0	0	0	0	0	0	0	0	0	0	0	0	0	0	0	0	0	0	0	0	0	0	0	0	0	0	0	0	0	0	0	0	0	0	0	0	0	0	0	3.35261e-05	0	0	0	0	0
d__Bacteria;p__Proteobacteria;c__Gammaproteobacteria;o__Xanthomonadales;f__Xanthomonadaceae;g__Thermomonas	0	0	0	0	0	0	0	0	0	0	0	0	0	0	0	0	0	0	0	0	0	8.15079e-05	0	0	0	0	0	0	0	0	0	0	0	0	0	0	0.000337184	0	0	0	0	0	0	0	0	0	0	0	0
d__Bacteria;p__Proteobacteria;c__Gammaproteobacteria;o__Xanthomonadales;f__Xanthomonadaceae;g__Wohlfahrtiimonas	0	0	0	0	0	0	0	0	0	0	0	0	0	0	0	0	0	0	0	0	0	0	0	0	0	0	0	0	0	0	0	0	0	0	0	0	0	0	0	0	0	0	0	0	0	0	0	0	0
d__Bacteria;p__Proteobacteria;c__Gammaproteobacteria;o__Xanthomonadales;f__Xanthomonadaceae;g__unclassified_Xanthomonadaceae	0	0	0	0	0	0	0	0	0	0	0	0	0	0	0	0	0	6.05052e-05	0	0	0	0	0	3.91527e-05	0	0	0	0	0	0	0	0	0	0	0	0	0	0	0	0	0	0	0	0	0	0	0	0	0
d__Bacteria;p__Proteobacteria;c__Gammaproteobacteria;o__Xanthomonadales;f__Xanthomonadaceae;g__unidentified_Xanthomonadaceae	0.000114475	0	0.000120722	0	0	0	0	4.32479e-05	0	0	0	7.71545e-05	0	0	0	0.000106938	5.96706e-05	0	0	0	0	0	0	3.91527e-05	0	0	0	0	0	0	0	0	0	0	0	0	8.7418e-05	0	0	0	0	0	0	0	0	0	0	0	3.44527e-05
d__Bacteria;p__Proteobacteria;c__Gammaproteobacteria;o__unclassified_Gammaproteobacteria;f__unclassified_Gammaproteobacteria;g__unclassified_Gammaproteobacteria	0	0	0	0	0	3.99952e-05	1.84976e-05	0	1.8384e-05	0	0	0	0	0	0	2.13876e-05	1.98902e-05	0	0	3.97567e-05	0	0	0	0	0	0	2.9004e-05	0	0	0	0	0	0	0	0	0	0	0	0	0	0	1.58163e-05	0	0	0	0	0.000109383	1.66614e-05	0
d__Bacteria;p__Proteobacteria;c__Gammaproteobacteria;o__unidentified_Gammaproteobacteria;f__unidentified_Gammaproteobacteria;g__unidentified_Gammaproteobacteria	0.000152634	7.65448e-05	6.0361e-05	8.03116e-05	8.32071e-05	0.000159981	0.000129483	0.000129744	0.000147072	0.000249774	0.000188395	0.000405061	0	0	8.18532e-05	0	0	0	0	0	0	0	0	0	6.63121e-05	0	0	0	0	0	0	0	0	0	0	0	0	0	0	0	0	3.16326e-05	3.72682e-05	0	1.62912e-05	2.61777e-05	0.000145844	0	2.29684e-05
d__Bacteria;p__Proteobacteria;c__unclassified_Proteobacteria;o__unclassified_Proteobacteria;f__unclassified_Proteobacteria;g__unclassified_Proteobacteria	0	0	0	0	0	0	0	4.32479e-05	0	0	0	0	0	0	0	0	0	3.02526e-05	0	0	0	0	0	0	2.65248e-05	0	0	0	0	0	0	0	0	3.81599e-05	0	0	0	0	0	0	0	0	0	0	0	0	3.64611e-05	0	0
d__Bacteria;p__Spirochaetes;c__Spirochaetes;o__Spirochaetales;f__Spirochaetaceae;g__Treponema	0	0.00721434	0	0	0	0	0	0	0	0	0	0	0	0	0	0	0	0	0	0	0	0	0	0	0	0	0	0	0	0	0	0	0	0	0	0	0	0	0	0	0	0	0	0	0	0	0	0	0
d__Bacteria;p__Synergistetes;c__Synergistia;o__Synergistales;f__Dethiosulfovibrionaceae;g__Aminobacterium	0	0	0	0	0	0	0	0	0	0	0	0	0	0	0	0	0	0	0	0	0	4.07539e-05	0	0	0	0	0	0	0	0	0	0	0	0	0	0	0	0	0	0	0	0	0	0	0	0	0	0	0
d__Bacteria;p__Synergistetes;c__Synergistia;o__Synergistales;f__Dethiosulfovibrionaceae;g__HA73	0	0	0	0	0	0	0	0	0	0	0	0	0	0	0	0	0	0	0	0	0	0	0	0	0	0	0	0	0	0	0	0	0	0	0	0	0	0	0	0	0	0	0	0	0	0	0	0	0
d__Bacteria;p__Synergistetes;c__Synergistia;o__Synergistales;f__Dethiosulfovibrionaceae;g__Pyramidobacter	0	0	0	0	9.98486e-05	0	0	0	0	0	0	0	0	0	0	0.000384977	0	0.000257147	0.000123564	0	0	0	0	9.78818e-05	0	0	0	0	0	6.4587e-05	0	4.31192e-05	0	0	0.0026448	0	0	0	0	0	0	0	0	0	0	0	0	0	0
d__Bacteria;p__Synergistetes;c__Synergistia;o__Synergistales;f__Synergistaceae;g__Cloacibacillus	0	0	0	0	0	0	0	0	0	0	0	0	0	0	0	0	0	0	0.000205939	0	0	0	0	0	0	0	0	0	0	0	0	0	0	0	0	0	0	0	0	0	0	0	0	0	0	0	0	0	0
d__Bacteria;p__Synergistetes;c__Synergistia;o__Synergistales;f__Synergistaceae;g__Synergistes	0	0	0	0	0	0	0	0	0	0	0	0	0	0	0	0	0	0	0	0	0	0	0	0	0	0	0	0	0	0	0	0	0	0	0	0	0	0	0	0	0	0	0	0	0	0	0	0	0
d__Bacteria;p__Synergistetes;c__Synergistia;o__Synergistales;f__Synergistaceae;g__unclassified_Synergistaceae	0	0	0	0	0	0	0	0	0	0	0	0	0	0	0	0	0	0	0	0	0	0	0	0	0	0	0	0	0	0	0	0	0	0	0	0	0	0	0	0	0	0	0	0	0	0	0	0	0
d__Bacteria;p__Synergistetes;c__Synergistia;o__Synergistales;f__Synergistaceae;g__unidentified_Synergistaceae	0	0	0	0	0	0	0	0	0	0	0	0	0	0	0	0	0	0	0	0	0	0	0	0	0	0	0	0	0	0	0	0	0	0	0	0	0	0	0	0	0	0	0	0	0	0	0	0	0
d__Bacteria;p__Synergistetes;c__Synergistia;o__Synergistales;f__Synergistaceae;g__vadinCA02	0	0	0	0	0	0	0	0	0	0	0	0	0	0	0	0	0	0	0	0	0	0	0	0	0	0	0	0	0	0	0	0	0	0	0	0	0	0	0	0	0	0	0	0	0	0	0	0	0
d__Bacteria;p__TM7;c__SC3;o__unidentified_SC3;f__unidentified_SC3;g__unidentified_SC3	0	0	0	0	0	0	0	0	0	0	0	0	0	0	0	0	0	0	0	0	0	0	0	7.83055e-05	0	0	0	0	0	0	0	0	0	0	7.05281e-05	0	0	0	0	0	0	0	0	0	0	0	0	0	0
d__Bacteria;p__TM7;c__TM7-1;o__unidentified_TM7-1;f__unidentified_TM7-1;g__unidentified_TM7-1	0	0	0	0	0	0	0	0	0	0	0	0	0	0	0	0	0	0	0	0	0	0	0	0	0	0	0	2.71909e-05	0.000122243	8.6116e-05	0	0	0	7.63199e-05	3.5264e-05	0	0	0.000135416	3.36236e-05	0	0	0	0	0	0	0	0	0	0
d__Bacteria;p__TM7;c__TM7-3;o__CW040;f__F16;g__unidentified_F16	0	0	0	0	0.000133131	0	0	0	0	0	0	0	0.00027356	0	0	8.55505e-05	0	0	0	0	8.14913e-05	0	0	0.000156611	6.63121e-05	0	7.251e-05	0	0	0	6.4487e-05	0	0	0	0	0	0	0	0	0	0	0	0	0	0	0	0	0	0
d__Bacteria;p__TM7;c__TM7-3;o__CW040;f__unidentified_CW040;g__unidentified_CW040	0	0	0	0	0	0	0	0	0	0	0	0	0	0	0	0	0	0	0	0	0	0	0	0	0	0	0	0	0	0	0	0	0	0	0	0	0	0	0	0	0	0	0	0	0	0	0	0	0
d__Bacteria;p__TM7;c__TM7-3;o__EW055;f__unidentified_EW055;g__unidentified_EW055	0	0	0	0	0	0	0	0	0	0	0	0	0	0	0	0	0	0	0	0	0	0	0	0	0	0	0	0	0	0	0	0	0	0	0	0	0	0	0	0	0	0	0	0	0	0	0	0	0
d__Bacteria;p__TM7;c__TM7-3;o__I025;f__Rs-045;g__unidentified_Rs-045	0	0	0	0	0.00011649	0	0	0	7.35362e-05	0	0	0	0	0	0	4.27753e-05	0	0	0	0	0	0	0	0	0	0	0	0	0	0	0	0	0	0	0	0	0	0	0	0	0	0	0	0	0	0	0	0	0
d__Bacteria;p__TM7;c__TM7-3;o__I025;f__unidentified_I025;g__unidentified_I025	0	0	0	0	0	0	0	0	0	0	0	0	0	0	0	0	0	0	0	0	0	0	0	0	0	0	0	0	0	0	0	0	0	0	0	0	0	0	0	0	0	0	0	0	0	0	0	0	0
d__Bacteria;p__TM7;c__TM7-3;o__unidentified_TM7-3;f__unidentified_TM7-3;g__unidentified_TM7-3	0	0	0.000160963	0	0.00123147	0.000159981	0	8.64958e-05	0.000330913	0	0.000113037	9.64432e-05	0.000227967	0.000176176	6.54825e-05	0.000299427	7.95608e-05	0.000332779	4.11879e-05	0	0.000101864	0	3.58378e-05	0	0	0	0.000928128	6.79773e-05	0.000331802	0	0	0.000129358	0	0.000305279	7.05281e-05	0	0.000736809	7.5231e-05	6.72472e-05	0	0	3.16326e-05	0	0	0	0.000510465	0	0	0
d__Bacteria;p__TM7;c__unidentified_TM7;o__unidentified_TM7;f__unidentified_TM7;g__unidentified_TM7	0	0	0	0	0	0	0	0	0	0	0	0	0	0	0	0	0	0	0	0	0	0	0	0	0	0	0	0	0	0	0	0	0	0	0	0	0	0	0	0	0	0	0	0	0	0	0	0	0
d__Bacteria;p__Tenericutes;c__CK-1C4-19;o__unidentified_CK-1C4-19;f__unidentified_CK-1C4-19;g__unidentified_CK-1C4-19	0	0	0	0	0	0	0	0	0	0	0	0	0	0.00037752	0.000180077	0	0	0	0	0	0	0	0	0	7.95745e-05	5.38001e-05	0	0	0	0	0	0	0	0	0	0	0	0	0	0	0	0	0.000428585	0	0	0	0	0	0
d__Bacteria;p__Tenericutes;c__Mollicutes;o__Anaeroplasmatales;f__Anaeroplasmataceae;g__Anaeroplasma	0	0	0	0	0	0	0	0	0	0	0	0	0	0	0	0	0	0	0	0	0	0	0	0	0	0	0	0	0	0	0	0	0	0	0	0	0	0	0	0	0	0	0	0	0	0	0	0	0
d__Bacteria;p__Tenericutes;c__Mollicutes;o__Anaeroplasmatales;f__Anaeroplasmataceae;g__unidentified_Anaeroplasmataceae	0	3.82724e-05	4.02406e-05	0	0	0	0	0.000194616	0	0	0	0	0	0	0	0	0	0	0	0	0	0	0	0	0	0	0	0	0	0	0	0	0	0	0	0	0	0	0	0	0	3.16326e-05	0	0	0	0	0	0	0
d__Bacteria;p__Tenericutes;c__Mollicutes;o__Mycoplasmatales;f__Mycoplasmataceae;g__unidentified_Mycoplasmataceae	0	0	0	0	0	0	0	0	0	0	0	0	0	0	0	0	0	0	0	0	0	0	0	0	0	0	0	0	0	0	0	0	0	0	0	0	0	0	0	0	0	0	0	0	0	0	0	0	0
d__Bacteria;p__Tenericutes;c__Mollicutes;o__RF39;f__unidentified_RF39;g__unidentified_RF39	0	0.00507109	0.00382286	0.00142553	0	0	0.000221971	0.000864958	0.0020774	0	0.000320271	0.000154309	0.00396663	0.00515944	0.00283212	0.023227	0.00785663	0.000756315	0.0105647	0	0.00696751	0.0025675	0	9.78818e-05	0.000344823	0	4.3506e-05	0.000407864	0.00106526	0	0	0	0.0109549	0.0024804	0	0	0	3.00924e-05	0	0	4.70035e-05	0	0	0.000687285	0	0	0.00187775	0	0
d__Bacteria;p__Tenericutes;c__Mollicutes;o__unclassified_Mollicutes;f__unclassified_Mollicutes;g__unclassified_Mollicutes	0	0	0	0	0	0	0	0	0	0	0	0	0	0	0	4.27753e-05	0	0	0	0	0	0	0	0	0	0	0	0	0	0	0	0	0	0	0	0	0	0	0	0	0	0	0	0	0	0	0	0	0
d__Bacteria;p__Tenericutes;c__RF3;o__ML615J-28;f__unidentified_ML615J-28;g__unidentified_ML615J-28	0	3.82724e-05	0	0	0	0	0	0	0	0	0	0	0.000182374	0.000176176	3.27413e-05	0	0	0	6.17818e-05	0	0	0	0	0	0	0	0	0	0	0	0	0	0.000373685	0	0	0	0	0	0	0	0	0	0	0	0	0	0	0	0
d__Bacteria;p__Verrucomicrobia;c__Opitutae;o__[Cerasicoccales];f__[Cerasicoccaceae];g__unidentified_[Cerasicoccaceae]	0	0	0	0	0	0	0	0	0	0	0	0	0	0	0	0	0	0	0	0	0	0	0	0	0	0	0	0	0	0	0	0	0	0	0	0	0	0	0	0	0	0	0	0	0	0	0	0	0
d__Bacteria;p__Verrucomicrobia;c__Verrucomicrobiae;o__Verrucomicrobiales;f__Verrucomicrobiaceae;g__Akkermansia	0.00158358	0	0.0246273	0.000160623	8.32071e-05	0.00107987	0.000869388	0	0	7.68536e-05	0.000244913	0	0.000547121	0.00231546	0.000311042	0.000213876	9.9451e-05	0.00617153	0.00451007	0.000139148	0.000244474	0.000366786	0.000179189	0.00765436	0.000663121	0.000143467	0.000493068	0.000122359	0.0179872	0	0	0.00786926	0.000944046	0	0	0.00262672	0	0.000105323	0	0	0.000164512	0	0	0	0	3.92665e-05	0	0	0
d__Bacteria;p__Verrucomicrobia;c__Verrucomicrobiae;o__Verrucomicrobiales;f__Verrucomicrobiaceae;g__Luteolibacter	0	0	0	0	0	0	0	0	0	0	0	0	0	0	0	0	0	0	0	0	0	0	0	0	0	0	0	0	0	0	0	0	0	0	0	0	0	0	0	0	0	0	0	0	0	0	0	0	0
d__Bacteria;p__Verrucomicrobia;c__Verrucomicrobiae;o__Verrucomicrobiales;f__Verrucomicrobiaceae;g__unclassified_Verrucomicrobiaceae	0	0	0	0	0	0	0	0	0	0	0	0	0	0	0	0	0	0	0	0	0	0	0	0	0	0	0	0	0	0	0	0	0	0	0	0	0	0	0	0	0	0	0	0	0	0	0	0	0
d__Bacteria;p__Verrucomicrobia;c__[Methylacidiphilae];o__Methylacidiphilales;f__LD19;g__unidentified_LD19	0	0	0	0	0	0	0	0	0	0	0	0	0	0	0	0	0	0	0	0	0	0	0	0	0	0	0	0	0	0	0	0	0	0	0	0	0	0	0	0	0	0	0	0	0	0	0	0	0
d__Bacteria;p__Verrucomicrobia;c__[Pedosphaerae];o__[Pedosphaerales];f__Ellin515;g__unidentified_Ellin515	0	0	0	0	0	0	0	0	0	0	0	0	0	0	0	0	0	0	0	0	0	0	0	0	0	0	0	0	0	0	0	0	0.000137673	0.00015264	0.000123424	0	0	0	0	0	0	0	0	0	0	0	0	0	0
d__Bacteria;p__Verrucomicrobia;c__[Spartobacteria];o__[Chthoniobacterales];f__[Chthoniobacteraceae];g__Candidatus_Xiphinematobacter	0	0	0	0	0	0	0	0	0	0	0	0	0	0	0	0	0	0	6.17818e-05	0	0	0	0	0	0	0	0	0	0	0	0	0	0	0	0	0	0	0	0	0	0	0	0	0	0	0	0	0	0
d__Bacteria;p__Verrucomicrobia;c__[Spartobacteria];o__[Chthoniobacterales];f__[Chthoniobacteraceae];g__DA101	0	0	0	0	0	0	0	0	3.67681e-05	0	0	0	0	0	0	0.000128326	0	0	0	0	0	0	0	0	0	0	0	0	0	0	0	0	0	0	0	0	0	0	0	0	0	0	0	0	0	0	0	0	0
d__Bacteria;p__WPS-2;c__unidentified_WPS-2;o__unidentified_WPS-2;f__unidentified_WPS-2;g__unidentified_WPS-2	0.000190792	0	0.000201203	0.000361402	0	0	0	0	0.000165456	7.68536e-05	0	0	0	0	0	0	0	0	0	0	0	0	0	0	0	0	0	2.71909e-05	6.98531e-05	0	0	0	0	0	0	3.12705e-05	0	0	0	0	0	0	0	0	0	0	0	0	0.000137811
d__Bacteria;p__[Thermi];c__Deinococci;o__Deinococcales;f__Deinococcaceae;g__Deinococcus	0	0	0	0	0	0	0	0	0	0	0	0	0	0	0	0	0	0	0	0	0	0	0	0	0	0	0	0	0	0	0	0	0	0	0	0	0	0	0	0	0	0	0	0	0	0	0	0	0
d__Bacteria;p__[Thermi];c__Deinococci;o__Deinococcales;f__Trueperaceae;g__B-42	0	0	0	0	0	0	0	0	0	0	0	0	0	0	0	0	0	0	0	0	0	0	0	0	0	0	0	0	0	0	0	0	0	0	0	0	0	0	0	0	0	0.000110714	0	0	0	0	0	0	0
d__Bacteria;p__unclassified_Bacteria;c__unclassified_Bacteria;o__unclassified_Bacteria;f__unclassified_Bacteria;g__unclassified_Bacteria	3.81585e-05	0.00135867	0.000804813	0.000461792	0.000216339	0.000479942	7.39905e-05	0.000367607	0.000312529	0.000422695	0.00103617	0.000347195	0.00111704	0.00143458	0.000212818	0.00126187	0.00093484	0.000801694	0.000350097	0.00190832	0.000488948	0.000122262	0.000573405	0.00135077	0.000305036	0.000394534	8.7012e-05	0.000679773	0.000261949	0.000172232	0.000300939	0.00230688	0.00082604	0.0001908	0.00017632	0.000187623	0.000137371	0.000255785	0.000453919	0.000106366	0.000141011	0.00132857	0	8.38153e-05	0.00027695	6.54442e-05	0.000218767	6.66456e-05	0.000321558
d__Bacteria;p__unidentified_Bacteria;c__unidentified_Bacteria;o__unidentified_Bacteria;f__unidentified_Bacteria;g__unidentified_Bacteria	7.63169e-05	0.000382724	0.000482888	0.000180701	4.99243e-05	0	0	4.32479e-05	5.51521e-05	3.84268e-05	0.000452148	7.71545e-05	0.000113983	0.000151008	0	0.000171101	0.000397804	0.000257147	0.000144158	0.00011927	0.000183355	4.07539e-05	1.79189e-05	9.78818e-05	0.000238724	0.000304867	0	0.000407864	0.00015717	0.000301406	0	0.000970183	0.000255679	5.72399e-05	5.28961e-05	3.12705e-05	0	0.000481478	0.000134494	0.000106366	7.05053e-05	6.32651e-05	0	0.000268209	9.77469e-05	0	7.29222e-05	0.00011663	0
[truncated: 93 more columns]

## Sheet: species
Taxon	LTBI1	LTBI2	LTBI3	LTBI4	LTBI5	LTBI6	LTBI7	LTBI8	LTBI9	LTBI12	LTBI13	LTBI14	LTBI15	LTBI16	LTBI17	LTBI18	LTBI19	LTBI20	LTBI21	LTBI22	LTBI23	LTBI24	LTBI25	LTBI26	LTBI27	LTBI28	LTBI29	LTBI30	LTBI31	LTBI32	LTBI33	LTBI34	LTBI35	LTBI36	LTBI10	LTBI11	PTB1	PTB2	PTB3	PTB4	PTB5	PTB6	PTB7	PTB8	PTB9	PTB10	PTB11	PTB12	PTB13
d__Archaea;p__Euryarchaeota;c__Methanobacteria;o__Methanobacteriales;f__Methanobacteriaceae;g__Methanobrevibacter;s__unidentified_Methanobrevibacter	0	0	0	0	0	0	0	0	0	0	0	0	0	0	0	0	0	0	0	0	0	0	0	0	0	0	0	0	0	0	0	0	0	0	0	0	0	0	0	0	0	0	0	0	0	0	0	0	0
d__Bacteria;p__AD3;c__ABS-6;o__unidentified_ABS-6;f__unidentified_ABS-6;g__unidentified_ABS-6;s__unidentified_ABS-6	0	0	0	0	0	0	0	0	0	0	0	0	0	0	0	0	0	0	0	0	0	0	0	0.000137035	0	0	0	0	0	0	0	0	0	0	0	0	0	0	0	0	0	4.74488e-05	0	0	0	0	0	0	0
d__Bacteria;p__AD3;c__JG37-AG-4;o__unidentified_JG37-AG-4;f__unidentified_JG37-AG-4;g__unidentified_JG37-AG-4;s__unidentified_JG37-AG-4	0	0	0	0	0	0	0	0	0	0	0	0	0	0	0	0	0	0	0	0	0	0	3.58378e-05	0	0	0	0	0	0	0	0	0	0	0	0	0	0	0	0	0	0	0	0	0	0	0	0	0	0
d__Bacteria;p__Acidobacteria;c__Acidobacteria-5;o__unidentified_Acidobacteria-5;f__unidentified_Acidobacteria-5;g__unidentified_Acidobacteria-5;s__unidentified_Acidobacteria-5	0	0	0	0	0	0	0	0	0	0	0	0	0	0	0	0	0	0	0	0	0	0	0	0	0	0	0	0	0	0	0	0	0	0	0	0	0	0	0	0	0	0	0	0	0	0	3.64611e-05	0	0
d__Bacteria;p__Acidobacteria;c__Acidobacteria-6;o__CCU21;f__unidentified_CCU21;g__unidentified_CCU21;s__unidentified_CCU21	0	0	0	0	0	0	0	0	0	0	0	0	0	0	0	0	0	0	0	0	0	0	0	0	0	0	0	0	0	0	0	0	0	0	0	0	0	0	0	0	0	0	0	0	0	0	0	0	0
d__Bacteria;p__Acidobacteria;c__Acidobacteria-6;o__iii1-15;f__mb2424;g__unidentified_mb2424;s__unidentified_mb2424	0	0	4.02406e-05	0	0	0	0	0	0	0	0	0	0	0	0	0	0	0	0	0	0	0	0	0	0	0	0	0	0	0	0	0	0	0	0	0	0	0	0	0	0	0	0	0	0	0	0	0	0
d__Bacteria;p__Acidobacteria;c__Acidobacteria-6;o__iii1-15;f__unidentified_iii1-15;g__unidentified_iii1-15;s__unidentified_iii1-15	0	0.000306179	0.000221324	0	0	0	0	0	0	0	0	0	0	0	0	0	0	0	0	0	0	0	0	0	0	0	0	0	0	0	0	6.46789e-05	0	0	0	0	0	0	0	0	0	0	0.000223609	0	0	0	0.000145844	4.99842e-05	0
d__Bacteria;p__Acidobacteria;c__Acidobacteriia;o__Acidobacteriales;f__Acidobacteriaceae;g__Terriglobus;s__Terriglobus_saanensis	0	0	0	0	0	0	0	0	0	0	0	0	0	0	0	0	0	0	0	0	0	0	0	0	0	0	0	0	0	0	0	0	0	0	0	0	0	0	0	0	0	0	0	0	0	0	0	0	0
d__Bacteria;p__Acidobacteria;c__Acidobacteriia;o__Acidobacteriales;f__Acidobacteriaceae;g__unidentified_Acidobacteriaceae;s__unidentified_Acidobacteriaceae	5.72377e-05	0	0	0	0	0	0	0	0	7.68536e-05	0	0	0	0	6.54825e-05	6.41629e-05	0	0	0	0	0	0	0	0	0	0	0	0	0	0	0	0	0	0	0	0	0	0	0	0	0	0	0	0	0	0	0	0	0
d__Bacteria;p__Acidobacteria;c__Acidobacteriia;o__Acidobacteriales;f__Koribacteraceae;g__Candidatus_Koribacter;s__Candidatus_Koribacter_versatilis	0	0	0	0	0	0	0	0	0	0	0	0	0	0	0	0	0	0	0	0	0	0	0	0	0	0	0	0	0	0	0	0	0	0	0	0	0	3.00924e-05	0	0	0	0	0	0	0	0	0	0	0
d__Bacteria;p__Acidobacteria;c__Acidobacteriia;o__Acidobacteriales;f__Koribacteraceae;g__Candidatus_Koribacter;s__unidentified_Candidatus_Koribacter	0	3.82724e-05	0	0	0	0	0	0	0	0	0	0	0	0	0	0	0	0	0	0	0	0	0	0	0	0	0	0	0	0.000258348	0.0004944	0.000646789	0.000236011	0.00106848	0.0013753	0.000140717	0.000337184	0.000481478	0.00121045	0	0	0	0	0	0	2.61777e-05	0	0	0
d__Bacteria;p__Acidobacteria;c__Acidobacteriia;o__Acidobacteriales;f__Koribacteraceae;g__unidentified_Koribacteraceae;s__unidentified_Koribacteraceae	0	0	0	0	0	0	0	0	0	0	0	0	0	0	6.54825e-05	0	0	0	0	9.93917e-05	0	0	0	0	5.30497e-05	0	0	0	0	0	0	0	0	0	0	0	0	3.00924e-05	0	0	0	0	3.72682e-05	0	0	0	0	0	0
d__Bacteria;p__Acidobacteria;c__BPC102;o__MVS-40;f__unidentified_MVS-40;g__unidentified_MVS-40;s__unidentified_MVS-40	0	0	0	0	0	0	0	0	0	0	0	0	0	0	0	0	0	0	0	0	0	0	0	0	0	0	0	0	0	0	0	0	0	0	0	0	0	0	0	0	0	0	0	0	0	0	0	0	0
d__Bacteria;p__Acidobacteria;c__DA052;o__Ellin6513;f__unidentified_Ellin6513;g__unidentified_Ellin6513;s__unidentified_Ellin6513	0	0	0	0	0	0	0	0	0	0	0	0	0	5.0336e-05	0	0	3.97804e-05	0	0	9.93917e-05	0	0	0	0	0	0	0	0	0	0	0	0	0	0	0	0	0	0	0	0	0	0	0	0	0	0	0	0	0
d__Bacteria;p__Acidobacteria;c__Solibacteres;o__Solibacterales;f__AKIW659;g__unidentified_AKIW659;s__unidentified_AKIW659	0	0	0	0	0	0	0	0	0	0	0	0	0	0	0	0	0	0	0	0	0	0	0	0	0	0	0	0	0	0	0	0	0	0	7.05281e-05	0	0	0	0	0	0	0	0	0	0	0	0	0	0
d__Bacteria;p__Acidobacteria;c__Solibacteres;o__Solibacterales;f__MVS-65;g__unidentified_MVS-65;s__unidentified_MVS-65	5.72377e-05	0	0	0	0	0	0	0	0	0	0	0	0	0	0	0	0	0	0	0	0	0	0	0	0	0	0	0	0	0	0	0	0	0	0	0	0	0	0	0	0	0	0	0	0	0	0	0	0
d__Bacteria;p__Acidobacteria;c__Solibacteres;o__Solibacterales;f__Solibacteraceae;g__Candidatus_Solibacter;s__unidentified_Candidatus_Solibacter	0	0	0	0	0	0	0	0	0	0	0	0	0	0	0	0	0	0	0	0	0	0	0	0	0	0	0	0	0	0	0.000128974	0.000129358	0	0	0	0	3.74649e-05	7.5231e-05	6.72472e-05	0	0	0	0	0	0	0	0	0	0
d__Bacteria;p__Acidobacteria;c__Solibacteres;o__Solibacterales;f__unidentified_Solibacterales;g__unidentified_Solibacterales;s__unidentified_Solibacterales	0	0	0	0	0	0	0	0	0	0	0	0	0	0	0	0	0	0	0	0	0	0	0	0	0	0	0	0	0	0	0	0	0	0	0	0	0	0	0	0	0	3.16326e-05	0	0	0	0	0	0	0
d__Bacteria;p__Acidobacteria;c__Sva0725;o__Sva0725;f__unidentified_Sva0725;g__unidentified_Sva0725;s__unidentified_Sva0725	0	0	0	0	0	0	0	0	0	0	0	0	0	0	0	0	0	0	6.17818e-05	0	0	0	0	0	0	0	0	0	0	0	0	0	0	0	0	0	0	0	0	0	0	0	0	0	0	0	0	0	0
d__Bacteria;p__Acidobacteria;c__TM1;o__unidentified_TM1;f__unidentified_TM1;g__unidentified_TM1;s__unidentified_TM1	0	0	0	0	0	0	0	8.64958e-05	0	0	0	0	0	0	0	0	0	0	0	0	0	0	0	0	0	0	0	0	0	0	0	0	0	0	0	0	0	0	0	0	0	0	0	0	0	0	0	0	0
d__Bacteria;p__Acidobacteria;c__[Chloracidobacteria];o__RB41;f__unidentified_RB41;g__unidentified_RB41;s__unidentified_RB41	0	0.000172226	0.000221324	0	0	0	0	0	0	0	0	0	0	0	0	0	0	0	0	0	0	0	0	0	0	0	0	0	0	0	0	0	0	0	0	0	0	0	0	0	0	0	0	0	0	0	0	0	0
d__Bacteria;p__Acidobacteria;c__iii1-8;o__DS-18;f__unidentified_DS-18;g__unidentified_DS-18;s__unidentified_DS-18	0	9.5681e-05	0	0	0	0	0	0	0	0	0	0	0	0	0	0	0	0	0	0	0	0	0	0	0	0	0	0	0	0	0	0	0	0	0	0	0	0	0	0	0	0	0	0	0	0	0	0	0
d__Bacteria;p__Actinobacteria;c__Acidimicrobiia;o__Acidimicrobiales;f__C111;g__unidentified_C111;s__unidentified_C111	0	0	0	0	0	0	0	0	0	0	0	0	0	0	0	0	0	0	0	0	0	0	0	0	0	0	0	0	3.49266e-05	0	0	0	0	0	0	0	0	0	0	0	0	0	0	0	0	0	0	0	0
d__Bacteria;p__Actinobacteria;c__Acidimicrobiia;o__Acidimicrobiales;f__EB1017;g__unidentified_EB1017;s__unidentified_EB1017	0	0	0	0	0	0	0	0	0	0	0	0	0	0	0	0	0	0	0	0	0	0	0	0	0	0	0	0	0	0	0	0	0	0	0	0	0	0	6.72472e-05	0	0	0	0	0	0	0	5.46916e-05	0	0
d__Bacteria;p__Actinobacteria;c__Acidimicrobiia;o__Acidimicrobiales;f__Iamiaceae;g__Iamia;s__unidentified_Iamia	0	9.5681e-05	0	0	0	0	0	0	0	0	0	0	0	0	0	0	0	0	0	0	0	0	0	0	0	0	0	0	0	0	0	0	0	0	0	0	0	0	0	0	0	0	0	0	0	0	0	0	0
d__Bacteria;p__Actinobacteria;c__Acidimicrobiia;o__Acidimicrobiales;f__unidentified_Acidimicrobiales;g__unidentified_Acidimicrobiales;s__unidentified_Acidimicrobiales	3.81585e-05	0.000191362	0	0	0	0	3.69952e-05	0	0	0	0	0	0	0	0	0	0	0	0	0	0.00014261	0	0	0	3.97873e-05	0	0	0	0	0	0	0	0	0	0	4.69058e-05	0	0	0	0	0	0.000142347	0	0	0	0	0	8.3307e-05	0
d__Bacteria;p__Actinobacteria;c__Actinobacteria;o__Actinomycetales;f__ACK-M1;g__unidentified_ACK-M1;s__unidentified_ACK-M1	0	0	0	0	0	0	0	0	0	0	0	0	0	0	0	0	0	0	0	0	0	0	0	0	0	0	0	0	0	0	0	0	0	0	0	0	0	0	0	0	0	0	9.31706e-05	0	0	0	0	0	0
d__Bacteria;p__Actinobacteria;c__Actinobacteria;o__Actinomycetales;f__Actinomycetaceae;g__Actinomyces;s__Actinomyces_hyovaginalis	0	1.91362e-05	4.02406e-05	0	0	0	0	0	0	0	0	0	0	0	9.82238e-05	0	1.98902e-05	0	0	0	0	0	5.37567e-05	0	0.000119362	0	0	0	0	0	0	0	0	0	0	0	0	0	3.36236e-05	0	0	0	0	0.000100578	0	0	0	0	0
d__Bacteria;p__Actinobacteria;c__Actinobacteria;o__Actinomycetales;f__Actinomycetaceae;g__Actinomyces;s__unclassified_Actinomyces	0	0	0	0	0	0.000299964	0	0	0	0	0	0	0	0	0	0	0	0	0	0	0	0	0	0	0	0	0	0	1.74633e-05	0	0	0	0	0	0	0	0	0	0	0	9.40071e-05	0	0	0	0	0	0	0	0
d__Bacteria;p__Actinobacteria;c__Actinobacteria;o__Actinomycetales;f__Actinomycetaceae;g__Actinomyces;s__unidentified_Actinomyces	0.000228951	0	0.000301805	0	0.00364447	3.99952e-05	1.84976e-05	0.00021624	0.000349297	0.000134494	0	0	4.55934e-05	0	9.82238e-05	0.000235264	0	0.00069581	4.11879e-05	0.000278297	0	0	0.000465891	0	0	0	0.00342247	0.000135955	0.000541362	0	0	2.15596e-05	0.000196676	0.00022896	0.000246848	0	0.00621917	0.000646986	0.00211829	0.000177277	0.000564042	0	0.000260878	0.000352024	0.000325823	0.000366487	0.000127614	0	0
d__Bacteria;p__Actinobacteria;c__Actinobacteria;o__Actinomycetales;f__Actinomycetaceae;g__Mobiluncus;s__unidentified_Mobiluncus	0	0	0	0	0	3.99952e-05	0	0	0	0	0	0	0	0	0	0	0	0	0	0	0	0	0	0	0	0	0	0	0	0	0	0	0	0	0	0	0	0	0	0	0	0	0	0	0	0	0	0	0
d__Bacteria;p__Actinobacteria;c__Actinobacteria;o__Actinomycetales;f__Actinomycetaceae;g__Trueperella;s__unidentified_Trueperella	0	0	0	0	0	0	0	0	0	0	0	0	0	0	0	0	0	0	0	0	0	0	0	0	0	0	0	0	0	0	0	0	0	0	0	0	0	0	0	0	0	0	0	0	0	0	0	0	0
d__Bacteria;p__Actinobacteria;c__Actinobacteria;o__Actinomycetales;f__Actinomycetaceae;g__unidentified_Actinomycetaceae;s__unidentified_Actinomycetaceae	0	0	0	0	0	0	0	0	0	0	0	0	0	0	0	0	0	0	0	0	0	0	0.000143351	0	0	0	0	0	0	0	0	0	0	0	0	0	0	0	0	0	0	0	0	0	0	0	0	0	0
d__Bacteria;p__Actinobacteria;c__Actinobacteria;o__Actinomycetales;f__Actinosynnemataceae;g__Actinokineospora;s__Actinokineospora_diospyrosa	5.72377e-05	0	0	0	0	0	0	0	0	0	0	0	0	0	0	0	0	0	0	0	0	0	0	0	0	0	0	0	0	0	0	0	0	0	0	0	0	0	0	0	0	0	0	0	0	0	0	0	0
d__Bacteria;p__Actinobacteria;c__Actinobacteria;o__Actinomycetales;f__Actinosynnemataceae;g__Lentzea;s__unclassified_Lentzea	0	3.82724e-05	0	0	0	0	0	0	0	0	0	0	0	0	0	0	0	0	0	0	0	0	0	0	0	0	0	0	0	0	0	0	0	0	0	0	0	0	0	0	0	0	0	0	0.000130329	0	0	0	0
d__Bacteria;p__Actinobacteria;c__Actinobacteria;o__Actinomycetales;f__Actinosynnemataceae;g__unclassified_Actinosynnemataceae;s__unclassified_Actinosynnemataceae	0	0	0	0	0	0	9.24881e-05	0	0	0	0	0	0	0	0	0	0	0	0	0	0	0	0	0	0	0	0	0	0	0	0	0.000344954	0	0	0	0	0	0	0	0	0	0	0	0	0	0	0	0	0
d__Bacteria;p__Actinobacteria;c__Actinobacteria;o__Actinomycetales;f__Bogoriellaceae;g__Georgenia;s__unidentified_Georgenia	0	0	0	0	0	0	0	0	0	0	0	0	0	0	0	0	0	0	0	0	0	0	0	0	0	0	0	0	0	0	0	0	0	0	0	0	0	0	0	0	0	0	0	0	0	0	0	0	0
d__Bacteria;p__Actinobacteria;c__Actinobacteria;o__Actinomycetales;f__Brevibacteriaceae;g__Brevibacterium;s__unidentified_Brevibacterium	0	0	0	0	0	0	0	0	0	0	0	0	0	0	0	0	0	0	0	0	0	0	0.000358378	0	0	0	0	0	0	0	0	0	0	0	0	0	0	0	0	0	0	0	0	0	0	0	0	0	0
d__Bacteria;p__Actinobacteria;c__Actinobacteria;o__Actinomycetales;f__Brevibacteriaceae;g__unclassified_Brevibacteriaceae;s__unclassified_Brevibacteriaceae	0	0	0	0	0	0	0	0	0	0	0	0	0	0	0	0	0	0	0	0	0	0	3.58378e-05	0	0	0	0	0	0	0	0	0	0	0	0	0	0	0	0	0	0	0	0	0	0	0	0	0	0
d__Bacteria;p__Actinobacteria;c__Actinobacteria;o__Actinomycetales;f__Cellulomonadaceae;g__Actinotalea;s__unidentified_Actinotalea	0	0	0	0	0	0	0	0	0	0	0	0	0	0	0	0	0	0	0	0	0	0	0	0	0	0	0	0	0	0	0	0	0	0	0	0	0	0	0	0	0	0	0	0	0	0	0	0	0
d__Bacteria;p__Actinobacteria;c__Actinobacteria;o__Actinomycetales;f__Cellulomonadaceae;g__Cellulomonas;s__Cellulomonas_xylanilytica	0	0	0	0	0	0	0	0	0	0	0	0	0	0	0	0	0	0	0	0	0	0	0	0	0	0	0	0	0	0	0	0	3.93352e-05	0	0	0	0	0	0	0	0	0	0	0	0	0	0	0	0
d__Bacteria;p__Actinobacteria;c__Actinobacteria;o__Actinomycetales;f__Cellulomonadaceae;g__Cellulomonas;s__unidentified_Cellulomonas	0	0	0	0	0	0	0	0	0	0	0	0	0	0	0	0	0	0	0	0	0	0	0	0	0	0	0	0	0	0	0	0	0	0	0	0.000234529	0	0	0	0	0	0	0	0	0	0	0	0	0
d__Bacteria;p__Actinobacteria;c__Actinobacteria;o__Actinomycetales;f__Corynebacteriaceae;g__Corynebacterium;s__Corynebacterium_durum	0	0	0	0	8.32071e-05	0	0	0	0	0	0	0	0	0	0	0	0	0	0	0	0	0	0	0	0	0	0	0	8.73164e-05	0	0	0	0	0	0	0	0	0	0	0	0	6.32651e-05	0	0	0	0	0	0	0
d__Bacteria;p__Actinobacteria;c__Actinobacteria;o__Actinomycetales;f__Corynebacteriaceae;g__Corynebacterium;s__Corynebacterium_stationis	0	0	0	0	0	0	0	0	0	0	0	0	0	0	0	8.55505e-05	0	4.53789e-05	0	0	0	0	0	0	0	0	0	0	0	0.000193761	0	0	0	0	0	0	0	0	0	0	0	0	0	0	0	0	0	0	0
d__Bacteria;p__Actinobacteria;c__Actinobacteria;o__Actinomycetales;f__Corynebacteriaceae;g__Corynebacterium;s__unclassified_Corynebacterium	0	0	0	0	0	0	0	0	0	0	0	0	0	0	0	0	0	0	0	0	0	0	3.58378e-05	0	0	0	0	0	0	0	0	0	5.90029e-05	0	0	0	0	0	0	0	0	0	0	0	0	0	0	0	0
d__Bacteria;p__Actinobacteria;c__Actinobacteria;o__Actinomycetales;f__Corynebacteriaceae;g__Corynebacterium;s__unidentified_Corynebacterium	0	0	0	0	0.00034947	0	0.000110986	0	0	0	0	0	9.11868e-05	0	0	0	0	0	0	0	0	0	0.00304621	0	0	0.000197267	0	0	6.98531e-05	0	0	0	9.83381e-05	0	0	0	0	0	0	0	0	0	0	0	0	0	0	0	0
d__Bacteria;p__Actinobacteria;c__Actinobacteria;o__Actinomycetales;f__Dermabacteraceae;g__Brachybacterium;s__unidentified_Brachybacterium	0	0	0	0	0	0	0	0	0	0	0	0	0	0	0	0	0	0	0	0	0	0	0.00150519	0	0	0	0	0	0	0	0	0	0	0	0	0	0	0	0	0	0	0	0	0	0	0	0	0	0
d__Bacteria;p__Actinobacteria;c__Actinobacteria;o__Actinomycetales;f__Dermabacteraceae;g__unclassified_Dermabacteraceae;s__unclassified_Dermabacteraceae	0	0	0	0	0	0	0	0	0	0	0	0	0	0	0	0	0	0	0	0	0	0	0.000394216	0	0	0	0	0	0	0	0	0	0	0	0	0	0	0	0	0	0	0	0	0	0	0	0	0	0
d__Bacteria;p__Actinobacteria;c__Actinobacteria;o__Actinomycetales;f__Dietziaceae;g__Dietzia;s__unidentified_Dietzia	0	0	0	0	0	0	0	0	0	0	0	0	0	0	0	0	0	0	0	0	0	0	0	0	0	0	0	0	0	0	0	0	0	0	0	0	0	0	0	0	0	0	0	0	0	0	0	0	0
d__Bacteria;p__Actinobacteria;c__Actinobacteria;o__Actinomycetales;f__Dietziaceae;g__unclassified_Dietziaceae;s__unclassified_Dietziaceae	0	0	0	0	0	0	0	0	0	0	0	0	0	0	0	0	0	0	0	0	0	0	0	0	0	0	0	0	0	0	0	0	0	0	0	0	0	0	0	0	0	0	0	0	0	0	0	0	0
d__Bacteria;p__Actinobacteria;c__Actinobacteria;o__Actinomycetales;f__Geodermatophilaceae;g__Geodermatophilus;s__unidentified_Geodermatophilus	0	0	0	0	0	0	0	0	0	0	0	0	0	0	0	0	0	0	0	0	0	0	0	0	0	0	0	0	0	0	0	0	0	0	0	0	9.99063e-05	0	0	0	0	0	0	0	0	0	0	0	0
d__Bacteria;p__Actinobacteria;c__Actinobacteria;o__Actinomycetales;f__Geodermatophilaceae;g__unclassified_Geodermatophilaceae;s__unclassified_Geodermatophilaceae	0.000114475	0	0	0	0	0	0	0	0	0	0	0	0	0	0	0	0	0	0	0	0	0	0	0	0	0	0	0	0	0	0	0	0	0	0	0	0	0	0	0	0	0	0	0	0	0	0	0	0
d__Bacteria;p__Actinobacteria;c__Actinobacteria;o__Actinomycetales;f__Gordoniaceae;g__Gordonia;s__unidentified_Gordonia	0	0	0	0	0	0	0	0	0	0	0.000244913	0	0	0	0	0	0	0	0	0	0	0	0	0	0	0	0	0	0	0	0	0	0	0	0	0	0	0	0	0	0	0	0	0	0	0	0	0	0
d__Bacteria;p__Actinobacteria;c__Actinobacteria;o__Actinomycetales;f__Intrasporangiaceae;g__unclassified_Intrasporangiaceae;s__unclassified_Intrasporangiaceae	0	0	0	0	0	0	3.69952e-05	0	0	0	0	0	0	0	0	0.000149713	0	0	0	0	0	0	0	0.000195764	0	0	0	0	0	0	0	0	0	0	0	0	0	0	0	0	0	0	0	0	0	0	0	0	0
d__Bacteria;p__Actinobacteria;c__Actinobacteria;o__Actinomycetales;f__Microbacteriaceae;g__Agromyces;s__unidentified_Agromyces	0	9.5681e-05	0	0	0	0	0	0	0	0	0	0	0	0	0	0	0	0	0	0	0	0	0	0	0	0	0	0	0	0	0	0	0	0	0	0	0	0	0	0	0	0	0	0	0	0	0	0	0
d__Bacteria;p__Actinobacteria;c__Actinobacteria;o__Actinomycetales;f__Microbacteriaceae;g__Candidatus_Rhodoluna;s__unidentified_Candidatus_Rhodoluna	0	0	0	0	0	0	0	0	0	0	0	0	0	0	0	0	0	0	0	0	0	0	0	0	0	0	0	0	0	0	0	0	0	0	0	0	0	0	0	0	0	0	0	0.000234683	0	0	0	0	0
d__Bacteria;p__Actinobacteria;c__Actinobacteria;o__Actinomycetales;f__Microbacteriaceae;g__Leucobacter;s__unidentified_Leucobacter	0	0	0	0	0	0	0	0	0	0	0	0	0	0	0	0	0	0	0	0	0	0	7.16756e-05	0	0	0	0	0	0	0	0	0	0	0	0	0	0	0	0	0	0	0	0	0	0	0	0	0	0
d__Bacteria;p__Actinobacteria;c__Actinobacteria;o__Actinomycetales;f__Microbacteriaceae;g__Salinibacterium;s__unclassified_Salinibacterium	0	0	0	0	0	0	0	0	0	0	0	0	0	0	0	0	0	0	0	0	0	0	0	0	0	0	0	0	0	0	0	0	0	0	0	0	0	0	0	0	0	0	0	0	0	0	0	0	0
d__Bacteria;p__Actinobacteria;c__Actinobacteria;o__Actinomycetales;f__Microbacteriaceae;g__unclassified_Microbacteriaceae;s__unclassified_Microbacteriaceae	0	0	0	0	0	0	0	0	0	0	0	0	0	0	0	0	0	0	0	0	0	0	0	0	0	0	0	0	0	0	6.4487e-05	0	0	0	0	0	0	0	0	0	0	0	0	0	0	0	0	0	0
d__Bacteria;p__Actinobacteria;c__Actinobacteria;o__Actinomycetales;f__Micrococcaceae;g__Arthrobacter;s__unclassified_Arthrobacter	0.000419743	0.000325315	0.000221324	0.000160623	0	0	0	0.00010812	5.51521e-05	0	1.88395e-05	0.000115732	0	0.000226512	0	0	1.98902e-05	0	0.000164751	9.93917e-05	2.03728e-05	0.000163016	0.000179189	0	0	3.58667e-05	0	0	0	0	0	0	0	0	0	0	1.24883e-05	0	0	5.3183e-05	0.000376028	0	9.31706e-05	0	8.14558e-05	0	0.000109383	9.99683e-05	0
d__Bacteria;p__Actinobacteria;c__Actinobacteria;o__Actinomycetales;f__Micrococcaceae;g__Kocuria;s__Kocuria_palustris	0	0	0	0	0	0	0	0	0	0	0	0	0	0	0	0	0	0	0	0	0	0	0.00114681	0	0	0	0	0	0	0	0	0	0	0	0	0	0	0	0	0	0	0	0	0	0	0	0	0	0
d__Bacteria;p__Actinobacteria;c__Actinobacteria;o__Actinomycetales;f__Micrococcaceae;g__Kocuria;s__unclassified_Kocuria	0	0	0	0	0	0	0	0	0	0	0	0	0	0	0	0	0	0	0	0	0	0	8.95945e-05	0	0	0	0	0	0	0	0	0	0	0	0	0	0	0	0	0	0	0	0	0	0	0	0	0	0
d__Bacteria;p__Actinobacteria;c__Actinobacteria;o__Actinomycetales;f__Micrococcaceae;g__Kocuria;s__unidentified_Kocuria	0	0	0	0	0	0	0	0	0	0	0	0	0	0	0	0	0	0	0	0	0	0	0.00064508	0	0	0	0	0	0	0	0	0	0	0	0	0	0	0	0	0	0	0	0	0	0	0	0	0	0
d__Bacteria;p__Actinobacteria;c__Actinobacteria;o__Actinomycetales;f__Micrococcaceae;g__Rothia;s__Rothia_dentocariosa	0	0	0	0	0.000266263	0	0	0	0	0	0	0	0	0	0	0	0	0	0	0	0	0	0	0	0	0	0	0	5.23899e-05	0	0	0	0	0	0	0	0	0	0	0	0	0	0	0	0	0	0	0	0
d__Bacteria;p__Actinobacteria;c__Actinobacteria;o__Actinomycetales;f__Micrococcaceae;g__Rothia;s__Rothia_mucilaginosa	0	0	0	0.000301169	0.000149773	0	0	0	0	0	7.5358e-05	0	0	0	0	0	0	0.00012101	0	0	0	0	0	0	0	0	0.000551076	0	0	0	0.000107478	0	0	0	0	0	0.000549485	0	0.000537978	0	0	0	9.31706e-05	0	0	6.54442e-05	0	0	0
d__Bacteria;p__Actinobacteria;c__Actinobacteria;o__Actinomycetales;f__Micrococcaceae;g__Rothia;s__unclassified_Rothia	0	0	0	0	8.32071e-05	0	0	0	0	0	0	0	0	0	0	0	0	0	0	0	0	0	0	0	0	0	5.8008e-05	0	0	0	0	0	0	0	0	0	7.49298e-05	0	0	0	0	0	3.72682e-05	0	0	0	0	0	0
d__Bacteria;p__Actinobacteria;c__Actinobacteria;o__Actinomycetales;f__Micrococcaceae;g__Rothia;s__unidentified_Rothia	0	0	0	6.02337e-05	0	0	0	0	0	0	1.88395e-05	0	0	0	0	0	0	6.05052e-05	0	0	0	0	0	0	0	0	8.7012e-05	0	0	0	0	0	0	0	0	0	0	0	0	0	0	0	0	0	0	0	0	0	0
d__Bacteria;p__Actinobacteria;c__Actinobacteria;o__Actinomycetales;f__Micrococcaceae;g__Sinomonas;s__unidentified_Sinomonas	0	0	0	0	0	0	0	0	0	0	0	0	0	0	0	0	0	0	0	0	0	0	0	0	0	0	0	0	0	0	0	0	0	0	0	0	0	0	0	0	0	0	0	0	0	0	0	0	0
d__Bacteria;p__Actinobacteria;c__Actinobacteria;o__Actinomycetales;f__Micrococcaceae;g__unclassified_Micrococcaceae;s__unclassified_Micrococcaceae	7.63169e-05	0	0	0	0	0	0	0	0	0	0	0	0	0	0	0	0	0	0	0	0	4.07539e-05	0.000734675	0	0	0	0	0	0	0	0	0	0	0	0	0	0	0	0	0	0.000117509	0	3.72682e-05	0	0	0	0	0	0
d__Bacteria;p__Actinobacteria;c__Actinobacteria;o__Actinomycetales;f__Micromonosporaceae;g__Actinoplanes;s__unidentified_Actinoplanes	0	0	0	0	0	0	0	0	0	0	0	0	0	0	0	0	0	0	0	0	0	0	0	0	0	0	0	0	0	0	0	0	0	0	0	0	0	0	0	0	0	0	0	0	0	0	0	0	0
d__Bacteria;p__Actinobacteria;c__Actinobacteria;o__Actinomycetales;f__Micromonosporaceae;g__Catellatospora;s__unidentified_Catellatospora	0	0	0	0	0	0	0	0	0	0	0	0	0	0	0	0	0	0	0	0	0	0	0	0	0	0	0	0	0	0	0	0	0	0	0	0	0	0	0	0	0	0	0	0	0	0	0	0	0
d__Bacteria;p__Actinobacteria;c__Actinobacteria;o__Actinomycetales;f__Micromonosporaceae;g__Couchioplanes;s__unclassified_Couchioplanes	0	0	0.000482888	0	0	0	0	0	0	0	0	0	0	0	0	0	0	0	0	0	0	0	0	0	0	0	0	0	0	0	0	0	0	0	0	0	0	0	0	0	0	0	0	0	0	0	0	0	0
d__Bacteria;p__Actinobacteria;c__Actinobacteria;o__Actinomycetales;f__Micromonosporaceae;g__Dactylosporangium;s__unidentified_Dactylosporangium	0	0	0	0	0	0	0	0	0	0	0	0	0.00020517	0	0	0	0	0	0	0	0	0	0	0	0	0	0	0	0	0	0	0	0	0	0	0	0	0	0	0	0	0	0	0	0	0	0	0	0
d__Bacteria;p__Actinobacteria;c__Actinobacteria;o__Actinomycetales;f__Micromonosporaceae;g__Micromonospora;s__unclassified_Micromonospora	0	0	0	0	0	0	0	0	0	0	0	0	0	0	0	0	0	0	0	0	0	0	0	0	0	0	0	0	0	0	0	0	0	0	0	0	0	0	0	0	0	0	0	0	0	0	0	0	0
d__Bacteria;p__Actinobacteria;c__Actinobacteria;o__Actinomycetales;f__Micromonosporaceae;g__unclassified_Micromonosporaceae;s__unclassified_Micromonosporaceae	0	0.000363588	0	0.000220857	0	0	0	0	0	0	0	0	0	0	0	0	0	0.00012101	0	0	0	0	0	0	0	0	0	0	0	0	0	0	0	0	0	0	0	0	0	0	4.70035e-05	6.32651e-05	0	0	0	0	0	0	0
d__Bacteria;p__Actinobacteria;c__Actinobacteria;o__Actinomycetales;f__Mycobacteriaceae;g__Mycobacterium;s__Mycobacterium_llatzerense	0	0	0	0	0	0	0	0	0	0	0	0	0	0	0	0	0	0	0	0	0	0	0	0	0	0	0	5.43818e-05	0	0	0	0	0	0	0	0	0	0	0	0	0	0	0	0	0	0	0	0	0
d__Bacteria;p__Actinobacteria;c__Actinobacteria;o__Actinomycetales;f__Mycobacteriaceae;g__Mycobacterium;s__unclassified_Mycobacterium	0	0	0.000100602	0	0.000149773	0	0	0	0	0	0	0	0	0.000100672	0	0	0	0	0	0	0	0	0	0.000156611	0	0	0	0	0	0	0	0	0	0	0	0	0	0	0	0	0	0	0	0	0	0	0	0	0
d__Bacteria;p__Actinobacteria;c__Actinobacteria;o__Actinomycetales;f__Mycobacteriaceae;g__Mycobacterium;s__unidentified_Mycobacterium	0	0	0	0	0	0	0	0	0	0	0	0	0	0	0	0	0	0	0.000144158	0	0	0.000142639	0	0	0	0	0	0	3.49266e-05	0	0	0	0	0	0	0	0	0	0	0	0	0	9.31706e-05	0	0	0	0	0	0
d__Bacteria;p__Actinobacteria;c__Actinobacteria;o__Actinomycetales;f__Nakamurellaceae;g__Humicoccus;s__Humicoccus_flavidus	0	0	0	0	0	0	0	0	0	0	0	0	0	0	0	0	0	0	0	0	0	0	0	0	0	0	0	0	0	0	0	0	0	0	0	0	0	0	0	0	0	6.32651e-05	0	0	0	0	0	0	0
d__Bacteria;p__Actinobacteria;c__Actinobacteria;o__Actinomycetales;f__Nocardiaceae;g__Nocardia;s__unidentified_Nocardia	9.53962e-05	0	0	0	0	0	0	0	0	0	0	0	0	0	0	0	0	0	0	0	0	0	0	0	0	0	0	0	0	0	0	0	0	0	0	0	0	0	0	0	0	0	0	0	0	0	0	0	4.59369e-05
d__Bacteria;p__Actinobacteria;c__Actinobacteria;o__Actinomycetales;f__Nocardiaceae;g__Rhodococcus;s__Rhodococcus_globerulus	0	0	0	0	0	0	0	0	0	0	0	0	0	0	0	0	0	0	0	0	0	0	0	0	0	0	0	0	0	0	0	0	0	0	0	0	0	0	0	0	0	0	0	0	0	0	0	0	0
d__Bacteria;p__Actinobacteria;c__Actinobacteria;o__Actinomycetales;f__Nocardiaceae;g__Rhodococcus;s__unidentified_Rhodococcus	0	0	0	0	0	0	0	0	0	0	0	0	0	0	0	0	0	4.53789e-05	0	0	0	0	0	0	0	0	0	0	0	0	0	0	0	0	0	0	0	0	0	0	0	0	0	0	0	0	0	0	0
d__Bacteria;p__Actinobacteria;c__Actinobacteria;o__Actinomycetales;f__Nocardioidaceae;g__Aeromicrobium;s__unidentified_Aeromicrobium	0	0	0.000342045	0	0	0	0	0	0	0	0	0	0	7.5504e-05	0	0	0	0	0	0	0	0	0	0	0	0	0	0	0	0	0	0	0	0	0	0	0	0	0	0	0	0	0	0	0	0	0	0	0
d__Bacteria;p__Actinobacteria;c__Actinobacteria;o__Actinomycetales;f__Nocardioidaceae;g__Kribbella;s__unidentified_Kribbella	0	0	0	0	0	0	0	0	0	0	0	0	0	0	0	0	0	0	0	0	0	0	0	0	0	0	0	0	0	0	0	0	0	0	0	0	0	0	0	0	0	0	0	0	0	0	0	0	0
d__Bacteria;p__Actinobacteria;c__Actinobacteria;o__Actinomycetales;f__Nocardioidaceae;g__Nocardioides;s__Nocardioides_dubius	0	0	0	0	0	0	0	0	0	0	0	0	0	0	0	0	0	0	0	0	0	0	0	0	0	0	0	0	0	0	0	0	0	0	0	0	0	0	0	0	0	0	0	0	0	0	0	3.33228e-05	0
d__Bacteria;p__Actinobacteria;c__Actinobacteria;o__Actinomycetales;f__Nocardioidaceae;g__Nocardioides;s__Nocardioides_terrigena	0	0	0	0	0	0	0	0	0	0	0	0	0	0	0	0	0	0	0	0	0	0	0	0	0	0	0	0	0	0	0	0	0	0	0	0	0	0	0	0	0	0	0	0	0	0	0	0	0
d__Bacteria;p__Actinobacteria;c__Actinobacteria;o__Actinomycetales;f__Nocardioidaceae;g__Nocardioides;s__unclassified_Nocardioides	0	0	0	0	0	0	0	0	0	0	0	0	0	0	0	0	0	0	0	5.9635e-05	0	0	0	0	0	0	0	0	0	0	0	0	0	0	0	0	0	0	0	0	0	0	0	0	0	0	0	0	0
d__Bacteria;p__Actinobacteria;c__Actinobacteria;o__Actinomycetales;f__Nocardioidaceae;g__unclassified_Nocardioidaceae;s__unclassified_Nocardioidaceae	3.81585e-05	0	0	0	0	0	0	0	0	0	0	0	0	0	0	0	0	0	0	0	0	0	0	0	0	0	0	0	0	0	0	0	0	0	0	0	0	0	0	0	0	0	0	0	0	0	0	0	0
d__Bacteria;p__Actinobacteria;c__Actinobacteria;o__Actinomycetales;f__Nocardioidaceae;g__unidentified_Nocardioidaceae;s__unidentified_Nocardioidaceae	0.000133555	3.82724e-05	0	0	0	0	0	0	0	0	0	0	0	0	0	0	0	0	0	0	0	0	0	0	0	0	0	0	0	0	0	0	0	0	0	0	0	0	0	0	0	0	0	0	0	0	0	0	0
d__Bacteria;p__Actinobacteria;c__Actinobacteria;o__Actinomycetales;f__Propionibacteriaceae;g__Propionibacterium;s__Propionibacterium_acnes	0	0	0	0	0	0	0	0	0	0	0	0	0	0	0	0	0	0	0	0	0	0	0	0	0	0	0	0	0.000209559	0	0	0	0	0	0	0	0	0	0	0	0	0	0	0	0	0	0	0	0
d__Bacteria;p__Actinobacteria;c__Actinobacteria;o__Actinomycetales;f__Propionibacteriaceae;g__Propionibacterium;s__unclassified_Propionibacterium	0	0	0	0	0	0	0	0	0	0	0	0	0	0	0	0	0	0	0	0	0	0	0	0	0	0	0	0	0	0	0	0	0	0	0	0	0	0	0	0	0	0	0	0	0	0	0	0	0
d__Bacteria;p__Actinobacteria;c__Actinobacteria;o__Actinomycetales;f__Pseudonocardiaceae;g__Pseudonocardia;s__unclassified_Pseudonocardia	0	0	0	0	0	0	0	0	0	0	0	0	0	0	0	0	0	0	0	0	0	0	0	0	0	0	0	0	0	0	0	0	0	0	0	0	0	0	0	0	0	0	7.45365e-05	0	0	0	0	0	0
d__Bacteria;p__Actinobacteria;c__Actinobacteria;o__Actinomycetales;f__Pseudonocardiaceae;g__Pseudonocardia;s__unidentified_Pseudonocardia	0	0.000114817	0	0	0	0	0	0	0	0	0	0	0	0	0	0	0	0	0	0	0	0	0	0	0	0	0	0	0	0	0	0	0	0	0	0	0	0	0	0	0	0	0	0	0	0	0	0	0
d__Bacteria;p__Actinobacteria;c__Actinobacteria;o__Actinomycetales;f__Pseudonocardiaceae;g__Saccharomonospora;s__unclassified_Saccharomonospora	0	0	0	0	0	0	0	0	0	0	0	0	0	0	0	0	0	0	0	0	0	0	0	0	0	0	0	0	0	0	0	0	0	0	0	0	0	0	0	0	0	3.16326e-05	0	0	0	0	0	0	0
d__Bacteria;p__Actinobacteria;c__Actinobacteria;o__Actinomycetales;f__Ruaniaceae;g__unidentified_Ruaniaceae;s__unidentified_Ruaniaceae	0	0	0	0	0	0	0	0	0	0	0	0	0	0	0	0	0	0	0	0	0	0	0	0	0	0	0	0	0	0	0	0	0	0	0	0	0	0	0	0	0	0	0	0	0	0	0	0	0
d__Bacteria;p__Actinobacteria;c__Actinobacteria;o__Actinomycetales;f__Streptomycetaceae;g__Streptomyces;s__Streptomyces_mirabilis	0	0	0	0	0	0	0	0	0	0	0	0	0	0	0	0	0	0	0	0	0	0	0	0	0	0	0	0	0	0	0	0	0	0	0	0	0	0	0	0	0	0	0	0	0	0	0	0	0
d__Bacteria;p__Actinobacteria;c__Actinobacteria;o__Actinomycetales;f__Streptomycetaceae;g__Streptomyces;s__Streptomyces_reticuliscabiei	0	0	0	0	0	0	0	0	0	0	0	0	0	0	0	0	0	0	0	0	0	0	0	0.000156611	0	0	0	0	0	0	0	0	0	0	0	0	0	0	0	0	0	0	0	0	0	0	0	0	0
d__Bacteria;p__Actinobacteria;c__Actinobacteria;o__Actinomycetales;f__Streptomycetaceae;g__Streptomyces;s__unclassified_Streptomyces	0.000171713	0	0	0	0	0	0	0.000151368	0	0	0	0	0	0	0	0	0	0	0	0	0	0	0	0	0	0	0	0	0	0	0	0	0	0	0	0	0	0	0	0	2.35018e-05	0	5.59024e-05	0	0	0	0	0	0
d__Bacteria;p__Actinobacteria;c__Actinobacteria;o__Actinomycetales;f__Streptomycetaceae;g__Streptomyces;s__unidentified_Streptomyces	0	0	0	0	0	0	0	0	0	0	0	0	0	0	0	0	0	0	0	0	0	0	0	0	0	0	0	0	0	0	0	0	0	0	0	0	0	0	0	0	0.000258519	0	0	0	0	0	0	0	0
d__Bacteria;p__Actinobacteria;c__Actinobacteria;o__Actinomycetales;f__Streptomycetaceae;g__unclassified_Streptomycetaceae;s__unclassified_Streptomycetaceae	5.72377e-05	0.000325315	0	0	0	0	0	0	0	0	0	0	0	0	0	0	0	0	0	0	0	4.07539e-05	0	0	0	0	0	0	0	0	0	0	0	0	0	0	0	0	0	0	0	0	0	0	0	0	0	0	0
d__Bacteria;p__Actinobacteria;c__Actinobacteria;o__Actinomycetales;f__Streptosporangiaceae;g__Nonomuraea;s__unclassified_Nonomuraea	7.63169e-05	0	0	0	0	0	0	0	0	0	0	0	0	0	0	0	0	0	0	0	0	0	0	0	0	0	0	0	0	0	0	0	0	0	0	0	0	0	0	0	0	0	0	0	0	0	0	0	0
d__Bacteria;p__Actinobacteria;c__Actinobacteria;o__Actinomycetales;f__Streptosporangiaceae;g__Nonomuraea;s__unidentified_Nonomuraea	0	0	0	0	0	0	0	0	0	0	0	0	0	0	0	0	0	0	0	0	0	0	0	0	0	0	0	0	0	0	0	0	0	0	0	0	0	0	0	0.00023046	0	0	0	0	0	0	0	0	0
d__Bacteria;p__Actinobacteria;c__Actinobacteria;o__Actinomycetales;f__Thermomonosporaceae;g__Actinomadura;s__unclassified_Actinomadura	0.000114475	0	0	0	0	0	0	0	0	0	0	0	0	0	0	0	0	0	0	0	0	0	0	0	0	0	0	0	0	0	0	0	0	0	0	0	0	0	0	0	0	0	0	0	0	0	0	0	4.59369e-05
d__Bacteria;p__Actinobacteria;c__Actinobacteria;o__Actinomycetales;f__Thermomonosporaceae;g__unclassified_Thermomonosporaceae;s__unclassified_Thermomonosporaceae	0	0	0	0	0	0	0	0	0	0	0	0	0	0	0	0	0	0	0	0	0	0	0	0	0	0	0	0	0	0	0	0	0	0	0	0	0	0	0	0	0	0	0	0	0	0	0	0	0
d__Bacteria;p__Actinobacteria;c__Actinobacteria;o__Actinomycetales;f__Thermomonosporaceae;g__unidentified_Thermomonosporaceae;s__unidentified_Thermomonosporaceae	0	0	0	0	0	0	0	0	0	0	0	0	0	0	0	0	0	0	0	0	0	0	0	0	0	0	0	0	0	0	0	0	0	0	0	0	0	0	0	0	0.000164512	0	0	0	0	0	3.64611e-05	0	0
d__Bacteria;p__Actinobacteria;c__Actinobacteria;o__Actinomycetales;f__Williamsiaceae;g__Williamsia;s__unclassified_Williamsia	0	0	0	0	0	0	0	0	0	0	0	3.85773e-05	0	0	0	0	0	0	0	0	0	0	0	0	0	0	0	0	0	0	0	0	0	0	0	0	0	0	0	0	0	0	0	0	0	0	0	0	0
d__Bacteria;p__Actinobacteria;c__Actinobacteria;o__Actinomycetales;f__Yaniellaceae;g__Yaniella;s__unidentified_Yaniella	0	0	0	0	0	0	0	0	0	0	0	0	0	0	0	0	0	0	0	0	0	0	0	0	0	0	0	0	0	0	0	0	0	0	0	0	0	0	0	0	0	0	0	0	0	0	0	0	0
d__Bacteria;p__Actinobacteria;c__Actinobacteria;o__Actinomycetales;f__unclassified_Actinomycetales;g__unclassified_Actinomycetales;s__unclassified_Actinomycetales	9.53962e-05	0.000325315	0.000140842	6.02337e-05	4.99243e-05	9.9988e-05	0	0	0	0	0.000207234	0.000327907	0	2.5168e-05	0	0	3.97804e-05	0.000181516	8.23757e-05	0	0	0	0.000215027	0.000254493	0.000106099	0	0	0	0.000122243	0	8.59827e-05	0	0	0	0	0	7.49298e-05	0	3.36236e-05	0	0.000164512	3.16326e-05	0	0.000117341	0	0	0	3.33228e-05	1.14842e-05
d__Bacteria;p__Actinobacteria;c__Actinobacteria;o__Actinomycetales;f__unidentified_Actinomycetales;g__unidentified_Actinomycetales;s__unidentified_Actinomycetales	7.63169e-05	1.91362e-05	0	0	6.65657e-05	0.000119986	0	0	9.19202e-05	0	0	0	0	0.000100672	0	0	0	0	0	0	0	0	0	0	0	0	0	0	0.000209559	0	0	4.31192e-05	0	0	0	0.000171988	0.000224789	0	0	0	4.70035e-05	0	0	3.35261e-05	0	0	0	0	0
d__Bacteria;p__Actinobacteria;c__Actinobacteria;o__Bifidobacteriales;f__Bifidobacteriaceae;g__Alloscardovia;s__unidentified_Alloscardovia	0	0	0	0	0	0	0	0	0	0	0	0	0	0	0	0	0	0.000211768	0	0	0	0	0	0	0	0	0	0	0	0	0	0	0	0	0	0	0	0	0	0	0	0	0	0	0	0	0	0	0
d__Bacteria;p__Actinobacteria;c__Actinobacteria;o__Bifidobacteriales;f__Bifidobacteriaceae;g__Bifidobacterium;s__Bifidobacterium_adolescentis	0.000133555	0.00568345	0.0119917	0.00343332	0.225758	0.0179178	0.0335732	0.0202184	0.00178325	0.00011528	0.0688206	0	0.0287238	0.00661918	0.0321028	0.00340063	0.00686212	0.00570262	0.0126035	0.00723572	0.00293369	0.00020377	0.0814056	0.0125093	0.432554	0.0239948	0.0940745	0.00787177	0.0225975	0.0365347	0.00810387	0.0492422	0.000216344	0.00225144	0.0533192	0.00814597	0.000799251	0	0.083084	0.00023046	0	0.000158163	0.00249697	0.00437516	0.0090253	0.017971	0.00271635	0	0.00692499
d__Bacteria;p__Actinobacteria;c__Actinobacteria;o__Bifidobacteriales;f__Bifidobacteriaceae;g__Bifidobacterium;s__Bifidobacterium_animalis	0	0	0.000181083	0	0	9.9988e-05	5.54929e-05	8.64958e-05	0	0	0	0.000173598	0	0	0	0	0	0	0	0	0	0	0	7.83055e-05	0	0	0	0	0	0	0	0	0	0	0	0	0	0.129533	0	0	0	0	0	0	0	0	0	0	0
d__Bacteria;p__Actinobacteria;c__Actinobacteria;o__Bifidobacteriales;f__Bifidobacteriaceae;g__Bifidobacterium;s__Bifidobacterium_bifidum	0	1.91362e-05	0.00144866	2.00779e-05	0.0140287	0	0.000591924	0	1.8384e-05	0	3.7679e-05	0	0.000159577	0	3.27413e-05	0.00307982	0.000696157	0.000514294	0.00125623	0	0	0.000387163	0.00639705	0.000489409	0.0131961	7.17334e-05	1.4502e-05	0.000530223	0.00897613	0	0.000279444	0.000711468	0	0	0	0.000234529	0	0.0875989	0.000151306	0	0	3.16326e-05	5.59024e-05	3.35261e-05	0.000456152	0.00471198	0	0	0.000206716
d__Bacteria;p__Actinobacteria;c__Actinobacteria;o__Bifidobacteriales;f__Bifidobacteriaceae;g__Bifidobacterium;s__Bifidobacterium_breve	0	0.000191362	0.00275648	0.000160623	0.00898637	0.00111987	0.00427295	8.64958e-05	0.000128688	7.68536e-05	0.00114921	0	0.00357908	2.5168e-05	0.00076942	0.000577466	0.000437585	9.07578e-05	4.11879e-05	0.00023854	0	2.0377e-05	0.00582364	0.00133119	0.0137797	1.79334e-05	0.000638088	0.000503032	0.000593752	0.00219596	0.000988801	0.000733027	0	0	0.002204	0	0.638064	3.00924e-05	0.00218554	3.54553e-05	0	0	5.59024e-05	5.02892e-05	8.14558e-05	0.000235599	0	0	0
d__Bacteria;p__Actinobacteria;c__Actinobacteria;o__Bifidobacteriales;f__Bifidobacteriaceae;g__Bifidobacterium;s__Bifidobacterium_longum	0.00181253	0.00122472	0.00390334	0.000301169	0.0298714	0.00907891	0.00418046	0.00155693	0.000238993	0.000768536	0.00802562	0	0.00392103	0.00294466	0.00378162	0.00109077	0.000875169	0.00160339	0.000782569	0.000655985	0	0.000896587	0.0142455	0.00105712	0.0209016	0.013181	0.0117321	0.00100606	0.028797	0.00314323	0.000558887	0.000646789	0	0.00112572	0.0098563	0.0172926	0.000487043	7.5231e-05	0.0511079	0.000336826	0.00996475	0.00109132	0.00605609	0.0198139	0.00390988	0.0562689	0.000236997	0	0.00978456
d__Bacteria;p__Actinobacteria;c__Actinobacteria;o__Bifidobacteriales;f__Bifidobacteriaceae;g__Bifidobacterium;s__Bifidobacterium_pseudolongum	0	0	4.02406e-05	0	9.98486e-05	0.000119986	5.54929e-05	0	0	0	0	0	0.000478731	0.000478192	0.000376525	0.000320814	0	0	0.00010297	0.000178905	0	0	0	0	3.97873e-05	0	0	0.000122359	0	0	0	2.15596e-05	9.83381e-05	0	0	0	0	1.50462e-05	0	0.000106366	0.000235018	0	0	0	0	0	0	4.99842e-05	0
d__Bacteria;p__Actinobacteria;c__Actinobacteria;o__Bifidobacteriales;f__Bifidobacteriaceae;g__Bifidobacterium;s__Bifidobacterium_thermacidophilum	0	0	0	0	0	0	0	0	0	0	0	0	0	0	0	0	0	0	0	0	0	0	0	0	0	0	0	0	3.49266e-05	0	0	0	0	0	0	0	0	0	0	0	0	0	0	0	0	0	0	0	0
d__Bacteria;p__Actinobacteria;c__Actinobacteria;o__Bifidobacteriales;f__Bifidobacteriaceae;g__Bifidobacterium;s__unclassified_Bifidobacterium	0.000610536	0.000708039	0.0010865	0.000421636	0.0247791	0.00141983	0.00238619	0.00123257	0.000238993	0.000576402	0.00427656	0	0.00510646	0.00012584	0.00387984	0.000149713	0.000477365	0	0.000205939	0.000457202	0.000244474	0.00134488	0.0322361	0.000606867	0.0914975	0.000448334	0.00181275	0.000244718	0.00824267	0.00131327	8.59827e-05	0.00265183	0	0.00013356	0.00178083	0.00262672	0.00310958	0.000451386	0.017871	0	0	0	0.000521755	0.000167631	0.000114038	0.000431932	0.000273458	3.33228e-05	0.000310074
d__Bacteria;p__Actinobacteria;c__Actinobacteria;o__Bifidobacteriales;f__Bifidobacteriaceae;g__Bifidobacterium;s__unidentified_Bifidobacterium	0.000534219	0.00143521	0.00259552	0.00126491	0.0606081	0	0.00199774	0.00147043	0.000588289	0.00466886	0.00359834	0.000675102	0.00984817	0	0.00811983	0.00044914	0.000517145	4.53789e-05	0.000906133	0.00071562	0.000916777	0.00558329	0.0559428	0.00111585	0.13911	0.001076	0.00178375	1.35955e-05	0.0840682	0.000990333	2.14957e-05	0.00403165	0	0.0015264	0.0026448	0.168579	0.000287231	0.0968523	0.0269661	0	0	0.00313162	0.00581385	0.0498366	0.000293241	0.224356	0.00129437	0	0.828632
d__Bacteria;p__Actinobacteria;c__Actinobacteria;o__Bifidobacteriales;f__Bifidobacteriaceae;g__Gardnerella;s__unidentified_Gardnerella	0	0	0	0	0.000183056	0	0	0	0	0	0	0	0	0	0	0	0	0	0	0	0	0	0	0	0	0	0	0	0	0	0	0	0	0	0	0	0	0	0	0	0	0	0	0	0	0	0	0	0
d__Bacteria;p__Actinobacteria;c__Actinobacteria;o__Bifidobacteriales;f__Bifidobacteriaceae;g__Scardovia;s__unidentified_Scardovia	0	0	0	0	0	0	0	0	0	0	0	0	0	0	0	0	0	0	0	0	0	0	0	0	0	0.000143467	0	0	0	0	0	0	0	0	0	0	0.000699344	0.0001956	0	0	0	0	0	0	8.14558e-05	0	0	0	4.59369e-05
d__Bacteria;p__Actinobacteria;c__Actinobacteria;o__Bifidobacteriales;f__Bifidobacteriaceae;g__unclassified_Bifidobacteriaceae;s__unclassified_Bifidobacteriaceae	0	0	0	0	0.000715581	0	0	0	0	0	3.7679e-05	3.85773e-05	4.55934e-05	0	0.000392895	0.000128326	0	6.05052e-05	0	0	0	0	0	0	0.0024005	0.000197267	0	0	3.49266e-05	0	0	0.000344954	0	0	0	0	0	6.01848e-05	0	0	0	0	0	0	0	7.8533e-05	0	0	0
d__Bacteria;p__Actinobacteria;c__Actinobacteria;o__Bifidobacteriales;f__Bifidobacteriaceae;g__unidentified_Bifidobacteriaceae;s__unidentified_Bifidobacteriaceae	0	0	0.000382286	0	0.00023298	0	0	0	0	0	0	0	0	0	0	0	0	0	0	0	0	0	0	0	7.95745e-05	0	0	0	0	0	0	0	0	3.81599e-05	0	3.12705e-05	0	0	0	0	0	0	0	0	0	0	0	0	0.000172263
d__Bacteria;p__Actinobacteria;c__Actinobacteria;o__Bifidobacteriales;f__unidentified_Bifidobacteriales;g__unidentified_Bifidobacteriales;s__unidentified_Bifidobacteriales	0	0	0	0	0	0	0	0	0	0	0	0	0	0	0	0	0	0	0	0	0	0	0	0	0	0	0	0	0	0	0	0	0	0	0	0	0	0	0	0	0	0	0	0	0	0	0	0	0
d__Bacteria;p__Actinobacteria;c__Actinobacteria;o__Micrococcales;f__unidentified_Micrococcales;g__unidentified_Micrococcales;s__unidentified_Micrococcales	0	0	0	0	0	0	0	0	0	0	0	0	0	0	0	0	0	0	0	0	0	0	0	0	0	0	0	0	0	0	0	0	0	0	0	0	0	0	0	0	0	0	0	0	0	0	0	0	0
d__Bacteria;p__Actinobacteria;c__Actinobacteria;o__unclassified_Actinobacteria;f__unclassified_Actinobacteria;g__unclassified_Actinobacteria;s__unclassified_Actinobacteria	0	0	0	0	0	0	0	0	0	0	0	0	0	0	0	0	0	0	0	0	0	0	0	0	5.30497e-05	0	0	0	0	0	0	0	0	0	0	0	0	0	0	0	0	0	0	0	0	0	0	0	0
d__Bacteria;p__Actinobacteria;c__Coriobacteriia;o__Coriobacteriales;f__Coriobacteriaceae;g__Adlercreutzia;s__unidentified_Adlercreutzia	0.00106844	0	0.000462767	0	0	0.000179978	0	0	0.000128688	0	0	0	6.83901e-05	0	0	0	0	0.000242021	8.23757e-05	0	0	0.000305655	0.00177397	0	0	0.0003228	0	0	0.000401656	0	0	0	0	0.00022896	0	0.000250164	0	0	0	0	0	0	0.000372682	0	0.00027695	0	9.11527e-05	0.000166614	0
d__Bacteria;p__Actinobacteria;c__Coriobacteriia;o__Coriobacteriales;f__Coriobacteriaceae;g__Atopobium;s__Atopobium_rimae	0	0	0	0	0	0	0	0	0	0	0	0	0	0	0	0	0	0	0	0	0	0	0	0	0	0	0	0	0	0	0	0	0	0	0	0	0	0	0	0	0	0	0	0	0	0	0	0	0
d__Bacteria;p__Actinobacteria;c__Coriobacteriia;o__Coriobacteriales;f__Coriobacteriaceae;g__Atopobium;s__Atopobium_vaginae	0	0	0	0	0	0	0	0	0	0	0	0	0	0	0	0	0	0	0	0	0	0	0	0	0	0	0	0	0	0	0	0	0	0.00011448	0	0	0	0	0	0	0	0	0	0	0	0	0	0	0
d__Bacteria;p__Actinobacteria;c__Coriobacteriia;o__Coriobacteriales;f__Coriobacteriaceae;g__Atopobium;s__unclassified_Atopobium	0	0	0	0	0	0	0	0	0	0	0	0	0	0	0	0	0	0	0	0	0	0	0	0	0	0	0	0	0	0	0	0	0	3.81599e-05	0	0	0	0	0	0	0	0	0	0	0	0	0	0	0
d__Bacteria;p__Actinobacteria;c__Coriobacteriia;o__Coriobacteriales;f__Coriobacteriaceae;g__Atopobium;s__unidentified_Atopobium	0	0	0	0	9.98486e-05	0	0	0	0	0	0	0	0	0	0	0	0	9.07578e-05	0	0	0	0	5.37567e-05	0	0	0	5.8008e-05	0	0	0	0	0	0	0	0	0	0	0	0	0	0	0	0	0	0	0	0	0	0
d__Bacteria;p__Actinobacteria;c__Coriobacteriia;o__Coriobacteriales;f__Coriobacteriaceae;g__Collinsella;s__Collinsella_aerofaciens	0.00103028	0.000708039	0.00136818	0.000582259	0.00254614	0.00157981	0.000406948	0.000237864	0.000661826	0	0.00124341	0	0.00467332	0.00151008	0.00746501	0.000962443	0.00363991	0.00192104	0.00115326	0.00059635	0.00250586	0.00112073	0	0	0.00602114	0.000269	0.00182725	0.00666177	0	0.002971	0.000257948	0.00454908	0.000668699	0.00587663	0	0	0.000124883	0	0	0.00223369	0.000822562	0.000173979	0.00236653	0.000871679	0.000456152	0.000536642	0.00102091	0	0
d__Bacteria;p__Actinobacteria;c__Coriobacteriia;o__Coriobacteriales;f__Coriobacteriaceae;g__Collinsella;s__unclassified_Collinsella	0	0	0	0	0	0	0	0	0	0	0	0	0	0	0	0	0.000218792	0	0	0	0	0	0	0	6.63121e-05	0	0	0	0	0.000452109	0	0	0	0	0	0	0	0	0	0	0	3.16326e-05	0.000577658	0	0	0	0	0	0
d__Bacteria;p__Actinobacteria;c__Coriobacteriia;o__Coriobacteriales;f__Coriobacteriaceae;g__Collinsella;s__unidentified_Collinsella	0	0	0.000201203	0.00010039	0	0	0	0	0	0	0	0	0	0	0	0	0	4.53789e-05	0	0	8.14913e-05	0	0	0	2.65248e-05	0	0	0	0	0	0	0	0	0	0	0	0	0	0	0	0	0	0	0	0	0	0	0	0
d__Bacteria;p__Actinobacteria;c__Coriobacteriia;o__Coriobacteriales;f__Coriobacteriaceae;g__Coriobacterium;s__unidentified_Coriobacterium	0	0	0	0	0	0	0	0	0	0	0	0	0	0	0	0	0	0	0	0	0	0	0	0	7.95745e-05	0	0	0	0	0	0	0	0	0	0	0	0	0	0	0	0	0	0	0	0	0	0	0	0
d__Bacteria;p__Actinobacteria;c__Coriobacteriia;o__Coriobacteriales;f__Coriobacteriaceae;g__Eggerthella;s__Eggerthella_lenta	0	0	0	0	0	0	0	0	0	0	0	0	0	0	0	0	0	0	0	0	0	0	0	0	0	0.0010222	0	0	0	0	0	0	0	0	8.81601e-05	0.000469058	3.74649e-05	0	0	0	0	4.74488e-05	9.31706e-05	0	0	0	0	0	0.000356011
d__Bacteria;p__Actinobacteria;c__Coriobacteriia;o__Coriobacteriales;f__Coriobacteriaceae;g__Eggerthella;s__unidentified_Eggerthella	5.72377e-05	0	0	0	0	0	0	0	0	0	0	0	0	0	0	0	0	0	0	0	0	0	0	0	0	0	0	0	0	0	0	0	0	0	0	0.000171988	0	0	0	0	0	0	0	0	0	0	0	0	0
d__Bacteria;p__Actinobacteria;c__Coriobacteriia;o__Coriobacteriales;f__Coriobacteriaceae;g__Enterococcus;s__Enterococcus_casseliflavus	0	0	0	0	0	0	0	0	0	0	0	0	0	0	0	0	0	0	0	0	0	0	0	0	0	0.000932535	0	0.00014955	0	0	0	0	0	0	0	0	0	0	0	0	0	0	0	0	0	0	0	0	0
d__Bacteria;p__Actinobacteria;c__Coriobacteriia;o__Coriobacteriales;f__Coriobacteriaceae;g__Olsenella;s__Olsenella_profusa	0	0	0	0	0	0	0	0	0	0	0.000150716	0	0	0	0	0	0	0	0	0	0	0	0	0	0	0	4.3506e-05	0	0	0	0	0	0	0	0	0	0	0	0	0	0	0	0	0	0	0	0	0	0
d__Bacteria;p__Actinobacteria;c__Coriobacteriia;o__Coriobacteriales;f__Coriobacteriaceae;g__Olsenella;s__Olsenella_uli	0	0	0.000342045	0	0	0	0	0	0	0	0	0	0	0	0	0	0	0	0	0	0	0	0	0	0	0	0	0	0	0	0	0	0	0	0	0	0	0	0	0	0	0	0	0	0	0	0	0	0
d__Bacteria;p__Actinobacteria;c__Coriobacteriia;o__Coriobacteriales;f__Coriobacteriaceae;g__Olsenella;s__Olsenella_umbonata	0	0	0	0	0	0	0	0	0	0	0	0	0	0	0	0	0	0	0	0	0	0	0	0	0	0	0	0	0	0	0	0	0	0	0	0	0	0	0	0	0	0	0	0	0	0	0	0	0
d__Bacteria;p__Actinobacteria;c__Coriobacteriia;o__Coriobacteriales;f__Coriobacteriaceae;g__Olsenella;s__unclassified_Olsenella	0	0	8.04813e-05	0	0	0	0	0	0	0	0	0	0	0	0	4.27753e-05	0	0	0	5.9635e-05	0	0	0	0	2.65248e-05	0	2.9004e-05	0	0	0	0	0	0	0	0	0	0	0	0	0	0	0	0	0	0	0	0	0	0
d__Bacteria;p__Actinobacteria;c__Coriobacteriia;o__Coriobacteriales;f__Coriobacteriaceae;g__Slackia;s__unidentified_Slackia	0	0	0.000140842	0	0	0.000159981	0	0.000302735	0.000238993	0	0.000414469	0	0.000501527	0.000176176	0.00026193	0.000320814	0.000198902	0	0.000288315	0.000198783	0.000244474	0	0	0	9.2837e-05	0	0.000391554	0.000530223	0.000820774	0.000129174	0	0.000129358	0.000354017	0.00024804	0	0	0	0	0	8.86383e-05	0	0	0	0	0	0	5.46916e-05	0	0
d__Bacteria;p__Actinobacteria;c__Coriobacteriia;o__Coriobacteriales;f__Coriobacteriaceae;g__unclassified_Coriobacteriaceae;s__unclassified_Coriobacteriaceae	0.000400664	0	0	6.02337e-05	4.99243e-05	0	0	2.1624e-05	0	0	0	1.92886e-05	0	0.000100672	0	4.27753e-05	3.97804e-05	4.53789e-05	2.05939e-05	0	6.11185e-05	0	0	0	1.32624e-05	1.79334e-05	0	8.15727e-05	0	0	0	0	0	0	0	0	0	0	0	8.86383e-05	0	0	0	0	0	0	0	0	0
d__Bacteria;p__Actinobacteria;c__Coriobacteriia;o__Coriobacteriales;f__Coriobacteriaceae;g__unidentified_Coriobacteriaceae;s__unidentified_Coriobacteriaceae	0.000610536	0.00080372	0.00350094	0.00220857	0.00208018	0.00049994	0.000480938	0.000237864	0.00323559	0.000172921	0.000772419	0.000154309	0.00337391	0.0019631	0.00106409	0.00117632	0.000755828	0.00270761	0.00358334	0.000616229	0.00118162	0.000366786	0.000591324	0.000391527	0.00436334	0.00398121	0.00411857	0.00125078	0.00326563	0.000818102	0.000128974	0.00200504	0.00151441	0.00148824	0	0	0	0	0	0.00053183	7.05053e-05	4.74488e-05	0.00111805	0.000201157	0.000602773	0.000484287	0.00158606	0.000399873	0
d__Bacteria;p__Actinobacteria;c__MB-A2-108;o__0319-7L14;f__unidentified_0319-7L14;g__unidentified_0319-7L14;s__unidentified_0319-7L14	0	0	0	0	0	0	0	0	3.67681e-05	0	0	0	6.83901e-05	0	0	0	0	0	0	0	0	0	0	0	0	0	0	0	0	0	0	0	0	0	0	0	0	0	0	0	0	0	0	0	0	0	0	0	0
d__Bacteria;p__Actinobacteria;c__MB-A2-108;o__unidentified_MB-A2-108;f__unidentified_MB-A2-108;g__unidentified_MB-A2-108;s__unidentified_MB-A2-108	0	0	0	0	0	0	0	0	0	0	0	0	0	0	0	0	0	0	0	0	0	0	0	0	0	0	0	0	0	0	0	0	0	0	0	0	0	0	0	3.54553e-05	0	0	0	0	0	0	0	0	0
d__Bacteria;p__Actinobacteria;c__Nitriliruptoria;o__Euzebyales;f__Euzebyaceae;g__Euzebya;s__unidentified_Euzebya	0	0	0	0	0	0	0	0	0	0	0	0	0	0	0	0	0	0	0	0	0	0	0	0	0	0	0	0	0	0	0	0	0	0	0	0	0	0	0	0	0	0	0	0	0	0	0	0	0
d__Bacteria;p__Actinobacteria;c__OPB41;o__unidentified_OPB41;f__unidentified_OPB41;g__unidentified_OPB41;s__unidentified_OPB41	0	0	0	0	0	0	0	0	0	0	0	0	0	0	0	0	0	0	0	0	0	0	0	0	0	0	0	0	0	0	0	0	0	0	0.000123424	0	0	6.01848e-05	0	0	0	0	0	0	0	0	0	0	0
d__Bacteria;p__Actinobacteria;c__Rubrobacteria;o__Rubrobacterales;f__Rubrobacteraceae;g__unidentified_Rubrobacteraceae;s__unidentified_Rubrobacteraceae	0	0	0	0	0	0	0	0	0	0	0	0	0	0	0	0	0	0	0	0	0	0	0	0	0	0	0	0	0	0	0	0	0	0	0	0	0	0	0	0	0	0	0	0	0	0	0	3.33228e-05	0
d__Bacteria;p__Actinobacteria;c__Thermoleophilia;o__Gaiellales;f__Gaiellaceae;g__unclassified_Gaiellaceae;s__unclassified_Gaiellaceae	0	0	0.000100602	0	0	0	0	0	0	0	0	0	0	0	0	0	0	0	0	0	0	0	0	0	0	0	0	0	0	0	0	0	0	0	0	0	0	0	0	0	0	0	0	0	0	0	0	0	0
d__Bacteria;p__Actinobacteria;c__Thermoleophilia;o__Gaiellales;f__Gaiellaceae;g__unidentified_Gaiellaceae;s__unidentified_Gaiellaceae	3.81585e-05	0.000172226	0	0	0	0	0.000110986	0	0	0	0	0	0	0	0	0	5.96706e-05	0	0	0	0	0	0	0	0	0	0.000130518	0	0.000279413	0	4.29913e-05	0	0	9.53998e-05	0.000105792	0	0	0	0	0	0	0	0	0	0	0	0	0	0
d__Bacteria;p__Actinobacteria;c__Thermoleophilia;o__Gaiellales;f__unidentified_Gaiellales;g__unidentified_Gaiellales;s__unidentified_Gaiellales	0	0	0	0	0	0	0	0	0	0	0	0	0	0	0	0	0	0	0	0	0	0	0	0	0	0	0	0	0	0	0	4.31192e-05	0	0	0	0	0	0	0	0	0	0	0	0	0	0	0	0	0
d__Bacteria;p__Actinobacteria;c__Thermoleophilia;o__Solirubrobacterales;f__Conexibacteraceae;g__unidentified_Conexibacteraceae;s__unidentified_Conexibacteraceae	0	0	0	0	0	0	0	0	0	0	0	0	0	0	0	0	0	0	0	0	0	0	0	0	0	0	0	0	0	0	0	0	0	0	0	0	0	0	0	0	0	0	0	0	0	0	0	0	0
d__Bacteria;p__Actinobacteria;c__Thermoleophilia;o__Solirubrobacterales;f__Patulibacteraceae;g__unidentified_Patulibacteraceae;s__unidentified_Patulibacteraceae	0	0	0	0	0	0	0	0	0	0	0	0	0	0	0	0.000128326	0	0	0	0	0	0	0	0	0	0	0	0	0	0	0	0	0	0	0	0	0	0	0	0	0	0	0	0	0	0	0	0	0
d__Bacteria;p__Actinobacteria;c__Thermoleophilia;o__Solirubrobacterales;f__Solirubrobacteraceae;g__unidentified_Solirubrobacteraceae;s__unidentified_Solirubrobacteraceae	0	0	0	0	0	0	0	0	0	0	0	0	0	0	0	0	0	0	0	0	0	0	3.58378e-05	0	0	0	0	0	0	0	0	0	0	0	0	0	0	0	0	0	0	0	0	0	0	0	0.000109383	0	0
d__Bacteria;p__Actinobacteria;c__Thermoleophilia;o__Solirubrobacterales;f__unclassified_Solirubrobacterales;g__unclassified_Solirubrobacterales;s__unclassified_Solirubrobacterales	0	0	0	0	0	0	0	0	0	0	0	0	0	0	0	0	0	0	0	0	0	0	0	0	0	0	0	0	0	0	0	0	0	0	0	0	0	0	0	0	7.05053e-05	0	0	0	0	0	0	0	0
d__Bacteria;p__Actinobacteria;c__Thermoleophilia;o__Solirubrobacterales;f__unidentified_Solirubrobacterales;g__unidentified_Solirubrobacterales;s__unidentified_Solirubrobacterales	0	0	0	0	0	0	0	0	0	0	0	0	0	0	0	4.27753e-05	0	0	0	0	0	0	0	0	0	0	0	2.71909e-05	0	6.4587e-05	0	0	0	0	0	0	0	0	0	0	0	0	5.59024e-05	0	0	0	0	3.33228e-05	0
d__Bacteria;p__BRC1;c__PRR-11;o__unidentified_PRR-11;f__unidentified_PRR-11;g__unidentified_PRR-11;s__unidentified_PRR-11	0	0	0	0	0	0	0	0	0	0	0	0	0	0	0	0	0	0	0	0	0	0	0	0	0	0	0	0	0	0	0	0	0	0	0	0	0	0	0	0	0	0	0	0	0	0	0	0	0
d__Bacteria;p__Bacteroidetes;c__Bacteroidia;o__Bacteroidales;f__Bacteroidaceae;g__Bacteroides;s__Bacteroides_acidifaciens	0	0	0	0	0	0	0	0	0	7.68536e-05	0	0	0	0	0	0	0	0	0	0	0	0	0	0	0	0.00364047	0	0	0	0	0	0	0	0	0	0	0	0.000150462	0	0	9.40071e-05	4.74488e-05	0	0	0	0	0	0	0.000528274
d__Bacteria;p__Bacteroidetes;c__Bacteroidia;o__Bacteroidales;f__Bacteroidaceae;g__Bacteroides;s__Bacteroides_barnesiae	0	0	0	0	0	0	0	0	0	0	0	0	0	0	0	0	0	0	0	0	0	0	0	0	0	0	0	0	0	0	0	0	0	0	0	0	0	0	0	0	0	0	0	0	0	0	0	0	0
d__Bacteria;p__Bacteroidetes;c__Bacteroidia;o__Bacteroidales;f__Bacteroidaceae;g__Bacteroides;s__Bacteroides_caccae	0.00173621	0	0.00235408	0.0038148	0	0.00539935	0	0	0	0.00278594	0	0.000270041	0	0.00226512	0	0.00203182	0.0046742	0.00479504	0.00146217	0	0.00368748	0.000285278	0.00935367	0.0038957	0.000809008	0.00853628	0	0.00146831	0.0013796	0.000150703	0.00154769	0.00812798	0	0	0.00035264	0	0	0	0	0	0.0180259	0	0.00121122	0	0.0500138	0	0	0	0
d__Bacteria;p__Bacteroidetes;c__Bacteroidia;o__Bacteroidales;f__Bacteroidaceae;g__Bacteroides;s__Bacteroides_coprophilus	0	0	0	0	0	0	0	0	0	0	0	0	0	0	0	0	0.00238682	0	0	0	0	0	0	0	0	0	0	0	0	0	0	0	0	0	0	0	0	0	0	0	0	0	0	0	0	0	0	0	0
d__Bacteria;p__Bacteroidetes;c__Bacteroidia;o__Bacteroidales;f__Bacteroidaceae;g__Bacteroides;s__Bacteroides_coprosuis	0	0	0	0	0	0	0	0	0	0	0	0	0	0	0	0	0	0	0	0	0	0	0	0	0	0	0	0	0	0	0	0	0	0	0	0	0	0	0	0	0	0	0	0	0	0	0	0	0
d__Bacteria;p__Bacteroidetes;c__Bacteroidia;o__Bacteroidales;f__Bacteroidaceae;g__Bacteroides;s__Bacteroides_eggerthii	0	0	0.000221324	0	0	0	0	0	0	0	0	0	0	0	0	0	0.000318243	0	0	0	0	0	0	0	0	0.108228	0	0	0	0	0	0.000948623	0	0	0	0	0.00710584	0	0	0	0.0126204	0	0	0	0	0	0	0	0
d__Bacteria;p__Bacteroidetes;c__Bacteroidia;o__Bacteroidales;f__Bacteroidaceae;g__Bacteroides;s__Bacteroides_fragilis	0.000953962	0	0	0.000923584	9.98486e-05	0.0786306	0	0	0	0	0.000678222	0	0	0.00075504	0	0	0.000159122	0	0	7.95134e-05	0.000101864	0.000244524	0.0113068	0	0.000132624	0.000197267	0	0	0.00876657	0.000452109	0	0.0305069	0.0027928	0.00024804	0	0.00555052	0.00300968	0.000210647	0	0.000957294	0.0147826	0	0	0.00102255	0.00480589	0	7.29222e-05	0	0.00190638
d__Bacteria;p__Bacteroidetes;c__Bacteroidia;o__Bacteroidales;f__Bacteroidaceae;g__Bacteroides;s__Bacteroides_nordii	0	0	0	0	0	0	0	0	0	0	0	0	0	0	0	0	0	0	0	0	0	0	0	0	0	0	0	0	0	0	0	0.000107798	0	0	0	0	0	0	0	0	0	0	0	0	0	0	0	0	0
d__Bacteria;p__Bacteroidetes;c__Bacteroidia;o__Bacteroidales;f__Bacteroidaceae;g__Bacteroides;s__Bacteroides_ovatus	0.00129739	0.00155003	0.000342045	0.000200779	0	0.0114386	0.000203474	0.000410855	0.000661826	0.00395796	0.000169555	0.000385773	0.000524324	0.00163592	9.82238e-05	0.000192489	0.00147188	0.00180003	0.000556036	0.00023854	0	0.000224147	0.00143351	0.00119416	7.95745e-05	0.020713	0	0.000163145	0	0.000129174	0.00309538	0.00327706	0.000216344	0.000648719	0.000158688	0.00156353	0.00132376	0.000361109	0	0.0046801	0.0192244	0.0101382	0.0151495	0.000150867	0.0488572	0.0001178	0.000929758	0	0.014895
d__Bacteria;p__Bacteroidetes;c__Bacteroidia;o__Bacteroidales;f__Bacteroidaceae;g__Bacteroides;s__Bacteroides_plebeius	0	0	0.0024748	0	0.000615733	0	0.000166479	0	0	0	0	0	0	0.0144464	0.000671196	0.00151852	0	0	0	0	0	0	0	0	0	0	0	0.00103325	0	0.0111951	0	0.00103486	3.93352e-05	0.000305279	0	0	0	0	0	0	0	0	0	0.00593412	0	0.00128271	0.0187592	0	0
d__Bacteria;p__Bacteroidetes;c__Bacteroidia;o__Bacteroidales;f__Bacteroidaceae;g__Bacteroides;s__Bacteroides_uniformis	0.000973041	0.00133953	0.0024748	0.00469823	0	0.00815902	0.000166479	0.000367607	0.000165456	0.00751244	9.41974e-05	0.000270041	0.000364747	0.00979035	0.00026193	0.000769955	0.00612618	0.00128574	0.00327443	0.00023854	0.00132423	0.00154865	0.00548318	0.000156611	0.000954894	0.237527	0	0.00243359	0.0161186	0.000473638	0.00165517	0.00991743	0	0.00339623	0.000987393	0.000109447	0.000736809	0.000240739	0	0.000815473	0.0560047	0.00360611	0.00218019	0.00157573	0.0027695	0	0.000364611	0	0.00184896
d__Bacteria;p__Bacteroidetes;c__Bacteroidia;o__Bacteroidales;f__Bacteroidaceae;g__Bacteroides;s__unclassified_Bacteroides	0.00269017	0.000593222	0.000422527	0.00146569	0	0.00907891	0.00038845	0.00010812	0.000110304	0.00835783	5.65185e-05	7.71545e-05	2.27967e-05	0.00329701	6.54825e-05	0.000834118	0.00145199	0.00101346	8.23757e-05	0.00047708	0.000692676	0.000427916	0.00731091	0.000978818	0.000676384	0.0631434	5.8008e-05	0.000326291	0.000488972	0.000365993	0.00133273	0.00538991	0	0.00011448	0.000211584	0.000140717	0.000487043	1.50462e-05	0	0.000195004	0.0103173	0.00162908	0.00596292	0.000134104	0.0280208	3.92665e-05	0.000218767	0	0.0253572
d__Bacteria;p__Bacteroidetes;c__Bacteroidia;o__Bacteroidales;f__Bacteroidaceae;g__Bacteroides;s__unidentified_Bacteroides	0.0150535	0.00717607	0.00611658	0.015721	0.000515884	0.0550734	0.000610422	0.00350308	0.00068021	0.419736	0.00177091	0.00136949	0.00237086	0.0503863	0.00101498	0.0193344	0.0226748	0.0139616	0.00564274	0.0262394	0.010329	0.0142231	0.0963678	0.0147802	0.00502646	0.150999	5.8008e-05	0.0204883	0.00916822	0.00376757	0.0121021	0.0740142	0.000629364	0.00417851	0.00470775	0.000766128	0.0123634	0.000616894	0.00531253	0.00712652	0.313843	0.0444596	0.118942	0.00234683	0.3254	0.000130888	0.00816728	0.00048318	0.0108526
d__Bacteria;p__Bacteroidetes;c__Bacteroidia;o__Bacteroidales;f__Bacteroidaceae;g__unclassified_Bacteroidaceae;s__unclassified_Bacteroidaceae	0	0	0	0	0	0	0	0	0	0	0	0	0	0	0	0	0	0	0	0	0	0	0	0	0	0	0	0	0	0	0	0	0	0	0	0	0	0	0	0	4.70035e-05	0	0	0	0	0	0	0	0
d__Bacteria;p__Bacteroidetes;c__Bacteroidia;o__Bacteroidales;f__Marinilabiaceae;g__unidentified_Marinilabiaceae;s__unidentified_Marinilabiaceae	0	0	0	0	0	0	0	0	0	0	0	0	0	0	0	0	0	0	0	0	0	0	0	0	0	0	0	0	0	0	0	0	0	0	0	0	0	0	0	0	0	0	0	0	0	0	0	0	0
d__Bacteria;p__Bacteroidetes;c__Bacteroidia;o__Bacteroidales;f__Porphyromonadaceae;g__Dysgonomonas;s__unidentified_Dysgonomonas	0	0	0	0	0	0	0	0	0	0	0	0	0	0	0	0	0	0	0	0	0	0	0	0	0	0	0	0	0	0	0	0	0	0	0	0	0	0	0	0	0	0	0	0	0	0	0	0	0
d__Bacteria;p__Bacteroidetes;c__Bacteroidia;o__Bacteroidales;f__Porphyromonadaceae;g__Macellibacteroides;s__Macellibacteroides_fermentans	0	0	0	0.000180701	0	3.99952e-05	0	4.32479e-05	0	1.92134e-05	0	0	0	0	0	8.55505e-05	0	0.000211768	0	0	0.00014261	0	8.95945e-05	0	1.32624e-05	3.58667e-05	0	9.51682e-05	0	0	0	0.000366514	0	0	0	0	1.24883e-05	0	0	0.000124094	0	6.32651e-05	5.59024e-05	0	0	0	3.64611e-05	0	0
d__Bacteria;p__Bacteroidetes;c__Bacteroidia;o__Bacteroidales;f__Porphyromonadaceae;g__Parabacteroides;s__Parabacteroides_distasonis	0.00175529	0.000440132	0.000402406	0.00108421	0	0.0182978	0	0.000302735	0.000202224	0.00345841	0	0.00013502	0	0.000427856	0.000294671	0.00100522	0.00111385	0.00134624	0.000247127	0.000178905	0.00189467	0.0010596	0	0.00103755	0.00038461	0.00582834	0	9.51682e-05	0	0.00021529	0	0.00286743	0.00104238	0.00131652	0.000123424	0	0	0	0	0.00171958	0.00171563	0.00109132	0.00139756	0	0.00469185	0	0.000710991	0	0.0002182
d__Bacteria;p__Bacteroidetes;c__Bacteroidia;o__Bacteroidales;f__Porphyromonadaceae;g__Parabacteroides;s__unclassified_Parabacteroides	7.63169e-05	0	0	2.00779e-05	0	0	0	0	0	0.00117202	0	0	0	5.0336e-05	0	0	0	0	0	0	0	4.07539e-05	0	0	0	1.79334e-05	0	0	0	0	0	0	0	0	0	0	0	0	0	0	2.35018e-05	0	0	0	0.000749393	0	0	0	0
d__Bacteria;p__Bacteroidetes;c__Bacteroidia;o__Bacteroidales;f__Porphyromonadaceae;g__Parabacteroides;s__unidentified_Parabacteroides	0	0.00208584	0.00134806	0.00528049	0	0.00461945	9.24881e-05	0.000756839	0.000349297	0.0116625	0.000489827	0.00028933	0.000889071	0.00354869	0.000753049	0.00243819	0.00377914	0.00361519	0.00329503	0.00534727	0.00309667	0.00140601	0.00372713	0.00291688	0.00103447	0.00676088	0	0.00126438	0.000541362	0.000344464	0.000171965	0.0100252	0.0596322	0.00307187	7.05281e-05	0	0.000412114	0.0001956	0	0.0151394	0.00079906	0.0034005	0.000503121	0	0.000358405	0	0.00313565	0.0065146	0
d__Bacteria;p__Bacteroidetes;c__Bacteroidia;o__Bacteroidales;f__Porphyromonadaceae;g__Petrimonas;s__Petrimonas_sulfuriphila	0	0	0	0	0	0	0	0	0	0	0	0	0	0	0	0	0	0	0	0	0	0	0	0	0	0	0	0	0	0	0	0	0	0	0	0	0	0	0	0	0	0	0	0	0	0	0	0	0
d__Bacteria;p__Bacteroidetes;c__Bacteroidia;o__Bacteroidales;f__Porphyromonadaceae;g__Porphyromonas;s__unclassified_Porphyromonas	0	0	0	0	0	0	0	0	0	0	0	0	0	0	0	0	0	0	0	0	0	0	0	0	0	0	0	0	0	0	0	0	0	0	0	0	0	0	0	0	0	0	0	0	0	0	0	0	0
d__Bacteria;p__Bacteroidetes;c__Bacteroidia;o__Bacteroidales;f__Porphyromonadaceae;g__Porphyromonas;s__unidentified_Porphyromonas	0	0	0	8.03116e-05	0	0.000519938	0	0	0	0	0	3.85773e-05	0	0.000176176	0	0	0	0	0	0	0	0	0.000286702	0	7.95745e-05	0	0	0	0.000192096	0	0	4.31192e-05	0	0	0	0	0	0	0	7.09107e-05	0	0	0	0	0	0	0	0	0
d__Bacteria;p__Bacteroidetes;c__Bacteroidia;o__Bacteroidales;f__Porphyromonadaceae;g__unclassified_Porphyromonadaceae;s__unclassified_Porphyromonadaceae	0	0	2.01203e-05	0.000421636	0	0	0	0	0	0	0	0	0	0	0	0	0	7.56315e-05	4.11879e-05	0	0	0	0	0	6.63121e-05	0	0	0	0	0	0	0	0	0	0	0	0	0	0	0	0	0	0	0	0	0	0	0	0
d__Bacteria;p__Bacteroidetes;c__Bacteroidia;o__Bacteroidales;f__Porphyromonadaceae;g__unidentified_Porphyromonadaceae;s__unidentified_Porphyromonadaceae	0	0	0	0	0	0	0	0	0	0	0	0	0	0	0	0	0	0	0	0	0	0	0	0	0	0	0	0	0	0	0	0	0	0	0	0	0	0	0	0	0	0	0	0	0	0	0	0	0
d__Bacteria;p__Bacteroidetes;c__Bacteroidia;o__Bacteroidales;f__Prevotellaceae;g__Prevotella;s__Prevotella_copri	0.0451224	0.109249	0.000241444	0.0133719	0.0111664	1.99976e-05	0	0.102476	0.00419156	9.6067e-05	0.418858	0.00412777	0.009643	0.000679536	0.0172546	0.00141158	0.0689395	0.0462865	0.000700194	0.0162207	0.00521544	0.0549975	0	0.136976	0.000106099	0.001076	0.00339347	0.0146423	0.000733458	0.00848242	0.00449259	0.00670504	0.00302881	0.00221328	0	1.56353e-05	0	0	0	0.00588559	0	0.012479	0.000149073	0.00113989	0.00713553	5.23553e-05	0.269721	0.0664456	3.44527e-05
d__Bacteria;p__Bacteroidetes;c__Bacteroidia;o__Bacteroidales;f__Prevotellaceae;g__Prevotella;s__Prevotella_stercorea	0.0106462	0	0	0.00337309	0	0	0	0	0.000753746	0	0.0154484	0	0.00164136	0.00135907	0	0	0.00208847	0	0	0.000894526	0.000122237	0.0279776	0	0.000763478	0	0.000412467	4.3506e-05	0.00246078	0	0	0	0.00310459	0.000354017	0.00183168	0	0	0	0	0	0.000336826	0	0.00012653	0	6.70522e-05	0	0	0.00627131	0.00258252	0
d__Bacteria;p__Bacteroidetes;c__Bacteroidia;o__Bacteroidales;f__Prevotellaceae;g__Prevotella;s__unclassified_Prevotella	0.000457902	0.00149262	0	0.000341324	0.000432677	0	0	0.000410855	1.8384e-05	0	0.000847777	9.64432e-05	0.000547121	0.00012584	4.91119e-05	6.41629e-05	0.00115363	0.000272273	0	0.000337932	0.000122237	0.000489047	0	0.000587291	0	1.79334e-05	0	1.35955e-05	0	6.4587e-05	6.4487e-05	2.15596e-05	7.86705e-05	3.81599e-05	0	0	0	0	0	1.77277e-05	0	0.000300509	0	3.35261e-05	3.25823e-05	0	0.000638069	0.000133291	0
d__Bacteria;p__Bacteroidetes;c__Bacteroidia;o__Bacteroidales;f__Prevotellaceae;g__Prevotella;s__unidentified_Prevotella	0.00116383	0.00024877	0	0.000140545	0.000216339	0.00049994	0	0.00298411	9.19202e-05	0	0.00171439	0.000597948	2.27967e-05	0	6.54825e-05	0	0.000218792	0.00180003	0.000144158	0.00168966	0.00065193	0.00067244	0.000125432	0.000371951	0	0.000807001	0.00014502	0.000108764	0	2.1529e-05	0	0.000409633	0.000452355	0	0	3.12705e-05	0	0	3.36236e-05	5.3183e-05	0	0.000142347	0	0	0	0	0.0153319	0.00048318	0
d__Bacteria;p__Bacteroidetes;c__Bacteroidia;o__Bacteroidales;f__Prevotellaceae;g__unclassified_Prevotellaceae;s__unclassified_Prevotellaceae	0	0	0	0	0	0	0	4.32479e-05	0	0	0	0	0	0	0	0	0	0	0	0	0	0	0	3.91527e-05	0	0	0	0	0	0	0	6.46789e-05	0	0	0	0	0	0	0	0	0	3.16326e-05	0	0	0	0	0	0	0
d__Bacteria;p__Bacteroidetes;c__Bacteroidia;o__Bacteroidales;f__Prevotellaceae;g__unidentified_Prevotellaceae;s__unidentified_Prevotellaceae	0	0	0	0	0	0	0	0	0	0	0	0	0	0	0	0	0	0	0	5.9635e-05	0	0	0	0	0	0	0	0	0	0	0	0	0	0	0	0	0	0	0	0	0	0	0	0	0	0	0	0	0
d__Bacteria;p__Bacteroidetes;c__Bacteroidia;o__Bacteroidales;f__Rikenellaceae;g__AF12;s__unidentified_AF12	0	0	0	0	0	0	0	0	0	0	0	0	0	0	0	0	0	0	0	0	0	2.0377e-05	5.37567e-05	0	0	0	0	0	0	0	0	0	0	0	0	0	0	0	0	0	0	0	0	0	0	0	0	0	0
d__Bacteria;p__Bacteroidetes;c__Bacteroidia;o__Bacteroidales;f__Rikenellaceae;g__Alistipes;s__Alistipes_finegoldii	3.81585e-05	0.000133953	0	0.000401558	0	0.00109987	0	0.000713591	0	0.00470728	0	0	0	0.000201344	0.000294671	0.000171101	0.000437585	0.000166389	0.00140039	0	2.03728e-05	0	0.000609243	0.00158569	0	1.79334e-05	0	0.000353482	0.0091333	0.000452109	0.000343931	2.15596e-05	0.000570361	0	0.000282112	0	0.000174836	0	0	0.000602741	0	0	0.000279512	0	0	0	0	0	0
d__Bacteria;p__Bacteroidetes;c__Bacteroidia;o__Bacteroidales;f__Rikenellaceae;g__Alistipes;s__Alistipes_indistinctus	0	0.000133953	0.00291745	0.00106413	0.000133131	0.00607927	0	0	5.51521e-05	0.00209426	0	0	0.000638308	0.000578864	0.0013915	0.00288733	1.98902e-05	0.000166389	0	0.00127221	0.00014261	0.000264901	0	0.00293646	0.000570284	0.0164628	0	0.000435055	0.00176379	0.000129174	0.000924314	0.00327706	0	0.000515159	0	0	0	0	0	0.00588559	0	0	0.000465853	0	0	0	0	0	0
d__Bacteria;p__Bacteroidetes;c__Bacteroidia;o__Bacteroidales;f__Rikenellaceae;g__Alistipes;s__Alistipes_massiliensis	0	0	0	0	0	0	0	0	0	0	0	0	0	0	0	0	0	0	0	0	0	0	0	0	0	0	0	0	0	0.00064587	0	0	0	0	0	0	0	0	0	0	0	0	0	0	0	0	0	0	0
d__Bacteria;p__Bacteroidetes;c__Bacteroidia;o__Bacteroidales;f__Rikenellaceae;g__Alistipes;s__Alistipes_onderdonkii	0.000343426	0.000229634	0.0023742	0	0	0.0117986	0.000277464	0	0	0	0	0	0.00186933	0.00148491	0	0.000384977	0.00175034	0.00161851	0.00047366	0.00011927	0.000407456	0	0.00105722	0.000313222	0.00106099	0.000627668	0	0	0.0112289	0	0.00176264	0.00150917	0	0	0.00109319	0	0	0	0	0.00118775	0	0	0.00182614	0	0.00361664	0	0	0	0
d__Bacteria;p__Bacteroidetes;c__Bacteroidia;o__Bacteroidales;f__Rikenellaceae;g__Alistipes;s__Alistipes_putredinis	0	1.91362e-05	0.00595561	0.00359394	0.000565809	0.0201176	0.00112836	0	0	0	0.000169555	0.000154309	0	0.000402688	0.000147336	0.000256652	0.000397804	0	0.00459245	0.000198783	0.0138535	0.0013245	0	0.00473748	0.00366043	0.0011836	0	0.000774941	0.0156296	0.00279877	0.057028	0.00239312	0	0	0	0	0	0.000135416	0	0.00125866	0.0230787	0	0.00832945	0	0	6.54442e-05	0.0122692	0	0
d__Bacteria;p__Bacteroidetes;c__Bacteroidia;o__Bacteroidales;f__Rikenellaceae;g__Alistipes;s__unclassified_Alistipes	0	0	0.000281684	6.02337e-05	0	0.000199976	1.84976e-05	0	7.35362e-05	0.000518762	0	0	4.55934e-05	0.000352352	8.18532e-05	0.000278039	0.000338134	7.56315e-05	4.11879e-05	0	8.14913e-05	0	0	0.00101797	7.95745e-05	0	0	0	0.000715995	0	0.00015047	8.62385e-05	0	3.81599e-05	0	0.000125082	0	0	0	0	0.000352526	0	3.72682e-05	0	0	0	5.46916e-05	0	0
d__Bacteria;p__Bacteroidetes;c__Bacteroidia;o__Bacteroidales;f__Rikenellaceae;g__Rikenella;s__unidentified_Rikenella	0	0	0	0	0	0	1.84976e-05	0	0	0	0	0	0	0	0	0	0	0	0	0	0	0	0	0	0	0	0	0	0	0	0	0	0	0	0	4.69058e-05	0	0	0	0	0	0	0	0	0	0	0	0	0
d__Bacteria;p__Bacteroidetes;c__Bacteroidia;o__Bacteroidales;f__Rikenellaceae;g__unclassified_Rikenellaceae;s__unclassified_Rikenellaceae	0.000171713	0.000133953	0.00635802	0.00106413	0	0.0158181	0.000924881	0.000237864	0.000147072	0.016293	0	0.000212175	0.00027356	0.00548662	0.000474748	0.0025879	0.0044753	0.000862199	0.0010091	0.000894526	0.000183355	0.000590932	0	0.00184018	0.000570284	0.00808795	0	0.0005982	0.00522152	0.00021529	0.00786741	0.00267339	0.000747369	0.00270935	0.0004408	0.000390882	0	9.02772e-05	0	0.00124094	0.00430082	0	0.000204975	0	0	0	0.00426595	0	0
d__Bacteria;p__Bacteroidetes;c__Bacteroidia;o__Bacteroidales;f__Rikenellaceae;g__unidentified_Rikenellaceae;s__unidentified_Rikenellaceae	0	0.000133953	0.000261564	0.00116452	4.99243e-05	0.00279966	0	0.00140556	0.00077213	0.00336235	5.65185e-05	0	9.11868e-05	0.00563763	0	0.0022457	0.000377914	0.000302526	0.000267721	0.00153063	0.000162983	0.000285278	0	0.0053835	0.000291773	0.0002152	0	0.000217527	0.00371968	0	0.000128974	0.00297523	0.00041302	0.000400679	0	0	0	0	0	0.000319098	0.000822562	0	0	0	0	0	0.000309919	0	0
d__Bacteria;p__Bacteroidetes;c__Bacteroidia;o__Bacteroidales;f__S24-7;g__unidentified_S24-7;s__unidentified_S24-7	0.000381585	0.0149645	0.000442647	0.00086335	0.00131467	0.000279966	0.000166479	0.00800086	0.00303337	0.0340077	0.00550113	0.0157974	0.00330552	0.028767	0.00648277	0.0380272	0.029537	0.00801694	0.00525145	0.0132986	0.00175206	0.00248599	0.000985539	0.0513684	0.00128646	0.0472185	0.00118916	0.00183539	0.000523899	0.00320782	0.00997399	0.0645926	0.00151441	0.00679247	0.00026448	0.000797398	0.000412114	0.000361109	0.000319424	0.00632878	0.0101293	0.0386234	0.000354048	0.000368787	0.000162912	0.000170155	5.46916e-05	0.108866	0.000183748
d__Bacteria;p__Bacteroidetes;c__Bacteroidia;o__Bacteroidales;f__[Barnesiellaceae];g__Barnesiella;s__Barnesiella_intestinihominis	0.000476981	0.000478405	0.0142049	0.00594306	0	0.00375955	0	0.00138393	0	0.000480335	7.5358e-05	0.000925854	0.000501527	0.00279365	0.000392895	6.41629e-05	0	0.00181516	0.00282137	0	0.0151574	0.000305655	0	0	0.00038461	0.00104013	0	0.000271909	0	0.000904218	0.0168526	0.000517431	0	0	0	0	0	0	0	0	0.0407286	0	0.000167707	0	0	0	0	0	0
d__Bacteria;p__Bacteroidetes;c__Bacteroidia;o__Bacteroidales;f__[Barnesiellaceae];g__Barnesiella;s__unclassified_Barnesiella	0	0	0	0	0	3.99952e-05	0	0	0	0	0	0	0	0	0	0	0	0	0	0	0	0	0	0	0	0	0	0	0	0	0	0	0	0	0	0	0	0	0	0	0	0	0	0	0	0	0	0	0
d__Bacteria;p__Bacteroidetes;c__Bacteroidia;o__Bacteroidales;f__[Barnesiellaceae];g__unclassified_[Barnesiellaceae];s__unclassified_[Barnesiellaceae]	0	0.00562604	0.000181083	6.02337e-05	0	0.0459145	0.000721407	0	0	0.00242089	0	0	0	0.000830544	0	0.000641629	0	0	0.00518967	0	0	0	0	0.00043068	0.0013395	0	0	0.0027055	0	0	0	0.000344954	0	0	0	0	0	0	0	0	0.0013161	0	0.00629833	0	0	0	0	0	0
d__Bacteria;p__Bacteroidetes;c__Bacteroidia;o__Bacteroidales;f__[Barnesiellaceae];g__unidentified_[Barnesiellaceae];s__unidentified_[Barnesiellaceae]	0.000705932	3.82724e-05	0.000100602	0.00210818	0	0.00231972	0	4.32479e-05	0	0.000941457	0	3.85773e-05	0	0.000151008	0	0	0	0.000423537	0	0.000576472	4.07456e-05	0.000794702	0.000573405	0	0	8.96668e-05	0	0	0	0	0	8.62385e-05	0	0.00024804	0	0	0	0	0	0	0.000446533	0	5.59024e-05	0	0	0	0	0	0
d__Bacteria;p__Bacteroidetes;c__Bacteroidia;o__Bacteroidales;f__[Odoribacteraceae];g__Butyricimonas;s__unidentified_Butyricimonas	0	0.000229634	0.000945655	0.000602337	0	0.00127985	0	0.000259488	0.000147072	0.00228639	9.41974e-05	0.000115732	0.000524324	0.0006292	0.000245559	0.000705792	0.00226748	0.000650431	0.00010297	0.000616229	0.00122237	0.000346409	0	0.00647978	0.000159149	0.00141674	0	0.000271909	0	0.000193761	0	0.00250092	0.000177009	0.000343439	0	0	0	0	0	0	0.00197415	0	0.000335414	0	0	0	0.000984449	0	0
d__Bacteria;p__Bacteroidetes;c__Bacteroidia;o__Bacteroidales;f__[Odoribacteraceae];g__Odoribacter;s__unidentified_Odoribacter	0.000114475	0.000191362	0.000120722	0.000622415	0	0.00257969	0	4.32479e-05	0.000147072	0.00151786	5.65185e-05	3.85773e-05	0.000980258	0.000478192	0.000163706	0.000342202	0.00161111	0.000650431	0.000164751	9.93917e-05	0.000162983	0.000224147	0.00145143	0.000920089	0.00116709	0.00245687	0	0.000706964	0	0.000129174	0.00221405	0.000991743	0.000236011	0.00024804	0.000458433	6.2541e-05	0	0	0	0.00138276	0.00524089	0	0.000652194	0	0	0	0.00032815	0	0
d__Bacteria;p__Bacteroidetes;c__Bacteroidia;o__Bacteroidales;f__[Paraprevotellaceae];g__CF231;s__unidentified_CF231	0	0	0	0	0	0	0	0	0	0	0	0	0	0	0	0	0	0	0	0	0	0	0	0	0	0	0	0	0	0	0	0	0.000295014	0.000782279	0	0	0	0	0	0	0	0	0	0	0	0	0	0.000783085	0
d__Bacteria;p__Bacteroidetes;c__Bacteroidia;o__Bacteroidales;f__[Paraprevotellaceae];g__Paraprevotella;s__unidentified_Paraprevotella	0	0	0.000120722	0	0	0.000379954	0	0.00010812	7.35362e-05	0	0	0	0	0.00115773	4.91119e-05	0	0.000417694	0.00133111	0	0	0.000448202	0	0	0.000489409	2.65248e-05	0	0	0	0	0	0.000128974	0.000107798	0	0.0001908	0	0	0	0	0	0.000850928	0	0.0006801	0.000652194	0	0	0	0	0	0
d__Bacteria;p__Bacteroidetes;c__Bacteroidia;o__Bacteroidales;f__[Paraprevotellaceae];g__[Prevotella];s__unidentified_[Prevotella]	0	0.00040186	0	0	0	0	0	0.000475727	0.000588289	0.00146022	0.00913715	0.000501505	0.000957461	5.0336e-05	9.82238e-05	0	0	0	0	0.000576472	0	0	0	0	0	8.96668e-05	0	0	0	0.00122715	0	0	0.0013964	0.000515159	0	0	0	0	0	0.00200323	0	0	0	0	0	0	0.000947988	0.00011663	0
d__Bacteria;p__Bacteroidetes;c__Bacteroidia;o__Bacteroidales;f__[Paraprevotellaceae];g__unidentified_[Paraprevotellaceae];s__unidentified_[Paraprevotellaceae]	0	0	0	0	0	0.000359957	0	0	0.000330913	0	0	0.00042435	0	0.0006292	0.000376525	0	0	0	0	0	0	0	0	0	0	0	0	0	0	0	0	0.00288899	0	0	0	0	0	0	0	0	0	0	0	0	0	0	0.000273458	0	0
d__Bacteria;p__Bacteroidetes;c__Bacteroidia;o__Bacteroidales;f__unclassified_Bacteroidales;g__unclassified_Bacteroidales;s__unclassified_Bacteroidales	0.000209872	0.000229634	0	0	0	0.000259969	0	0	0	0.00078775	0.000226074	0	4.55934e-05	0.000226512	3.27413e-05	0.000192489	0.000477365	3.02526e-05	0.000391285	0.000178905	0.000122237	8.15079e-05	3.58378e-05	0.000469833	1.32624e-05	0.00224167	0	2.71909e-05	0.000122243	0	0.000967305	0.000819266	0.00106205	7.63199e-05	0	0	0	0	0	0	0.000282021	6.32651e-05	0	0.000184394	0	0	0.000182305	0.000166614	0
d__Bacteria;p__Bacteroidetes;c__Bacteroidia;o__Bacteroidales;f__unidentified_Bacteroidales;g__unidentified_Bacteroidales;s__unidentified_Bacteroidales	0	0.000229634	0	4.01558e-05	0	0.000319962	0	0	0.00182002	0.000403481	0	0	0.000501527	0.000226512	3.27413e-05	0.000106938	0.000596706	3.02526e-05	0.000144158	0.116109	0.00173169	0.00482934	7.16756e-05	0.000352375	6.63121e-05	0.000735268	0	2.71909e-05	3.49266e-05	0	0.000300939	0.000280275	0.0451962	3.81599e-05	0	0	0	0	0	0	0	7.90814e-05	5.59024e-05	0	0	0	0.000692761	0.00669788	0
d__Bacteria;p__Bacteroidetes;c__Cytophagia;o__Cytophagales;f__Cytophagaceae;g__Adhaeribacter;s__unidentified_Adhaeribacter	0	0	0	0	0	0	0	0	0	0	0	0	0	0	0	0	0	0	0	0	0	0	0	0	0	0	0	0	0	0	0	0	0	0	0	0	0	0	0	0	0	0	0	0	0	0	0	0	0
[truncated: 658 more rows]
[truncated: 93 more columns]
