# Supplementary material for: Alterations in the Gut Microbiome of Individuals With Tuberculosis of Different Disease States
Source: Front Cell Infect Microbiol. 2022 Mar 29;12:836987. doi: 10.3389/fcimb.2022.836987 (PMC9001989; doi:10.3389/fcimb.2022.836987)
Supplement: Supplementary Table 3 — Results of the ROC curve analyses of significant species in training and testing sets. [file Table_3.xlsx]

## Sheet: Sheet1
TableS3
Results of the ROC curve analyses of significant genus（Training set）
genus	2-class AUC and 95%CI
	PTB vs.HC	PTB vs.LTBI	LTBI vs.HC
	(n=60)	(n=50)	(n=50)
Weissella	0.7511(0.6244-0.6801)	—	—
Turicibacter	0.8050(0.694-0.9160)	0.8408(0.7237-0.9579)	—
Lachnospira	0.7756(0.6529-0.8982)	0.7967(0.6688-0.9524)	—
Butyricicoccus	0.7417(0.6129-0.8705)	—	—
SMB53	0.8033(0.6907-0.9106)	—	—
Veillonella	0.6922(0.5654-0.8191)	—	—
Lactobacillus	—	0.7583(0.6149-0.9018)	0.6633(0.5077-0.8190)
Actinomyces	—	0.7117(0.5672-0.8561)	—
Akkermansia	—	—	0.6883( 0.5358-0.8408)
Lachnobacterium	—	—	0.5908(0.4453-0.7364)
Bulleidia	—	—	0.5975(0.4484-0.7466)
combined 6 genera	0.9611(0.9206-1.0000)	—	—
combined 4 genera	—	0.8500(0.7382-0.9618)	0.6917(0.5352-0.8481 )
Results of the ROC curve analyses of significant genus （testing set）
genus	2-class AUC and 95%CI
	PTB vs.HC	PTB vs.LTBI	LTBI vs.HC
	(n=46)	(n=42)	(n=36)
Weissella	0.6548(0.5017-0.8080)	—	—
Turicibacter	0.6740(0.5137-0.8343)	0.7019(0.5328-0.8711)	—
Lachnospira	0.7135(0.5655-0.0.8614)	0.8702(0.7576-0.9828)	—
Butyricicoccus	0.7385(0.5849-0.8920)	—	—
SMB53	0.7615(0.6251-0.8979)	—	—
Veillonella	0.6029(0.4413-0.7645)	—	—
Lactobacillus	—	0.6514(0.4851-0.8178)	0.6062(0.4128-0.7997)
Actinomyces	—	0.6779(0.5128-0.8430)	—
Akkermansia	—	—	0.7594(0.5901-0.9286)
Lachnobacterium	—	—	0.6281(0.4588-0.7974)
Bulleidia	—	—	0.6641(0.5038-0.8243)
combined 6 genera	0.8173(0.6904-0.9442)	—	—
combined 4 genera	—	0.8726(0.7545-0.9907)	0.8688(0.7487-0.9888)
